# Supplementary material for: Adaptation of the Spalax galili transcriptome to hypoxia may underlie the complex phenotype featuring longevity and cancer resistance
Source: NPJ Aging. 2025 Mar 6;11(1):16. doi: 10.1038/s41514-025-00206-3 (PMC11882797; doi:10.1038/s41514-025-00206-3)
Supplement: Supplementary file 6 — Data Set 5 [file 41514_2025_206_MOESM6_ESM.xlsx]

## Sheet: Liver
GeneID	GeneName	full name	Function
ENSRNOG00000000513	Il6	Interleukin 6	inflammation
ENSRNOG00000012772	Abcc1	ATP Binding Cassette Subfamily C Member 1	ion transport
ENSRNOG00000010153	Sqstm1	Sequestosome 1	inflammation
ENSRNOG00000020811	Aox1	Aldehyde Oxidase 1	oxidase
ENSRNOG00000021318	Fos	Fos Proto-Oncogene, AP-1 Transcription Factor Subunit	proliferation, apoptosis
ENSRNOG00000031700	Jun	Jun Proto-Oncogene, AP-1 Transcription Factor Subunit	proliferation, apoptosis
ENSRNOG00000004814	Gc	GC Vitamin D Binding Protein	metabolism
ENSRNOG00000006069	Herpud1	Homocysteine Inducible ER Protein With Ubiquitin Like Domain 1	stress response
ENSRNOG00000008364	Slc35a2	Solute Carrier Family 35 Member A2	sugar transport
ENSRNOG00000017786	Atm	ATM Serine/Threonine Kinase	cell cycle
ENSRNOG00000001582	Csnk1d	Casein Kinase 1 Delta	DNA repair, apoptosis
ENSRNOG00000004068	Apex1	Apurinic/Apyrimidinic Endodeoxyribonuclease 1	DNA repair
ENSRNOG00000009088	Bdkrb2	Bradykinin Receptor B2	inflammation
ENSRNOG00000034191	Ran	Ras-Related Nuclear Protein	cell cycle, replication
ENSRNOG00000002833	Stip1	Stress Induced Phosphoprotein 1	stress response
ENSRNOG00000017002	Slc7a1	Solute Carrier Family 7 Member 1	amino acid transport
ENSRNOG00000024801	Keap1	Kelch Like ECH Associated Protein 1	oxidative stress response
ENSRNOG00000013009	Ldha	Lactate Dehydrogenase A	anaerobic metabolism
ENSRNOG00000022523	Slc2a4	Solute Carrier Family 2 Member 4	sugar transport
ENSRNOG00000026293	Nfe2l2	NFE2 Like BZIP Transcription Factor 2	TF, regulation of inflammatory genes
ENSRNOG00000013412	Prkcd	Protein Kinase C Delta	cell cycle, apoptosis
ENSRNOG00000001548	Map3k5	Mitogen-Activated Protein Kinase Kinase Kinase 5	oxidative stress response, inflammation, apoptosis
ENSRNOG00000013177	Creb1	CAMP Responsive Element Binding Protein 1	TF, regulates apoptotic and inflammatory genes
ENSRNOG00000047052	Map3k1	Mitogen-Activated Protein Kinase Kinase Kinase 1	inflammation
ENSRNOG00000016346	Map2k1	Mitogen-Activated Protein Kinase Kinase 1	proliferation, differentiation, transcription regulation,development
ENSRNOG00000003147	Adra1b	Adrenoceptor Alpha 1B	growth, proliferation
ENSRNOG00000015633	Gpi	Glucose-6-Phosphate Isomerase	energy metabolism
ENSRNOG00000021164	Hmox1	Heme Oxygenase 1	oxidative stress response, apoptosis

## Sheet: Kidney
GeneID	GeneName	full name	Function
ENSRNOG00000000513	Il6	Interleukin 6	inflammation
ENSRNOG00000012772	Abcc1	ATP Binding Cassette Subfamily C Member 1	ion transport
ENSRNOG00000010153	Sqstm1	Sequestosome 1	inflammation
ENSRNOG00000020811	Aox1	Aldehyde Oxidase 1	oxidase
ENSRNOG00000021318	Fos	Fos Proto-Oncogene, AP-1 Transcription Factor Subunit	proliferation, apoptosis
ENSRNOG00000031700	Jun	Jun Proto-Oncogene, AP-1 Transcription Factor Subunit	proliferation, apoptosis
ENSRNOG00000006069	Herpud1	Homocysteine Inducible ER Protein With Ubiquitin Like Domain 1	stress response
ENSRNOG00000001582	Csnk1d	Casein Kinase 1 Delta	DNA repair, apoptosis
ENSRNOG00000004068	Apex1	Apurinic/Apyrimidinic Endodeoxyribonuclease 1	DNA repair
ENSRNOG00000009088	Bdkrb2	Bradykinin Receptor B2	inflammation
ENSRNOG00000002833	Stip1	Stress Induced Phosphoprotein 1	stress response
ENSRNOG00000017002	Slc7a1	Solute Carrier Family 7 Member 1	amino acid transport
ENSRNOG00000024801	Keap1	Kelch Like ECH Associated Protein 1	oxidative stress response
ENSRNOG00000021164	Hmox1	Heme Oxygenase 1	oxidative stress response, apoptosis
ENSRNOG00000052745	Prdx1	Peroxiredoxin 1	antioxidant
ENSRNOG00000010381	Mknk1	MAPK Interacting Serine/Threonine Kinase 1	stress response
ENSRNOG00000001285	Pde3b	Phosphodiesterase 3B	angiogenesis, lipid metabolism
ENSRNOG00000017583	Hif3a	Hypoxia Inducible Factor 3 Subunit Alpha	regulation of hypoxia-induced gene expression
ENSRNOG00000052343	Il6r	Interleukin 6 Receptor	inflammation
ENSRNOG00000047300	Gsk3b	Glycogen Synthase Kinase 3 Beta	energy metabolism, inflammation, stress response, apoptosis
ENSRNOG00000014234	Edn1	Endothelin 1	vasoconstriction

## Sheet: all
GeneID	GeneName	full name	Function
ENSRNOG00000000513	Il6	Interleukin 6	inflammation
ENSRNOG00000012772	Abcc1	ATP Binding Cassette Subfamily C Member 1	ion transport
ENSRNOG00000010153	Sqstm1	Sequestosome 1	inflammation
ENSRNOG00000021318	Fos	Fos Proto-Oncogene, AP-1 Transcription Factor Subunit	proliferation, apoptosis
ENSRNOG00000031700	Jun	Jun Proto-Oncogene, AP-1 Transcription Factor Subunit	proliferation, apoptosis
ENSRNOG00000006069	Herpud1	Homocysteine Inducible ER Protein With Ubiquitin Like Domain 1	stress response
ENSRNOG00000001582	Csnk1d	Casein Kinase 1 Delta	DNA repair, apoptosis
ENSRNOG00000004068	Apex1	Apurinic/Apyrimidinic Endodeoxyribonuclease 1	DNA repair
ENSRNOG00000009088	Bdkrb2	Bradykinin Receptor B2	inflammation
ENSRNOG00000002833	Stip1	Stress Induced Phosphoprotein 1	stress response
ENSRNOG00000017002	Slc7a1	Solute Carrier Family 7 Member 1	amino acid transport
ENSRNOG00000024801	Keap1	Kelch Like ECH Associated Protein 1	oxidative stress response
ENSRNOG00000021164	Hmox1	Heme Oxygenase 1	oxidative stress response, apoptosis
