# Supplementary material for: Adaptation of the Spalax galili transcriptome to hypoxia may underlie the complex phenotype featuring longevity and cancer resistance
Source: NPJ Aging. 2025 Mar 6;11(1):16. doi: 10.1038/s41514-025-00206-3 (PMC11882797; doi:10.1038/s41514-025-00206-3)
Supplement: Supplementary file 7 — Data Set 6 [file 41514_2025_206_MOESM7_ESM.xlsx]

## Sheet: Kidney
GeneID	GeneName	TPM_Spalax	TPM_Rat	baseMean	log2FoldChange	lfcSE	stat	pvalue	padj
ENSRNOG00000007006	Slc3a1	72.8332	7779.79	5728.16	-6.97468	0.161565	-43.1695	0	0
ENSRNOG00000062298	Rpl13a	2223.89	39.3948	4886.91	5.61951	0.15272	36.7961	2.13113e-296	1.60304e-292
ENSRNOG00000029574	Rps4x	2412.35	3.45952	3851.1	9.24013	0.262244	35.2349	5.84014e-272	2.92864e-268
ENSRNOG00000052204	Tbc1d24	226.317	1.28361	2662.5	7.22372	0.21926	32.9459	4.84928e-238	1.82381e-234
ENSRNOG00000030154	Cyp4a2	2.77748	8603.01	7076.27	-11.8199	0.361738	-32.6753	3.50282e-234	1.05393e-230
ENSRNOG00000058909	Rps9	2286.15	30.7488	3434.31	6.00301	0.185009	32.4471	5.95564e-231	1.49328e-227
ENSRNOG00000016253	Slc6a18	99.7531	1511.75	2062.07	-4.1186	0.127102	-32.4039	2.42227e-230	5.2058e-227
ENSRNOG00000027797	Nit2	112.573	1093.63	1371.05	-3.502	0.119796	-29.233	7.39267e-188	1.39019e-184
ENSRNOG00000018964	Gss	71.4893	1896.57	1939.05	-4.95058	0.170702	-29.0012	6.34798e-185	1.0611e-181
ENSRNOG00000012315	Agmat	19.7417	710.045	698.564	-5.37073	0.185785	-28.9082	9.41385e-184	1.41622e-180
ENSRNOG00000011861	Aadat	53.414	4986.3	3845.41	-6.83254	0.237441	-28.7757	4.31795e-182	5.90539e-179
ENSRNOG00000008374	Nipsnap1	19.0466	365.379	914.009	-4.44206	0.154432	-28.7639	6.06969e-182	7.60937e-179
ENSRNOG00000006766	Laptm4b	855.44	58.363	1571.43	3.64812	0.12863	28.3615	6.04693e-177	6.99769e-174
ENSRNOG00000033152	Rps18l1	1981.29	3.7225	2102.3	8.86053	0.315393	28.0936	1.17227e-173	1.25969e-170
ENSRNOG00000016097	Kyat1	56.1575	584.833	586.502	-3.54311	0.130208	-27.2111	4.80552e-163	4.81961e-160
ENSRNOG00000055314	Msrb1	51.8009	1532.35	583.846	-5.00076	0.187115	-26.7255	2.37683e-157	2.23482e-154
ENSRNOG00000049426	Mmab	147.004	4.94872	194.314	4.68358	0.177497	26.3868	1.94143e-153	1.71805e-150
ENSRNOG00000055012	LOC108348078	138.618	1.02811	780.437	6.87854	0.26193	26.261	5.34676e-152	4.4687e-149
ENSRNOG00000003881	Nit1	42.0526	1179.43	1357.34	-5.03207	0.195661	-25.7184	7.28272e-146	5.76638e-143
ENSRNOG00000051179	Vps25	144.682	1.6448	178.623	6.25905	0.244149	25.6362	6.02057e-145	4.52867e-142
ENSRNOG00000011621	Hnrnpc	607.46	24.1796	1362.39	4.44329	0.174064	25.5268	9.93868e-144	7.11988e-141
ENSRNOG00000049370	Lsm6	332.66	10.932	307.126	4.74234	0.186224	25.4658	4.71862e-143	3.22668e-140
ENSRNOG00000055068	Ppial4d	1476.16	78.2285	2396.62	4.11478	0.162492	25.323	1.78183e-141	1.16547e-138
ENSRNOG00000032825	LOC100362027	2027.11	102.768	1487.58	4.1095	0.162925	25.2232	2.22865e-140	1.39699e-137
ENSRNOG00000057116	LOC102548286	141.034	7.2366	364.685	4.11471	0.165687	24.8343	3.82573e-136	2.30217e-133
ENSRNOG00000021032	Sphk2	12.9166	141.452	297.052	-3.58137	0.144353	-24.8098	7.02333e-136	4.06381e-133
ENSRNOG00000007512	Srp14	332.249	5.52204	248.054	5.70396	0.233067	24.4735	2.83055e-132	1.52082e-129
ENSRNOG00000007949	Rgn	14.6575	1951.22	4992.23	-7.27154	0.297103	-24.4748	2.74091e-132	1.52082e-129
ENSRNOG00000016327	Mcee	15.1196	137.135	260.036	-3.37595	0.139524	-24.1961	2.44408e-129	1.26789e-126
ENSRNOG00000024903	Slc7a13	27.5652	8081.4	3682.81	-8.42203	0.348786	-24.1467	8.08546e-129	4.05459e-126
ENSRNOG00000028512	Ilvbl	403.538	23.2808	966.426	3.84789	0.160324	24.0007	2.73384e-127	1.3267e-124
ENSRNOG00000049641	Rab29	60.3395	787.534	735.1	-3.90214	0.162713	-23.9817	4.31681e-127	2.02944e-124
ENSRNOG00000060853	Iah1	164.302	1713.53	1034.12	-3.59004	0.150698	-23.8227	1.94213e-125	8.85376e-123
ENSRNOG00000017372	Higd2a	31.863	352.296	209.264	-3.59235	0.151509	-23.7105	2.80819e-124	1.24254e-121
ENSRNOG00000008226	Zbtb8os	26.3335	310.738	292.813	-3.8011	0.160566	-23.6732	6.8176e-124	2.9304e-121
ENSRNOG00000015320	Atp5mc2	3.16156	1939.06	1020.78	-9.42673	0.399574	-23.592	4.66122e-123	1.94787e-120
ENSRNOG00000034084	Ggct	41.1711	2170.06	1266.72	-5.92445	0.251209	-23.5837	5.65933e-123	2.30105e-120
ENSRNOG00000002632	Naca	1310.14	171.027	7297.95	2.77104	0.117576	23.5679	8.21975e-123	3.25415e-120
ENSRNOG00000025731	Ptma	735.534	4.87766	1333.64	7.17268	0.306223	23.4231	2.48788e-121	9.51108e-119
ENSRNOG00000046621	AABR07043748.1	78.6815	2.94683	299.691	4.58202	0.195626	23.4224	2.52887e-121	9.51108e-119
ENSRNOG00000003172	Serpinf1	22.355	574.683	3142.42	-4.90289	0.210516	-23.2899	5.61516e-120	2.06035e-117
ENSRNOG00000012314	Slirp	512.397	18.4626	653.406	4.57915	0.197717	23.1602	1.1479e-118	4.11167e-116
ENSRNOG00000018402	Apoc2	2575.39	5.55238	3617.38	8.66343	0.374661	23.1234	2.69331e-118	9.42283e-116
ENSRNOG00000033206	Entpd5	9.11705	213.901	2113.03	-4.79231	0.207595	-23.0849	6.56198e-118	2.2436e-115
ENSRNOG00000019936	Anapc15	16.2434	213.128	263.594	-3.86764	0.168905	-22.8983	4.82993e-116	1.6147e-113
ENSRNOG00000018993	Ilk	0.465117	127.787	415.101	-8.26733	0.361076	-22.8964	5.05077e-116	1.65182e-113
ENSRNOG00000029330	Ca5b	4.74061	289.342	446.34	-6.09406	0.267541	-22.7781	7.56055e-115	2.42002e-112
ENSRNOG00000000201	Gsta5	8.12861	973.889	1729.89	-7.10904	0.313746	-22.6586	1.14879e-113	3.6005e-111
ENSRNOG00000019041	Psme1	231.842	2.98903	413.051	6.09689	0.269709	22.6055	3.82946e-113	1.17572e-110
ENSRNOG00000048194	LOC100912380	384.939	3.58766	359.963	6.5803	0.291388	22.5826	6.43113e-113	1.935e-110
ENSRNOG00000002205	Ociad1	71.3829	299.402	782.746	-2.23006	0.0988867	-22.5517	1.29362e-112	3.81593e-110
ENSRNOG00000048738	Hdac6	188.643	4.4275	493.838	5.08806	0.226162	22.4974	4.39883e-112	1.27262e-109
ENSRNOG00000061499	Kmt2d	12.2998	16.2727	2216.28	-5.18823	0.231454	-22.4158	2.76046e-111	7.83555e-109
ENSRNOG00000000190	Ep300	22.4019	1.96647	428.363	5.40213	0.241761	22.3449	1.35216e-110	3.76703e-108
ENSRNOG00000031506	Ftl1	8680.34	1.64594	9450.85	11.9893	0.53933	22.2299	1.76554e-109	4.82923e-107
ENSRNOG00000013263	Ccdc151	163.318	1.41055	305.492	6.59799	0.298149	22.1299	1.63056e-108	4.38039e-106
ENSRNOG00000037518	Hyi	1109.49	1.86994	516.226	8.90083	0.403724	22.0468	1.02494e-107	2.70513e-105
ENSRNOG00000051720	Nudc	197.882	13.7216	408.195	3.64885	0.1672	21.8232	1.3961e-105	3.62118e-103
ENSRNOG00000002878	Afm	2.88029	361.921	2457.37	-7.14091	0.330086	-21.6335	8.69509e-104	2.2171e-101
ENSRNOG00000034093	AABR07011951.1	1364.97	0.401359	3565.26	11.3305	0.524634	21.5971	1.9144e-103	4.80003e-101
ENSRNOG00000011419	Aldh6a1	14.3982	895.823	2438.24	-6.08433	0.282071	-21.5702	3.42216e-103	8.43982e-101
ENSRNOG00000008455	Tmem87a	118.3	4.98389	380.769	4.29932	0.19993	21.5041	1.42485e-102	3.45734e-100
ENSRNOG00000012192	Znf740	1.23367	76.6271	1030.39	-6.10205	0.284998	-21.4109	1.05786e-101	2.52609e-99
ENSRNOG00000061390	LOC365778	112.14	0.575512	291.239	7.44297	0.348775	21.3403	4.79554e-101	1.12725e-98
ENSRNOG00000049330	NEWGENE_1308196	228.236	2.88191	292.831	6.06149	0.284175	21.3301	5.96609e-101	1.38083e-98
ENSRNOG00000000568	Slc29a3	6.69815	138.655	182.654	-4.46462	0.210008	-21.2593	2.70577e-100	6.16752e-98
ENSRNOG00000015749	Nme3	9.56377	152	175.866	-4.21023	0.198218	-21.2404	4.04342e-100	9.07898e-98
ENSRNOG00000019798	Stub1	366.227	36.1261	430.582	3.12312	0.147275	21.2061	8.39135e-100	1.85646e-97
ENSRNOG00000009437	Ewsr1	265.827	0.410928	1029.27	9.09581	0.429806	21.1626	2.11278e-99	4.60648e-97
ENSRNOG00000001300	P2rx4	195.168	17.6004	670.365	3.28265	0.15534	21.1321	4.03489e-99	8.67155e-97
ENSRNOG00000030387	Kng1	464.205	0.652998	65404.8	9.22239	0.437393	21.0849	1.09476e-98	2.31966e-96
ENSRNOG00000052498	Grb14	141.9	3.14245	460.996	5.21906	0.24771	21.0692	1.52467e-98	3.18572e-96
ENSRNOG00000028319	Cryz	53.1982	1374.39	1057.56	-4.78518	0.227417	-21.0415	2.7369e-98	5.64027e-96
ENSRNOG00000051482	Hmg1l1	564.133	0.711109	1209.79	9.47619	0.450959	21.0134	4.94567e-98	1.00544e-95
ENSRNOG00000003779	Dedd	3.48792	51.2953	134.91	-4.02964	0.192005	-20.9872	8.58885e-98	1.72281e-95
ENSRNOG00000003872	NEWGENE_620180	122.601	1.87045	2054.54	5.88621	0.281783	20.8891	6.72178e-97	1.33056e-94
ENSRNOG00000016827	Slc38a3	48.6686	593.421	3896.94	-3.81609	0.182823	-20.8732	9.39222e-97	1.83502e-94
ENSRNOG00000027049	Atp5mf	267.197	2222.15	3286.49	-3.1998	0.153481	-20.8481	1.58496e-96	3.05694e-94
ENSRNOG00000020660	Cfl1	92.2037	886.903	1739.41	-3.30314	0.158689	-20.8152	3.15423e-96	6.00661e-94
ENSRNOG00000016134	Msh6	220.774	10.5839	369.769	4.14656	0.20011	20.7215	2.21896e-95	4.17276e-93
ENSRNOG00000018091	Gdi2	57.3346	286.535	1330.93	-2.50629	0.120966	-20.719	2.33704e-95	4.34055e-93
ENSRNOG00000049236	Myh9	121.174	0.130349	1389.14	9.7519	0.474846	20.537	1.00661e-93	1.84676e-91
ENSRNOG00000006302	Gclc	32.7739	6312.2	5459.68	-7.73829	0.376847	-20.5343	1.06343e-93	1.9275e-91
ENSRNOG00000015859	Chdh	3.4265	225.604	664.601	-6.19278	0.301801	-20.5194	1.44524e-93	2.58835e-91
ENSRNOG00000043141	Ap3s2	22.5698	156.634	299.994	-3.02822	0.14831	-20.4182	1.15331e-92	2.04122e-90
ENSRNOG00000055439	AABR07008608.1	101.513	4.04224	165.555	4.45201	0.218293	20.3947	1.86486e-92	3.2622e-90
ENSRNOG00000001823	St6gal1	0.720226	427.458	2118.39	-9.40547	0.461232	-20.392	1.96814e-92	3.40329e-90
ENSRNOG00000003428	Rufy3	4.93187	95.9588	384.064	-4.41151	0.216343	-20.3912	2.00036e-92	3.4197e-90
ENSRNOG00000048193	Hnrnph3	169.627	4.11807	276.199	5.0692	0.249571	20.3117	1.01376e-91	1.7136e-89
ENSRNOG00000056647	Ascc1	15.7747	98.9298	436.703	-2.75893	0.136271	-20.2459	3.86336e-91	6.45781e-89
ENSRNOG00000005122	Uvssa	92.7275	1.76026	210.481	5.44044	0.269189	20.2105	7.91789e-91	1.30897e-88
ENSRNOG00000042886	Rps28	20.1565	1600.32	790.971	-6.50245	0.322902	-20.1376	3.45976e-90	5.65747e-88
ENSRNOG00000032605	Rpl32	592.64	2.65691	998.883	7.62309	0.378592	20.1354	3.61745e-90	5.85171e-88
ENSRNOG00000057072	Slc12a3	849.795	12.9044	982.1	5.76707	0.287181	20.0817	1.06781e-89	1.70896e-87
ENSRNOG00000055853	Gorasp2	84.2882	10.7149	301.584	2.79096	0.139742	19.9723	9.59067e-89	1.51876e-86
ENSRNOG00000054962	Dao	16.1687	2608.8	1741.48	-7.62309	0.381869	-19.9626	1.16469e-88	1.82517e-86
ENSRNOG00000011535	Gcsh	66.0439	502.526	621.368	-3.10353	0.1557	-19.9328	2.11312e-88	3.2773e-86
ENSRNOG00000037957	Aifm3	88.0478	6.04329	156.379	3.67457	0.184949	19.868	7.7026e-88	1.18243e-85
ENSRNOG00000061779	Man2b2	73.3791	1.64132	313.358	5.29909	0.266981	19.8482	1.14255e-87	1.73622e-85
ENSRNOG00000053452	Actg1	1589.1	0.550321	2523.01	11.3533	0.57309	19.8107	2.40538e-87	3.61866e-85
ENSRNOG00000024420	Eme1	69.8974	0.722634	250.127	6.41585	0.324298	19.7838	4.10562e-87	6.11535e-85
ENSRNOG00000002100	LOC108348180	71.827	8.59483	531.097	2.86589	0.145027	19.7611	6.43551e-87	9.49174e-85
ENSRNOG00000000975	Mcoln1	38.8716	172.808	393.937	-2.34344	0.118952	-19.7008	2.12402e-86	3.1023e-84
ENSRNOG00000017536	Cdc16	460.966	31.6206	395.293	3.62519	0.184858	19.6107	1.25367e-85	1.81348e-83
ENSRNOG00000025126	Palb2	80.001	1.43431	188.825	5.55531	0.283577	19.5901	1.87711e-85	2.68946e-83
ENSRNOG00000046299	LOC100911417	846.726	0.217331	1670	11.754	0.601584	19.5385	5.16839e-85	7.33521e-83
ENSRNOG00000061237	Dio1	8.35468	828.443	658.828	-6.80775	0.350987	-19.396	8.34161e-84	1.17281e-81
ENSRNOG00000050697	Ctsz	795.119	27.7947	1167.55	4.57283	0.236071	19.3705	1.36806e-83	1.90565e-81
ENSRNOG00000004378	Abca5	33.0794	0.657575	287.038	5.36371	0.277092	19.3572	1.77413e-83	2.44862e-81
ENSRNOG00000005589	Dhrs7	575.807	14.5284	532.757	5.1077	0.264024	19.3456	2.21888e-83	3.03462e-81
ENSRNOG00000013409	Gclm	11.0991	2251.88	2119.47	-7.87806	0.407406	-19.3371	2.61596e-83	3.54546e-81
ENSRNOG00000015703	Hypk	75.1712	644.557	876.648	-3.29536	0.170699	-19.305	4.87351e-83	6.54617e-81
ENSRNOG00000003494	Ppfia4	0.422349	85.7641	146.903	-7.79272	0.403857	-19.2957	5.83371e-83	7.76658e-81
ENSRNOG00000051061	Prep	26.207	204.596	419.754	-3.17534	0.164676	-19.2823	7.56558e-83	9.98392e-81
ENSRNOG00000001072	Cers4	150.675	2.6106	290.097	5.6984	0.29592	19.2566	1.24299e-82	1.62604e-80
ENSRNOG00000015567	Slc9a2	134.301	3.62272	165.055	5.01436	0.260601	19.2416	1.66149e-82	2.13636e-80
ENSRNOG00000017821	Agxt2	90.6295	1351.58	2326.36	-4.26354	0.221579	-19.2417	1.6582e-82	2.13636e-80
ENSRNOG00000046698	Gps1	27.1106	157.971	384.093	-2.65893	0.138337	-19.2207	2.48354e-82	3.1663e-80
ENSRNOG00000003330	Acsf2	180.894	5.33236	593.725	4.89168	0.254789	19.1989	3.77937e-82	4.77789e-80
ENSRNOG00000005861	Hsd11b1	17.9674	644.727	9387.62	-5.30071	0.276116	-19.1974	3.88784e-82	4.87406e-80
ENSRNOG00000003594	Tmem183a	40.862	240.59	712.694	-2.76073	0.143941	-19.1796	5.47657e-82	6.80905e-80
ENSRNOG00000013508	Rpl31	3221.02	313.926	3248.17	3.17575	0.165608	19.1763	5.83717e-82	7.1979e-80
ENSRNOG00000018445	Agt	10.2077	227.772	11749.7	-4.58595	0.239365	-19.1589	8.16405e-82	9.98536e-80
ENSRNOG00000024414	Ate1	31.7171	1.68383	248.587	4.00944	0.209432	19.1443	1.07906e-81	1.30914e-79
ENSRNOG00000018212	Abhd17a	24.0458	171.104	1381.03	-3.04532	0.159365	-19.1091	2.11894e-81	2.55019e-79
ENSRNOG00000013743	Sec61a1	16.967	134.689	1181.79	-4.15369	0.217971	-19.0562	5.83482e-81	6.96659e-79
ENSRNOG00000034246	Rps27a	259.538	8.50091	515.543	4.70129	0.247127	19.0238	1.08307e-80	1.28296e-78
ENSRNOG00000010557	Smarcd2	1.23471	46.6927	2051.95	-5.39765	0.283929	-19.0106	1.39461e-80	1.6391e-78
ENSRNOG00000013201	Tex264	86.7242	612.15	762.745	-2.99825	0.158235	-18.9481	4.57795e-80	5.33881e-78
ENSRNOG00000032130	LOC691427	1318.76	88.6092	438.957	3.70677	0.195672	18.9438	4.9697e-80	5.75108e-78
ENSRNOG00000059622	Pigb	98.0633	1.2972	167.051	6.0017	0.317334	18.9129	8.93139e-80	1.02568e-77
ENSRNOG00000009686	Aqp7	6.5565	367.672	225.936	-5.8851	0.311696	-18.8809	1.63671e-79	1.86536e-77
ENSRNOG00000014915	Gsr	28.5989	215.912	534.724	-3.02997	0.160751	-18.8489	3.00251e-79	3.39622e-77
ENSRNOG00000007242	Ehmt1	19.7487	3.72694	177.975	2.22309	0.118767	18.7181	3.52481e-78	3.95726e-76
ENSRNOG00000023605	Ncbp1	29.5525	187.82	711.301	-2.90308	0.155155	-18.7109	4.03849e-78	4.50038e-76
ENSRNOG00000059714	Hsp90aa1	462.435	17.5299	2987.5	4.4656	0.238799	18.7002	4.93112e-78	5.45469e-76
ENSRNOG00000031263	Haao	142.04	1681.09	2196.46	-3.86866	0.206973	-18.6916	5.79023e-78	6.35827e-76
ENSRNOG00000003232	Slc9a3r1	70.3765	879.53	856.93	-3.85843	0.206543	-18.681	7.07328e-78	7.7109e-76
ENSRNOG00000007923	Cgref1	1.5668	183.081	136.806	-7.05254	0.377634	-18.6756	7.82018e-78	8.4638e-76
ENSRNOG00000009783	Camk2g	27.8819	1.29894	460.01	4.21816	0.226391	18.6321	1.76346e-77	1.89496e-75
ENSRNOG00000046271	Gspt1	37.617	1.98413	568.5	4.08045	0.219294	18.6072	2.80891e-77	2.99697e-75
ENSRNOG00000008320	Lypla1	51.4759	265.776	903.741	-2.51796	0.135756	-18.5477	8.51308e-77	9.01907e-75
ENSRNOG00000008345	Clcn6	2.42017	76.033	157.002	-5.11774	0.276264	-18.5248	1.30333e-76	1.36461e-74
ENSRNOG00000049394	LOC679739	606.569	1.28636	236.056	8.67046	0.46805	18.5247	1.30619e-76	1.36461e-74
ENSRNOG00000010296	Slc7a7	206.179	5.54457	706.775	4.91145	0.265373	18.5077	1.78861e-76	1.85571e-74
ENSRNOG00000002898	Nme7	8.86311	136.104	156.16	-4.15639	0.224758	-18.4927	2.36199e-76	2.43382e-74
ENSRNOG00000011470	Tsc1	39.6651	4.09483	4600.35	3.04233	0.164961	18.4427	5.96967e-76	6.06809e-74
ENSRNOG00000016379	Jtb	189.323	27.2492	283.434	2.58685	0.140263	18.4428	5.95874e-76	6.06809e-74
ENSRNOG00000003264	Nat9	852.937	86.139	675.917	3.11748	0.169117	18.4339	7.02587e-76	7.09378e-74
ENSRNOG00000004298	Dpys	11.7349	171.873	895.339	-4.12037	0.224003	-18.3942	1.46151e-75	1.46579e-73
ENSRNOG00000007407	Ndufa12	346.193	44.0857	253.267	2.79037	0.151728	18.3906	1.56162e-75	1.55583e-73
ENSRNOG00000060185	LOC103690317	59.0409	3.42144	114.211	3.87531	0.212426	18.2431	2.34936e-74	2.32525e-72
ENSRNOG00000015591	Cndp2	235.174	2108.32	2833.47	-3.37939	0.185907	-18.1779	7.728e-74	7.5987e-72
ENSRNOG00000018040	Gins4	245.646	11.5453	245.967	4.13864	0.227894	18.1603	1.06395e-73	1.03935e-71
ENSRNOG00000060129	Zfp655	28.6806	2.63606	1102.44	3.23737	0.178482	18.1383	1.58774e-73	1.54103e-71
ENSRNOG00000038883	LOC294154	11.5547	393.062	909.055	-5.11213	0.28191	-18.1339	1.72065e-73	1.65932e-71
ENSRNOG00000019298	Dctn4	74.7748	9.44237	579.383	2.78699	0.153723	18.13	1.848e-73	1.77079e-71
ENSRNOG00000013604	Gpx4	1076.97	0.212048	3275.81	12.1215	0.66904	18.1177	2.30928e-73	2.19878e-71
ENSRNOG00000025991	Pex1	11.5977	51.7359	242.526	-2.37332	0.131092	-18.1042	2.9543e-73	2.79525e-71
ENSRNOG00000013975	Acat2l1	193.897	11.2273	980.284	3.81971	0.21141	18.0678	5.71267e-73	5.37134e-71
ENSRNOG00000029778	Maob	117.974	0.746362	1043.87	6.99814	0.387343	18.067	5.79691e-73	5.41669e-71
ENSRNOG00000017752	Mccc2	13.0674	189.085	449.831	-3.92477	0.217787	-18.0212	1.3295e-72	1.23462e-70
ENSRNOG00000010691	Cmtm3	90.9128	6.17683	177.518	3.66884	0.203638	18.0165	1.44588e-72	1.33447e-70
ENSRNOG00000012207	Dst	0.871984	44.6641	829.115	-5.85157	0.324817	-18.015	1.48555e-72	1.36272e-70
ENSRNOG00000008063	Hibadh	61.6456	526.114	1441.97	-3.25065	0.18081	-17.9782	2.88538e-72	2.63076e-70
ENSRNOG00000000786	Rpp21	220.191	21.828	258.939	3.17722	0.176907	17.9598	4.02054e-72	3.64367e-70
ENSRNOG00000007732	Slc35c1	2.61216	35.2704	157.314	-3.88439	0.216375	-17.9522	4.61654e-72	4.15876e-70
ENSRNOG00000004725	Cela1	0.949927	506.647	410.275	-9.26461	0.516962	-17.9213	8.04978e-72	7.20838e-70
ENSRNOG00000004132	Lasp1	7.19443	184.027	678.251	-4.72152	0.26378	-17.8995	1.18992e-71	1.05924e-69
ENSRNOG00000012147	Nop14	103.986	13.5437	372.472	2.75041	0.153835	17.879	1.71882e-71	1.52106e-69
ENSRNOG00000057626	Kif1b	1.06365	29.2675	608.3	-4.92333	0.275636	-17.8617	2.34462e-71	2.06271e-69
ENSRNOG00000053550	Itga1	53.865	1.64823	516.756	4.88846	0.273822	17.8527	2.75508e-71	2.40973e-69
ENSRNOG00000011573	Csad	39.027	572.543	2082.59	-4.07273	0.228316	-17.8381	3.57725e-71	3.11076e-69
ENSRNOG00000024411	Cbr4	3.34866	88.0217	191.432	-4.91627	0.275887	-17.8199	4.95654e-71	4.28542e-69
ENSRNOG00000049056	AABR07051450.1	308.647	3.8877	226.145	6.12826	0.34441	17.7935	7.93681e-71	6.82293e-69
ENSRNOG00000005223	Hnmt	43.9917	1270.98	693.249	-5.0858	0.286185	-17.771	1.18503e-70	1.01294e-68
ENSRNOG00000018952	Sema3g	384.407	14.1755	2375.19	4.57547	0.257602	17.7618	1.39703e-70	1.1874e-68
ENSRNOG00000015756	AABR07053687.1	11.8992	55.812	170.565	-2.41841	0.136175	-17.7596	1.45346e-70	1.22842e-68
ENSRNOG00000001750	Chrd	1.48808	112.557	471.167	-6.42804	0.362769	-17.7194	2.97167e-70	2.49753e-68
ENSRNOG00000020406	Tmed6	2.33216	221.247	77.248	-6.85055	0.387093	-17.6974	4.39113e-70	3.67e-68
ENSRNOG00000040120	Bhmt2	46.8079	649.542	1555.67	-4.09281	0.23145	-17.6834	5.6303e-70	4.67968e-68
ENSRNOG00000015999	Cirbp	546.857	50.9325	1015.43	3.20513	0.181609	17.6485	1.04517e-69	8.63933e-68
ENSRNOG00000049229	Pomp	664.224	3.04485	599.617	7.55942	0.42882	17.6284	1.48996e-69	1.22486e-67
ENSRNOG00000000551	Fam241b	3.75098	83.9908	96.6602	-4.66354	0.264636	-17.6224	1.65675e-69	1.35458e-67
ENSRNOG00000055408	Gcat	3.37938	62.4538	225.677	-4.34903	0.246887	-17.6155	1.87414e-69	1.52403e-67
ENSRNOG00000026260	Rpl11	1942.56	284.249	4886	2.60638	0.148318	17.5729	3.97001e-69	3.21101e-67
ENSRNOG00000004252	LOC108348062	257.762	40.9269	485.7	2.48669	0.14193	17.5205	9.98954e-69	8.0365e-67
ENSRNOG00000009830	Fam204a	57.4711	6.71295	86.8142	2.88706	0.165236	17.4723	2.32909e-68	1.86376e-66
ENSRNOG00000047594	LOC108348069	10.7853	0.0947589	387.288	6.61068	0.37886	17.4489	3.51123e-68	2.79487e-66
ENSRNOG00000058898	Nedd4	1.08129	85.5744	610.467	-6.43675	0.369609	-17.415	6.34547e-68	5.02427e-66
ENSRNOG00000020941	Psenen	150.787	609.605	551.341	-2.17781	0.125148	-17.4018	7.99619e-68	6.29815e-66
ENSRNOG00000002174	Cwh43	246.266	12.2487	170.566	4.11523	0.236571	17.3953	8.95513e-68	7.01672e-66
ENSRNOG00000007456	Calb1	1386.08	11.4828	1192.67	6.87222	0.395328	17.3836	1.09845e-67	8.56219e-66
ENSRNOG00000002388	Trim41	1.41627	26.4658	116.959	-4.39632	0.253018	-17.3755	1.26411e-67	9.80269e-66
ENSRNOG00000018441	Ggt7	81.2499	1.70914	91.395	5.40751	0.312034	17.3299	2.79986e-67	2.16006e-65
ENSRNOG00000048812	Gpx1	88.781	945.413	4527.69	-3.62518	0.209389	-17.3132	3.74091e-67	2.87134e-65
ENSRNOG00000007369	Shisa4	269.566	13.2091	179.069	4.12849	0.239058	17.2698	7.93903e-67	6.06268e-65
ENSRNOG00000003747	Get3	43.4335	173.344	366.757	-2.1243	0.123365	-17.2196	1.89293e-66	1.43824e-64
ENSRNOG00000030237	Cox7c	3.50735	2487.7	1110.71	-9.66787	0.564669	-17.1213	1.02929e-65	7.7812e-64
ENSRNOG00000009096	Pon3	435.121	17.2008	1667.09	4.42564	0.258711	17.1065	1.32698e-65	9.98151e-64
ENSRNOG00000024426	AABR07032520.1	7.80014	252.474	168.71	-5.19766	0.304255	-17.0832	1.97844e-65	1.48078e-63
ENSRNOG00000018662	Amacr	58.9226	525.023	2621.62	-3.39163	0.198616	-17.0763	2.22758e-65	1.659e-63
ENSRNOG00000053405	Rpap3	36.1955	173.948	289.949	-2.4352	0.14291	-17.0401	4.13721e-65	3.06602e-63
ENSRNOG00000030463	Faim	195.287	0.949903	105.508	7.47783	0.439765	17.0041	7.65168e-65	5.64274e-63
ENSRNOG00000021108	Slc22a12	5.76489	1047	654.074	-7.76159	0.45672	-16.9942	9.06823e-65	6.65475e-63
ENSRNOG00000000662	Srrd	154.729	11.5971	120.866	3.48691	0.205359	16.9796	1.16314e-64	8.49433e-63
ENSRNOG00000013950	Aadac	193.125	3.99749	1084.34	5.32967	0.314049	16.9708	1.3506e-64	9.81568e-63
ENSRNOG00000007032	Amigo2	55.9471	1.25508	51.3549	5.3226	0.313937	16.9544	1.78721e-64	1.29263e-62
ENSRNOG00000061814	Dgcr2	62.6398	0.18607	345.388	8.17337	0.482565	16.9374	2.38623e-64	1.71763e-62
ENSRNOG00000045770	Hira	26.1778	0.331599	102.856	6.12896	0.362866	16.8904	5.29414e-64	3.79262e-62
ENSRNOG00000019162	Emc9	81.3052	5.58495	92.2657	3.61649	0.214218	16.8823	6.07506e-64	4.33143e-62
ENSRNOG00000050205	Afmid	9.74592	188.02	417.834	-4.42621	0.262198	-16.8812	6.18896e-64	4.39182e-62
ENSRNOG00000006231	Ptpro	284.347	5.17396	392.002	5.6128	0.332868	16.8619	8.57406e-64	6.05578e-62
ENSRNOG00000051238	Mphosph8	57.6821	5.14095	226.494	3.26283	0.19366	16.8482	1.08186e-63	7.60537e-62
ENSRNOG00000014610	Anpep	54.3186	1226.85	1722.42	-4.81276	0.285728	-16.8438	1.16473e-63	8.14989e-62
ENSRNOG00000011497	Aldh1b1	0.559312	115.457	1279.74	-9.01507	0.535248	-16.8428	1.18499e-63	8.25324e-62
ENSRNOG00000009715	Me1	4.6331	206.761	556.188	-5.68345	0.33796	-16.8169	1.83442e-63	1.27175e-61
ENSRNOG00000012215	Baiap2l2	17.3307	248.418	264.863	-4.12148	0.245227	-16.8068	2.17672e-63	1.50213e-61
ENSRNOG00000053932	Ddx6	54.4917	4.62535	451.811	3.29885	0.196717	16.7695	4.07893e-63	2.80198e-61
ENSRNOG00000004300	Gtf2a1	33.2234	2.24083	310.17	3.67944	0.219482	16.7642	4.46005e-63	3.04986e-61
ENSRNOG00000028993	LOC102555453	1606.64	155.153	2278.19	3.21625	0.192027	16.749	5.76044e-63	3.92127e-61
ENSRNOG00000001813	Dnm1l	119.527	15.3189	406.336	2.70782	0.162033	16.7115	1.08052e-62	7.32221e-61
ENSRNOG00000017154	Atp11a	3.31352	67.5309	618.344	-4.43433	0.265566	-16.6977	1.36279e-62	9.19362e-61
ENSRNOG00000000461	LOC108348112	245.119	0.0994751	1108.26	11.0211	0.660244	16.6925	1.4866e-62	9.98414e-61
ENSRNOG00000002012	Donson	96.7992	4.08762	224.62	4.34189	0.260132	16.6911	1.52094e-62	1.01693e-60
ENSRNOG00000002556	Tsr2	73.9654	5.5888	135.775	3.51364	0.21081	16.6673	2.26591e-62	1.50833e-60
ENSRNOG00000023587	Dhtkd1	0.688022	78.8859	655.475	-7.04964	0.423007	-16.6655	2.33451e-62	1.54715e-60
ENSRNOG00000006148	RGD1310352	14.3069	195.744	406.542	-3.90289	0.234197	-16.665	2.35637e-62	1.55479e-60
ENSRNOG00000019165	Mrpl51	279.285	32.2464	443.606	2.89243	0.173964	16.6267	4.46889e-62	2.93581e-60
ENSRNOG00000008410	Cep63	20.4548	111.32	167.956	-2.59682	0.156594	-16.5831	9.23816e-62	6.04256e-60
ENSRNOG00000017669	Chd1l	29.0061	470.397	587.003	-4.31565	0.260324	-16.578	1.00561e-61	6.54908e-60
ENSRNOG00000019036	Ldhd	39.7275	789.996	1246.01	-4.67382	0.282069	-16.5698	1.15251e-61	7.47343e-60
ENSRNOG00000020357	Msto1	90.8185	0.568401	266.853	7.10394	0.428804	16.5669	1.2092e-61	7.80737e-60
ENSRNOG00000010270	Espn	5.86183	143.358	191.006	-4.7936	0.290151	-16.5211	2.58793e-61	1.6638e-59
ENSRNOG00000008632	Invs	22.4744	1.62926	195.522	3.58515	0.217023	16.5197	2.64844e-61	1.69545e-59
ENSRNOG00000031889	Rpl6	80.7248	2.64587	613.145	4.75808	0.288044	16.5185	2.69831e-61	1.72006e-59
ENSRNOG00000010793	Spryd3	129.24	30.9551	295.086	1.8802	0.113928	16.5034	3.4664e-61	2.20036e-59
ENSRNOG00000055222	AC094212.1	403.843	0.510322	846.142	9.50995	0.577453	16.4688	6.15015e-61	3.88752e-59
ENSRNOG00000045885	LOC100365810	2099.35	0.915756	1312.86	10.9434	0.665528	16.4431	9.39177e-61	5.9117e-59
ENSRNOG00000061519	Asap2	82.4611	2.7818	354.163	4.64841	0.282752	16.4399	9.91419e-61	6.21454e-59
ENSRNOG00000018101	Klc3	48.7649	1.97437	70.2126	4.47747	0.272437	16.4349	1.07599e-60	6.68895e-59
ENSRNOG00000059891	NEWGENE_1308612	111.562	1.4331	153.207	6.04421	0.367766	16.435	1.07507e-60	6.68895e-59
ENSRNOG00000019875	Matr3	168.823	28.5921	1311.13	2.33523	0.142281	16.4128	1.54889e-60	9.58908e-59
ENSRNOG00000014689	Zbtb4	60.3899	5.83361	1356.03	3.14144	0.191598	16.396	2.04353e-60	1.25995e-58
ENSRNOG00000060572	Tlk1	36.8061	0.271401	179.924	6.88963	0.420234	16.3947	2.08554e-60	1.28061e-58
ENSRNOG00000025459	Mars1	6.57874	78.9145	342.974	-3.59586	0.219363	-16.3923	2.17002e-60	1.32707e-58
ENSRNOG00000028014	Cryzl1	185.457	23.6686	229.922	2.75305	0.168026	16.3847	2.46136e-60	1.49914e-58
ENSRNOG00000017466	Kif5b	99.6325	13.9061	772.521	2.59718	0.158517	16.3842	2.48141e-60	1.50526e-58
ENSRNOG00000015670	Stx7	114.549	7.55905	276.427	3.63092	0.222055	16.3515	4.24668e-60	2.56574e-58
ENSRNOG00000032232	Snrpg	455.175	36.5804	259.248	3.42628	0.209663	16.3418	4.9746e-60	2.99352e-58
ENSRNOG00000021118	Nomo1	24.0064	85.6651	2243.31	-2.02598	0.124207	-16.3113	8.19734e-60	4.91318e-58
ENSRNOG00000012960	Uap1l1	6.66033	62.7652	428.552	-3.36715	0.206612	-16.2969	1.03782e-59	6.19562e-58
ENSRNOG00000056617	Zswim8	32.5689	0.124006	243.058	7.83776	0.4814	16.2812	1.34215e-59	7.98078e-58
ENSRNOG00000050554	LOC100362342	138.684	4.28674	86.4108	4.88978	0.301563	16.2148	3.96607e-59	2.34904e-57
ENSRNOG00000023453	Lrba	1.0614	16.7724	254.401	-4.13417	0.255071	-16.2079	4.43432e-59	2.61607e-57
ENSRNOG00000016306	Adgrv1	0.47941	10.8824	170.098	-4.77322	0.294789	-16.192	5.74325e-59	3.37505e-57
ENSRNOG00000017133	LOC306766	139.644	666.627	805.924	-2.5376	0.157081	-16.1547	1.05179e-58	6.15686e-57
ENSRNOG00000051170	Ddx17	422.517	57.1044	1567.11	2.60831	0.161796	16.121	1.81614e-58	1.05899e-56
ENSRNOG00000019587	Ptprn	0.354083	94.9889	132.501	-8.25691	0.513464	-16.0808	3.47858e-58	2.02053e-56
ENSRNOG00000019470	Hao2	315.237	8154.06	4603.2	-5.05877	0.31502	-16.0586	4.98015e-58	2.88159e-56
ENSRNOG00000015479	Mrps34	11.5479	269.792	254.993	-4.88029	0.304104	-16.0481	5.89659e-58	3.39878e-56
ENSRNOG00000049324	Tspan4	365.268	0.083376	470.583	11.8955	0.7414	16.0447	6.22833e-58	3.57629e-56
ENSRNOG00000047867	Klhdc8b	46.6093	2.04328	462.839	4.35367	0.271361	16.0438	6.31405e-58	3.61173e-56
ENSRNOG00000008652	Phip	24.1467	1.57183	296.689	3.70612	0.231451	16.0125	1.04446e-57	5.95185e-56
ENSRNOG00000032885	LOC100363502	422.049	7.98954	339.018	5.52159	0.345307	15.9904	1.4912e-57	8.46552e-56
ENSRNOG00000014515	Cdc14a	51.9833	6.09359	207.824	2.81558	0.176847	15.921	4.53294e-57	2.56367e-55
ENSRNOG00000005298	Zfp513	2.0791	54.4086	130.08	-4.85908	0.305251	-15.9183	4.73163e-57	2.66602e-55
ENSRNOG00000007574	Padi2	39.2392	0.606593	68.424	5.85022	0.367659	15.9121	5.22728e-57	2.9343e-55
ENSRNOG00000051531	Ctu2	143.174	16.7002	718.083	2.86037	0.180039	15.8875	7.73489e-57	4.32579e-55
ENSRNOG00000010050	Stard9	15.8619	0.771825	379.364	4.26146	0.268764	15.8558	1.28248e-56	7.14581e-55
ENSRNOG00000024635	Cramp1	15.9588	1.83484	304.507	2.94993	0.186152	15.8469	1.47662e-56	8.19717e-55
ENSRNOG00000019178	Taf10	0.114827	147.665	324.62	-10.4905	0.663344	-15.8145	2.4698e-56	1.36602e-54
ENSRNOG00000019302	Stx4	29.7823	150.419	363.335	-2.48998	0.157564	-15.803	2.96539e-56	1.63412e-54
ENSRNOG00000017857	LOC108348250	37.3451	2.83	248.362	3.45683	0.218845	15.7958	3.32539e-56	1.82581e-54
ENSRNOG00000000812	RGD1302996	172.371	14.2836	136.909	3.35806	0.212625	15.7933	3.45808e-56	1.89176e-54
ENSRNOG00000011068	Papss2	2.36978	52.4424	464.268	-4.65971	0.295091	-15.7908	3.60147e-56	1.96306e-54
ENSRNOG00000008851	Slc35b4	13.8573	105.342	233.345	-3.10895	0.196997	-15.7817	4.15875e-56	2.25864e-54
ENSRNOG00000061080	Kmt2c	41.9923	3.25747	271.009	3.39505	0.215138	15.7808	4.22081e-56	2.28409e-54
ENSRNOG00000001385	Plbd2	38.2713	197.358	978.949	-2.44438	0.155085	-15.7615	5.72669e-56	3.0879e-54
ENSRNOG00000019891	Sgta	41.2585	170.472	349.154	-2.16571	0.137449	-15.7564	6.20759e-56	3.33525e-54
ENSRNOG00000018396	Prpf18	68.8502	12.6355	328.752	2.21294	0.140541	15.7459	7.33137e-56	3.92502e-54
ENSRNOG00000008024	Pxk	8.89693	74.2716	259.692	-3.20485	0.204035	-15.7073	1.34729e-55	7.18748e-54
ENSRNOG00000005669	Ca8	244.482	5.98829	525.191	5.35339	0.341072	15.6958	1.61692e-55	8.59537e-54
ENSRNOG00000046984	St6galnac6	136.979	8.90482	376.784	3.74341	0.239191	15.6503	3.30579e-55	1.75114e-53
ENSRNOG00000008064	Naga	629.397	56.3355	763.941	3.21028	0.205455	15.6252	4.90067e-55	2.58687e-53
ENSRNOG00000049281	Gba	99.2872	13.558	180.554	2.66658	0.170783	15.6138	5.86305e-55	3.08405e-53
ENSRNOG00000011599	Gldc	164.054	2.42706	803.174	5.58821	0.358753	15.5768	1.04728e-54	5.48965e-53
ENSRNOG00000006217	Wiz	3.17043	20.7949	119.338	-2.8763	0.185066	-15.5421	1.80114e-54	9.40847e-53
ENSRNOG00000018838	Paox	4.66355	48.9276	278.564	-3.55316	0.229897	-15.4555	6.93099e-54	3.60795e-52
ENSRNOG00000004208	Crim1	124.044	7.62657	407.272	3.82454	0.247798	15.4341	9.65106e-54	5.00495e-52
ENSRNOG00000008895	Hnf4a	6.73725	326.783	1164.49	-5.78967	0.375127	-15.4339	9.68121e-54	5.00495e-52
ENSRNOG00000037327	F8a1	11.0797	83.7027	96.5501	-3.10965	0.201499	-15.4326	9.88449e-54	5.09255e-52
ENSRNOG00000006554	Fam149b1	17.8066	65.7677	203.027	-2.0501	0.132848	-15.4319	9.98237e-54	5.12542e-52
ENSRNOG00000043094	Oxct1	59.5252	902.721	936.994	-3.96019	0.256883	-15.4163	1.27136e-53	6.50555e-52
ENSRNOG00000056837	Abr	49.3965	3.08594	222.631	3.85288	0.24998	15.4128	1.34326e-53	6.85015e-52
ENSRNOG00000016012	Spats2l	78.446	4.8527	141.275	3.79161	0.246032	15.411	1.38027e-53	7.01515e-52
ENSRNOG00000010027	Atr	32.6668	2.71296	333.462	3.30666	0.214688	15.4022	1.58229e-53	8.01478e-52
ENSRNOG00000049203	Pex5	26.2151	0.933787	131.231	4.64907	0.301941	15.3973	1.70686e-53	8.61676e-52
ENSRNOG00000015807	Pyroxd2	94.7163	1006.88	1031.4	-3.71569	0.24139	-15.3929	1.82602e-53	9.1875e-52
ENSRNOG00000008798	Pipox	93.6656	0.713561	490.385	6.75089	0.439311	15.367	2.72483e-53	1.36641e-51
ENSRNOG00000016580	Rps23	281.364	1396.35	5133.7	-2.55755	0.166504	-15.3603	3.02071e-53	1.50975e-51
ENSRNOG00000019181	Synpo	88.7646	1.48158	241.06	5.75201	0.374978	15.3396	4.15718e-53	2.07088e-51
ENSRNOG00000005729	Palm3	154.773	2.06843	98.9322	5.83804	0.381222	15.314	6.16237e-53	3.05963e-51
ENSRNOG00000012616	Ppt1	190.791	34.4978	442.815	2.2287	0.145542	15.3131	6.24673e-53	3.08576e-51
ENSRNOG00000016794	Phyhd1	55.0877	799.009	849.796	-4.16172	0.271776	-15.313	6.25603e-53	3.08576e-51
ENSRNOG00000047565	Echs1	572.591	0.201553	2402.6	11.2546	0.735238	15.3074	6.82658e-53	3.35618e-51
ENSRNOG00000006868	Ube2z	86.7638	4.99741	263.131	3.87332	0.253309	15.2909	8.79729e-53	4.31096e-51
ENSRNOG00000028711	Dgat1	6.3526	68.994	220.555	-3.57435	0.23393	-15.2796	1.04607e-52	5.10897e-51
ENSRNOG00000037632	LOC688553	3.71104	167.079	118.108	-5.59204	0.365986	-15.2794	1.04937e-52	5.10897e-51
ENSRNOG00000008810	Nsmf	198.183	12.682	398.423	3.77863	0.248081	15.2315	2.18654e-52	1.0611e-50
ENSRNOG00000014816	Slc1a1	31.949	177.631	298.198	-2.73625	0.179812	-15.2173	2.7166e-52	1.3141e-50
ENSRNOG00000013795	Asb7	16.2985	1.37838	129.45	3.3619	0.220995	15.2125	2.9201e-52	1.40801e-50
ENSRNOG00000049345	Mep1b	0.245621	315.369	219.117	-10.5857	0.696738	-15.1932	3.92128e-52	1.88472e-50
ENSRNOG00000000611	Ube2d1	165.771	9.72533	211.006	3.85682	0.254101	15.1783	4.92387e-52	2.35906e-50
ENSRNOG00000008329	Ndufb11	248.564	876.377	904.523	-2.04909	0.135239	-15.1516	7.39002e-52	3.52938e-50
ENSRNOG00000016619	Use1	74.6546	335.107	613.226	-2.38489	0.15768	-15.1249	1.11011e-51	5.28496e-50
ENSRNOG00000014188	Tma16	46.6819	2.30771	127.396	4.17469	0.276357	15.1061	1.47524e-51	7.0011e-50
ENSRNOG00000016525	Susd3	12.8677	205.364	100.162	-4.18323	0.276981	-15.1029	1.54875e-51	7.32687e-50
ENSRNOG00000004657	Sec23a	78.7958	5.36132	528.079	3.60885	0.239395	15.0748	2.37094e-51	1.11813e-49
ENSRNOG00000014805	Wrap73	123.899	16.8595	153.467	2.69149	0.178635	15.067	2.67113e-51	1.25577e-49
ENSRNOG00000004004	Nrde2	43.5905	5.58873	188.702	2.77622	0.184513	15.0461	3.65943e-51	1.71503e-49
ENSRNOG00000016967	Hfe	37.5882	1.06661	219.248	5.00879	0.333546	15.0168	5.69983e-51	2.66299e-49
ENSRNOG00000000024	Hebp1	329.026	11.821	594.666	4.51854	0.301056	15.009	6.41216e-51	2.98652e-49
ENSRNOG00000003515	Ephx1	1.33096	206.332	4871.33	-7.39865	0.493157	-15.0026	7.05719e-51	3.2768e-49
ENSRNOG00000012841	Alg11	17.2994	91.2259	374.45	-2.57485	0.171942	-14.9751	1.06771e-50	4.94233e-49
ENSRNOG00000047876	LOC689986	55.7133	0.741958	61.5044	6.01533	0.402271	14.9534	1.4792e-50	6.82609e-49
ENSRNOG00000002423	AABR07029651.1	162.312	15.9415	267.486	3.10548	0.207689	14.9526	1.49891e-50	6.89589e-49
ENSRNOG00000004737	Cd48	2.06968	51.7089	293.781	-4.84686	0.324361	-14.9428	1.73477e-50	7.95669e-49
ENSRNOG00000010451	Slc34a3	295.263	1.67347	160.164	7.02561	0.470915	14.919	2.47783e-50	1.13302e-48
ENSRNOG00000004085	Tcaim	9.08181	60.9	118.398	-2.94541	0.197609	-14.9052	3.0479e-50	1.38947e-48
ENSRNOG00000046973	Tmco3	37.0236	0.263738	233.552	7.03168	0.471776	14.9047	3.07158e-50	1.39604e-48
ENSRNOG00000045555	LOC100910944	852.751	96.3666	236.401	2.9248	0.196352	14.8957	3.51652e-50	1.59345e-48
ENSRNOG00000017416	Ppic	73.7857	2958.98	1165.2	-5.49017	0.36862	-14.8938	3.61399e-50	1.6327e-48
ENSRNOG00000011189	Acy1	749.011	3583.33	3024.12	-2.52797	0.169775	-14.8901	3.8222e-50	1.72159e-48
ENSRNOG00000030517	Zfp879	93.0232	2.41153	88.8414	4.90807	0.329641	14.8891	3.87826e-50	1.74163e-48
ENSRNOG00000003496	Tbc1d9	98.3244	6.69434	832.057	3.73447	0.25088	14.8854	4.09816e-50	1.8349e-48
ENSRNOG00000014127	Rnf151	206.894	2.29925	107.554	6.2764	0.422489	14.8558	6.382e-50	2.84899e-48
ENSRNOG00000000894	Fry	15.021	0.481153	189.821	4.82849	0.326152	14.8044	1.37192e-49	6.10624e-48
ENSRNOG00000036917	Amn1	258.038	18.9531	343.651	3.51379	0.237717	14.7814	1.93231e-49	8.57511e-48
ENSRNOG00000057501	Fam81a	0.514753	59.4454	151.366	-6.91006	0.467504	-14.7807	1.9499e-49	8.62771e-48
ENSRNOG00000009636	Scrn1	18.7576	0.713514	90.8157	4.599	0.311275	14.7747	2.13265e-49	9.40865e-48
ENSRNOG00000017577	Bphl	31.3508	244.724	653.869	-3.12137	0.211628	-14.7493	3.10996e-49	1.36802e-47
ENSRNOG00000002273	Naaa	56.3243	4.47666	246.199	3.42164	0.232548	14.7137	5.26438e-49	2.30896e-47
ENSRNOG00000017045	Zdhhc1	274.517	19.453	328.589	3.52214	0.239445	14.7096	5.59193e-49	2.44549e-47
ENSRNOG00000039587	Wdr13	172.924	21.2373	270.231	2.7498	0.187001	14.7048	6.00656e-49	2.61921e-47
ENSRNOG00000007436	Tedc2	31.4142	1.36548	896.24	4.3432	0.296201	14.663	1.11244e-48	4.83688e-47
ENSRNOG00000013770	Folh1	106.629	1.56455	158.053	5.84647	0.399719	14.6264	1.9048e-48	8.25817e-47
ENSRNOG00000042503	Ndufv2	0.517213	759.361	764.779	-10.7055	0.732711	-14.6108	2.39644e-48	1.03598e-46
ENSRNOG00000028781	Abcc6	1.75026	41.6782	892.104	-4.78807	0.32776	-14.6084	2.4811e-48	1.0695e-46
ENSRNOG00000013493	Psma4	304.07	62.8736	844.201	2.03044	0.13914	14.5927	3.12356e-48	1.3426e-46
ENSRNOG00000028662	AABR07049821.2	40.7299	0.708155	81.3556	5.64577	0.386918	14.5916	3.17536e-48	1.36097e-46
ENSRNOG00000019578	Rps16	2972.5	508.035	4996.52	2.32828	0.159906	14.5603	5.02323e-48	2.14686e-46
ENSRNOG00000018898	Mpi	17.4028	87.0979	225.01	-2.47472	0.170012	-14.5562	5.33649e-48	2.27428e-46
ENSRNOG00000005988	Arl8a	20.3725	91.7546	222.117	-2.34702	0.161292	-14.5514	5.72197e-48	2.43167e-46
ENSRNOG00000020772	Dhx8	56.3253	11.4609	246.396	2.01085	0.138363	14.5332	7.4694e-48	3.16534e-46
ENSRNOG00000016955	Mindy3	38.9656	141.145	426.256	-2.07341	0.142938	-14.5056	1.11593e-47	4.71573e-46
ENSRNOG00000019236	Rnf220	19.0594	66.5203	405.355	-1.96619	0.135586	-14.5014	1.1871e-47	5.00244e-46
ENSRNOG00000020351	Vps4a	26.8918	66.4727	310.03	-1.47237	0.101741	-14.4717	1.82977e-47	7.68914e-46
ENSRNOG00000014996	Katna1	78.7916	18.9441	173.195	1.8557	0.128263	14.4679	1.93292e-47	8.09996e-46
ENSRNOG00000006298	Cpne3	70.8048	5.62072	487.391	3.47629	0.240286	14.4673	1.94972e-47	8.14766e-46
ENSRNOG00000016032	Cnnm3	3.00498	34.7883	167.834	-3.60751	0.249418	-14.4637	2.05473e-47	8.56271e-46
ENSRNOG00000008461	Smdt1	444.718	1863.07	788.573	-2.28136	0.157876	-14.4504	2.49385e-47	1.0364e-45
ENSRNOG00000016660	Cox5b	392.181	1701.55	1399.28	-2.32238	0.160869	-14.4365	3.04818e-47	1.26327e-45
ENSRNOG00000005451	Dnah11	5.55539	0.199801	127.718	4.66621	0.323248	14.4354	3.09882e-47	1.28073e-45
ENSRNOG00000010985	Zfp410	155.59	28.3255	767.511	2.21044	0.153177	14.4307	3.31859e-47	1.3678e-45
ENSRNOG00000001870	Lztr1	12.1798	44.3026	2546.06	-2.02179	0.140195	-14.4212	3.80433e-47	1.56373e-45
ENSRNOG00000061612	Zfp184	34.8243	3.867	113.041	2.98967	0.207351	14.4184	3.96161e-47	1.62394e-45
ENSRNOG00000047517	Oxld1	10.2383	59.3061	3461.29	-2.72995	0.189464	-14.4088	4.55543e-47	1.86228e-45
ENSRNOG00000014599	Dhx36	78.9469	17.7315	510.426	1.94329	0.134892	14.4063	4.72075e-47	1.92463e-45
ENSRNOG00000007829	Lactb2	82.4093	883.705	674.528	-3.63036	0.252015	-14.4053	4.78954e-47	1.9474e-45
ENSRNOG00000000113	Elac1	31.1201	3.31997	61.9757	3.03805	0.211198	14.3848	6.4446e-47	2.61327e-45
ENSRNOG00000011690	Rmdn3	138.141	8.73727	415.76	3.7325	0.259932	14.3595	9.28862e-47	3.7564e-45
ENSRNOG00000051986	Plcg2	53.9202	4.36785	214.042	3.46422	0.241286	14.3573	9.58657e-47	3.8665e-45
ENSRNOG00000026023	Taf4b	1.09535	40.8058	67.1794	-5.41035	0.37697	-14.3522	1.03229e-46	4.15234e-45
ENSRNOG00000001599	Rwdd2b	3.39115	35.7429	97.483	-3.55225	0.247662	-14.3431	1.17634e-46	4.71915e-45
ENSRNOG00000009625	Dpysl2	61.5082	3.38683	143.685	4.00286	0.279099	14.3421	1.19395e-46	4.77706e-45
ENSRNOG00000055295	Pecr	103.309	496.431	1347.79	-2.51625	0.175451	-14.3416	1.20175e-46	4.79551e-45
ENSRNOG00000001657	Cldnd1	184.094	33.3025	536.871	2.22353	0.155053	14.3404	1.22292e-46	4.86709e-45
ENSRNOG00000009266	Anp32b	2.25033	207.627	562.71	-6.69029	0.467438	-14.3127	1.82382e-46	7.23947e-45
ENSRNOG00000018972	Rab18	220.957	41.8722	954.305	2.17655	0.152106	14.3094	1.91055e-46	7.56376e-45
ENSRNOG00000059480	Supt20h	2.21504	47.2037	184.135	-4.51216	0.315411	-14.3057	2.01738e-46	7.96576e-45
ENSRNOG00000003762	Smarca1	31.3253	0.60568	53.2206	5.56419	0.3892	14.2965	2.30198e-46	9.06571e-45
ENSRNOG00000004992	Rab1a	69.3697	345.693	1399.53	-2.43718	0.170642	-14.2824	2.81742e-46	1.10667e-44
ENSRNOG00000018214	Bok	14.7012	92.393	280.699	-2.80742	0.196788	-14.2662	3.55197e-46	1.39156e-44
ENSRNOG00000017863	Zeb1	3.48119	26.4397	231.63	-3.00074	0.210391	-14.2627	3.73899e-46	1.46102e-44
ENSRNOG00000003634	Zfp354a	6.58007	129.516	542.72	-4.462	0.312931	-14.2588	3.95437e-46	1.54118e-44
ENSRNOG00000006450	Erbb2	127.127	2.33173	227.282	5.51715	0.387206	14.2486	4.57255e-46	1.7775e-44
ENSRNOG00000015869	Pccb	183.334	718.433	1316.27	-2.11924	0.148748	-14.2472	4.66523e-46	1.80886e-44
ENSRNOG00000014051	Pgrmc2	15.8307	94.0309	401.237	-2.68449	0.18849	-14.2421	5.01903e-46	1.94103e-44
ENSRNOG00000000493	Snrpc	258.689	51.9316	396.599	2.07983	0.14606	14.2395	5.20857e-46	2.00917e-44
ENSRNOG00000059445	Aifm2	89.6305	5.0313	181.343	3.99903	0.281327	14.2149	7.40931e-46	2.85078e-44
ENSRNOG00000010540	Mrpl45	213.37	43.3443	421.224	2.1142	0.148798	14.2085	8.11336e-46	3.11371e-44
ENSRNOG00000049560	Glul	150.997	1659.54	4030.07	-3.63356	0.255921	-14.198	9.42646e-46	3.60844e-44
ENSRNOG00000000164	Lamp2	90.6685	315.756	2784.14	-2.08049	0.14658	-14.1935	1.00447e-45	3.83534e-44
ENSRNOG00000001159	Tff3	0	25890.1	2807.73	-16.8688	1.19102	-14.1633	1.54502e-45	5.88436e-44
ENSRNOG00000010634	Megf11	0.97965	54.2254	85.0286	-5.88693	0.41589	-14.155	1.73885e-45	6.60586e-44
ENSRNOG00000020684	Vat1	22.3893	119.143	403.028	-3.59713	0.254528	-14.1325	2.39326e-45	9.06906e-44
ENSRNOG00000008891	Ift20	23.1427	156.353	286.968	-2.91693	0.206413	-14.1315	2.42784e-45	9.177e-44
ENSRNOG00000002695	Tfb2m	18.4275	63.3379	197.091	-1.98418	0.140588	-14.1135	3.13597e-45	1.18239e-43
ENSRNOG00000007213	Yars	5.68332	55.0384	324.402	-3.36327	0.238326	-14.1121	3.19957e-45	1.20336e-43
ENSRNOG00000018281	Uqcrfs1	275.105	962.137	1597.64	-2.03083	0.144091	-14.094	4.13212e-45	1.55022e-43
ENSRNOG00000011341	Rictor	18.1841	1.59252	278.401	3.22712	0.229067	14.0881	4.49515e-45	1.68221e-43
ENSRNOG00000002871	Rbm25l1	67.4096	10.7403	537.347	2.4291	0.172463	14.0847	4.7143e-45	1.75985e-43
ENSRNOG00000022576	Nudt12	7.8954	51.8383	154.417	-2.94431	0.209211	-14.0734	5.53043e-45	2.0594e-43
ENSRNOG00000018916	Bcl7c	25.0395	98.068	199.52	-2.12756	0.151333	-14.0587	6.80803e-45	2.52889e-43
ENSRNOG00000048282	Mpnd	27.6906	210.296	559.55	-3.05753	0.217575	-14.0527	7.41245e-45	2.74662e-43
ENSRNOG00000016250	Ammecr1l	18.2755	59.1783	503.198	-1.8978	0.135239	-14.033	9.79043e-45	3.61885e-43
ENSRNOG00000053498	Dnajc22	15.5251	128.123	361.89	-3.31183	0.236011	-14.0325	9.8572e-45	3.6346e-43
ENSRNOG00000010794	Dennd3	4.11896	45.5695	162.419	-3.63696	0.259329	-14.0245	1.10401e-44	4.06081e-43
ENSRNOG00000020117	LOC108348098	103.751	23.4852	342.493	1.94556	0.13877	14.02	1.17619e-44	4.31577e-43
ENSRNOG00000039017	Naa50	53.9484	5.0224	439.961	3.28669	0.234881	13.993	1.71976e-44	6.29489e-43
ENSRNOG00000055530	Panx2	1.37772	56.8582	79.7756	-5.61592	0.401347	-13.9927	1.72785e-44	6.30916e-43
ENSRNOG00000013887	Adra2b	0.842028	107.223	143.286	-7.19074	0.514097	-13.9871	1.86777e-44	6.80358e-43
ENSRNOG00000010992	Hspb3	518.106	0.837263	70.4543	9.12448	0.652456	13.9848	1.92992e-44	7.01296e-43
ENSRNOG00000031730	Eloc	251.714	44.5036	384.503	2.3405	0.167385	13.9828	1.98523e-44	7.19658e-43
ENSRNOG00000059903	Thbs3	55.61	1.56419	101.046	4.84768	0.346918	13.9736	2.2605e-44	8.17476e-43
ENSRNOG00000007069	Adhfe1	38.552	213.936	622.217	-2.61609	0.187411	-13.9591	2.7691e-44	9.99e-43
ENSRNOG00000019232	RGD1311345	20.6997	88.126	195.489	-2.27052	0.162704	-13.9549	2.93523e-44	1.0564e-42
ENSRNOG00000046745	LOC691918	71.5251	2.17456	137.995	4.8122	0.345076	13.9453	3.3596e-44	1.20625e-42
ENSRNOG00000016678	Angptl2	159.778	5.05901	412.908	4.79484	0.343891	13.9429	3.47469e-44	1.2446e-42
ENSRNOG00000024657	Mfsd4a	150.415	4.45192	326.747	4.87739	0.350295	13.9237	4.54866e-44	1.62542e-42
ENSRNOG00000013624	Uevld	24.0262	0.577564	77.6701	5.20027	0.373527	13.9221	4.65356e-44	1.65896e-42
ENSRNOG00000056562	Olfml1	5.96388	61.7845	70.7333	-3.57721	0.257017	-13.9182	4.91053e-44	1.74643e-42
ENSRNOG00000029260	Pitpnm2	1.02507	14.4684	202.221	-3.83544	0.275756	-13.9088	5.60263e-44	1.98788e-42
ENSRNOG00000009620	Cybrd1	16.5621	0.440126	232.246	5.12096	0.368258	13.9059	5.83279e-44	2.06467e-42
ENSRNOG00000007249	Cdkn1b	8.12469	82.0919	415.939	-3.45028	0.248311	-13.895	6.79263e-44	2.39879e-42
ENSRNOG00000005138	Pip4k2c	19.1725	77.6585	294.625	-2.17811	0.156772	-13.8935	6.93977e-44	2.44501e-42
ENSRNOG00000020710	Raver1	3.44467	34.5756	178.868	-3.46324	0.249364	-13.8883	7.45641e-44	2.62089e-42
ENSRNOG00000005828	Skp1	618.78	2060.75	2432.11	-1.9491	0.140401	-13.8824	8.09784e-44	2.83972e-42
ENSRNOG00000008113	RGD1561149	1.33902	31.5669	136.092	-4.83671	0.348776	-13.8677	9.94454e-44	3.4792e-42
ENSRNOG00000016286	Iyd	9.72073	238.817	227.453	-4.79441	0.345951	-13.8586	1.12805e-43	3.93744e-42
ENSRNOG00000062101	Ace	137.458	7.54605	233.016	3.85949	0.278903	13.8381	1.50053e-43	5.22546e-42
ENSRNOG00000017858	Tsr3	143.464	12.3318	134.355	3.24766	0.234789	13.8322	1.6292e-43	5.6474e-42
ENSRNOG00000018529	Csnk1g2	36.1294	144.136	739.152	-2.16203	0.156303	-13.8323	1.6267e-43	5.6474e-42
ENSRNOG00000057404	Slc47a1	1.46873	188.956	256.016	-7.24507	0.523905	-13.829	1.70427e-43	5.89404e-42
ENSRNOG00000009845	Acadm	230.272	1112.12	2892.92	-2.49549	0.180536	-13.8227	1.85945e-43	6.41594e-42
ENSRNOG00000000187	Csf2rb	0.384961	113.849	331.275	-8.16969	0.591162	-13.8197	1.9382e-43	6.67237e-42
ENSRNOG00000018456	LOC100911664	604.174	131.687	1994.55	1.92821	0.13964	13.8085	2.26627e-43	7.78397e-42
ENSRNOG00000020358	Ptov1	1153.1	184.688	742.772	2.39926	0.173777	13.8065	2.32722e-43	7.97511e-42
ENSRNOG00000001170	Cox6a1	644.107	2165.82	1661.16	-1.97595	0.143232	-13.7954	2.71616e-43	9.2868e-42
ENSRNOG00000032204	Uqcrb	1341.33	282.542	502.66	2.05295	0.148992	13.7789	3.41402e-43	1.16464e-41
ENSRNOG00000005433	Shq1	29.3394	2.47989	92.0895	3.36181	0.244119	13.7712	3.8008e-43	1.29365e-41
ENSRNOG00000011114	Tbpl1	17.2207	80.8087	192.925	-2.44328	0.177623	-13.7554	4.7234e-43	1.60404e-41
ENSRNOG00000016047	Macf1	0.797845	23.4905	842.511	-5.10881	0.371845	-13.7391	5.92091e-43	2.00618e-41
ENSRNOG00000059741	Tmc4	69.6647	10.4792	288.366	2.46183	0.179459	13.7181	7.91609e-43	2.67617e-41
ENSRNOG00000030120	Ormdl2	42.1643	159.834	352.007	-2.14296	0.15623	-13.7167	8.06528e-43	2.72049e-41
ENSRNOG00000016360	Gps2	27.1229	134.727	223.912	-2.49669	0.182085	-13.7117	8.64636e-43	2.90997e-41
ENSRNOG00000010812	Osbpl6	41.0694	3.20074	205.863	3.41232	0.249187	13.6938	1.10543e-42	3.71206e-41
ENSRNOG00000014621	Rab8a	77.2309	165.914	613.7	-1.28446	0.0938346	-13.6886	1.18785e-42	3.97996e-41
ENSRNOG00000014903	Zfyve27	72.2372	14.6456	411.839	2.04887	0.149684	13.688	1.19766e-42	3.99847e-41
ENSRNOG00000028640	Siva1	195.902	9.85348	424.175	4.12669	0.301484	13.6879	1.19869e-42	3.99847e-41
ENSRNOG00000011831	Nudt18	21.6724	98.5021	125.083	-2.37352	0.174012	-13.6399	2.31722e-42	7.71244e-41
ENSRNOG00000049911	LOC102556347	152.542	1.47616	174.985	6.53322	0.479187	13.634	2.51553e-42	8.35401e-41
ENSRNOG00000020930	Atxn7l3	1.45267	21.6296	151.026	-3.99322	0.292939	-13.6316	2.59843e-42	8.6103e-41
ENSRNOG00000045765	MGC94207	6.26165	107.971	230.908	-4.25123	0.31254	-13.6022	3.88594e-42	1.28484e-40
ENSRNOG00000019689	Vwf	2.41366	44.4766	357.664	-4.14571	0.304884	-13.5977	4.13491e-42	1.36416e-40
ENSRNOG00000007864	Vrk2	95.3068	1.87969	351.564	5.40042	0.397239	13.5949	4.29471e-42	1.41378e-40
ENSRNOG00000042355	Tarbp2	5.71778	70.351	150.385	-3.75738	0.276538	-13.5872	4.76868e-42	1.56638e-40
ENSRNOG00000017631	Cyp20a1	7.63091	41.1293	108.849	-2.61951	0.192816	-13.5855	4.87958e-42	1.59931e-40
ENSRNOG00000022657	Tmem97	0.509273	55.3368	204.085	-6.94248	0.511092	-13.5836	5.0084e-42	1.63797e-40
ENSRNOG00000001854	Tmtc1	18.3819	0.680872	88.2693	4.52819	0.333373	13.5829	5.05542e-42	1.64976e-40
ENSRNOG00000001185	RGD1311899	13.7431	165.464	212.268	-3.77699	0.278167	-13.5781	5.39991e-42	1.75836e-40
ENSRNOG00000011929	Abcd3	21.1007	165.74	970.293	-3.01383	0.222279	-13.5588	7.03126e-42	2.28463e-40
ENSRNOG00000019465	Gnai3	17.0709	86.2095	5835.28	-2.5167	0.185656	-13.5557	7.32914e-42	2.37628e-40
ENSRNOG00000029512	LOC100361854	1123.99	0.858916	875.295	10.1346	0.747941	13.55	7.92552e-42	2.56412e-40
ENSRNOG00000001223	Pttg1ip	197.385	686.308	1765.96	-1.9192	0.141716	-13.5426	8.76792e-42	2.83057e-40
ENSRNOG00000028493	Ppp1r15b	1.28861	43.2418	443.144	-5.13711	0.379379	-13.5408	8.97548e-42	2.89137e-40
ENSRNOG00000061474	Ctdp1	6.44178	32.6179	167.906	-2.45846	0.181576	-13.5396	9.13066e-42	2.93508e-40
ENSRNOG00000000586	Gtf3c6	162.544	33.435	204.478	2.06342	0.152443	13.5357	9.62295e-42	3.08016e-40
ENSRNOG00000014193	Lig1	29.394	1.17486	1466.26	4.44048	0.328053	13.5359	9.6034e-42	3.08016e-40
ENSRNOG00000000322	Atg5	15.4527	71.911	160.002	-2.37937	0.175899	-13.5269	1.08554e-41	3.46727e-40
ENSRNOG00000023910	Man2b1	6.37481	124.178	620.721	-4.28626	0.317066	-13.5185	1.21586e-41	3.8753e-40
ENSRNOG00000015237	Gle1	68.1325	11.1955	245.184	2.36813	0.175221	13.5152	1.27277e-41	4.0481e-40
ENSRNOG00000047880	LOC103689975	31.7607	0.294196	658.843	6.48235	0.480484	13.4913	1.75973e-41	5.58511e-40
ENSRNOG00000037508	Hscb	356.922	19.8955	245.668	3.97871	0.295086	13.4832	1.96347e-41	6.21862e-40
ENSRNOG00000017741	Nudt5	188.395	32.7929	326.957	2.33609	0.173273	13.4821	1.99244e-41	6.2971e-40
ENSRNOG00000014856	Etnk1	5.14114	197.695	754.894	-5.40199	0.401269	-13.4623	2.60777e-41	8.22458e-40
ENSRNOG00000015300	Spsb3	42.6338	150.706	350.815	-2.02768	0.150656	-13.459	2.72541e-41	8.57763e-40
ENSRNOG00000019772	Dnpep	98.8293	285.11	745.645	-1.71058	0.127206	-13.4473	3.1943e-41	1.00324e-39
ENSRNOG00000003709	Kmo	13.8294	216.252	582.661	-4.25304	0.316411	-13.4415	3.45363e-41	1.08243e-39
ENSRNOG00000026958	Cyren	60.9277	4.75989	102.304	3.55636	0.264905	13.4251	4.31203e-41	1.34865e-39
ENSRNOG00000045743	Etnppl	6.26601	400.032	1399.38	-6.12325	0.456564	-13.4116	5.172e-41	1.61426e-39
ENSRNOG00000005982	C1d	106.59	20.1725	277.632	2.28135	0.170119	13.4103	5.26131e-41	1.63874e-39
ENSRNOG00000033065	Rad50	84.7404	7.91299	237.667	3.18993	0.237961	13.4053	5.631e-41	1.75026e-39
ENSRNOG00000018755	Acss2	86.915	913.989	2311.22	-3.61652	0.269864	-13.4013	5.9441e-41	1.84377e-39
ENSRNOG00000025155	Lmtk2	0.819734	25.0544	139.021	-5.03793	0.376173	-13.3926	6.68348e-41	2.06885e-39
ENSRNOG00000012294	Heph	52.4284	3.56812	118.203	3.69671	0.276034	13.3922	6.71173e-41	2.07333e-39
ENSRNOG00000020024	Taf7	64.697	11.5516	225.181	2.31589	0.172983	13.388	7.10573e-41	2.19054e-39
ENSRNOG00000010109	Nol9	63.9926	7.69901	189.225	2.84136	0.212298	13.3838	7.5207e-41	2.31373e-39
ENSRNOG00000010877	Alg9	5.08255	27.2776	231.785	-2.62216	0.196033	-13.3761	8.34262e-41	2.56135e-39
ENSRNOG00000012818	Ksr1	20.5667	0.519675	95.3632	5.22174	0.39054	13.3705	8.98811e-41	2.75391e-39
ENSRNOG00000016975	Pxmp4	8.98548	108.989	300.729	-3.74897	0.280844	-13.349	1.20122e-40	3.66555e-39
ENSRNOG00000022711	Slco4c1	0.693033	47.1267	42.6474	-6.24148	0.467559	-13.3491	1.19945e-40	3.66555e-39
ENSRNOG00000047734	Chst2	3.21852	85.0457	91.4614	-4.94503	0.370503	-13.3468	1.23662e-40	3.76594e-39
ENSRNOG00000025462	Wdr41	68.479	10.7754	287.028	2.42999	0.182181	13.3383	1.38607e-40	4.21252e-39
ENSRNOG00000001149	Pxn	17.4128	133.897	387.034	-2.96885	0.222589	-13.3378	1.3947e-40	4.23021e-39
ENSRNOG00000006050	Med19	14.8196	57.6876	134.124	-2.12176	0.159085	-13.3373	1.40422e-40	4.25053e-39
ENSRNOG00000019933	Ubqln4	10.1322	75.7124	233.759	-3.04592	0.228381	-13.337	1.40978e-40	4.25877e-39
ENSRNOG00000031916	Timeless	101.063	1.97141	20913.2	5.17407	0.38796	13.3366	1.41743e-40	4.27332e-39
ENSRNOG00000033916	AC141489.1	2118.55	275.156	996.988	2.72659	0.204542	13.3302	1.54489e-40	4.64825e-39
ENSRNOG00000004316	Llph	131.415	10.3949	194.494	3.40251	0.255497	13.3172	1.8383e-40	5.52004e-39
ENSRNOG00000012081	Txn1	819.709	3814.81	3211.02	-2.39022	0.179505	-13.3156	1.87784e-40	5.62754e-39
ENSRNOG00000000304	Cd164	48.8894	768.344	1997.6	-3.94066	0.296193	-13.3044	2.18328e-40	6.52988e-39
ENSRNOG00000026177	Mgam	0.218144	200.546	590.233	-10.122	0.761	-13.3009	2.28656e-40	6.82521e-39
ENSRNOG00000011817	Rpl22l1	98.2788	404.186	1002.99	-2.25212	0.169331	-13.3001	2.31222e-40	6.88813e-39
ENSRNOG00000046424	Mfn2	79.2387	3.65078	409.703	4.27508	0.321495	13.2975	2.39358e-40	7.1164e-39
ENSRNOG00000009239	Entpd8	47.1615	5.70436	575.156	2.81581	0.211811	13.294	2.50898e-40	7.44479e-39
ENSRNOG00000013836	Arhgap17	1.83125	86.1142	165.318	-5.75088	0.432634	-13.2927	2.5519e-40	7.55725e-39
ENSRNOG00000028156	Pld1	2.80946	95.9631	224.018	-5.39731	0.406044	-13.2924	2.56159e-40	7.57104e-39
ENSRNOG00000060350	Iqsec1	4.23115	47.1121	250.196	-3.60423	0.271453	-13.2775	3.12522e-40	9.21877e-39
ENSRNOG00000020695	Tead2	22.9823	1.94137	652.671	3.3792	0.25455	13.2752	3.22384e-40	9.49109e-39
ENSRNOG00000049437	Gpc1	122.015	17.2214	297.084	2.67862	0.202029	13.2586	4.02256e-40	1.18194e-38
ENSRNOG00000011361	Slc37a4	85.659	292.208	2331.43	-2.03299	0.153341	-13.258	4.05719e-40	1.18979e-38
ENSRNOG00000003224	Nudt16l1	66.5126	3.13576	52.0552	4.24411	0.320675	13.2349	5.51747e-40	1.61488e-38
ENSRNOG00000017770	Cdc123	8.07619	60.6968	151.208	-3.08146	0.232903	-13.2306	5.83844e-40	1.7055e-38
ENSRNOG00000016592	Gnai2	53.7865	146.568	1006.68	-1.64538	0.124457	-13.2205	6.68214e-40	1.94818e-38
ENSRNOG00000023262	Cenpm	109.774	1.77152	95.0655	5.70444	0.431608	13.2167	7.02577e-40	2.0444e-38
ENSRNOG00000058866	Myo5a	0.562284	8.61532	215.164	-4.14176	0.31339	-13.216	7.09421e-40	2.06033e-38
ENSRNOG00000004709	Foxn3	24.9076	1.43893	440.971	3.97029	0.300532	13.2109	7.59184e-40	2.20061e-38
ENSRNOG00000014777	Prpf4	2.56144	25.6762	337.729	-3.50446	0.265292	-13.2098	7.70003e-40	2.22768e-38
ENSRNOG00000006582	Aptx	146.17	20.8894	244.438	2.53594	0.192449	13.1772	1.18688e-39	3.42715e-38
ENSRNOG00000014946	AABR07005588.1	20.6658	125.246	388.475	-2.75219	0.208972	-13.1702	1.30328e-39	3.75605e-38
ENSRNOG00000013602	Usp48	37.7982	6.72798	349.285	2.26943	0.172417	13.1624	1.44393e-39	4.15343e-38
ENSRNOG00000022043	Yipf2	121.241	16.0182	232.555	2.71991	0.206819	13.1512	1.67496e-39	4.8088e-38
ENSRNOG00000020261	Fam53c	24.6048	2.74601	311.109	2.99893	0.22807	13.1491	1.72172e-39	4.93362e-38
ENSRNOG00000018566	Ctsl	324.492	2541.99	5556.02	-3.18246	0.242375	-13.1303	2.20753e-39	6.31369e-38
ENSRNOG00000013356	Snapin	28.316	116.327	219.342	-2.21131	0.168433	-13.1288	2.25324e-39	6.4322e-38
ENSRNOG00000030572	Smc5	43.1335	6.94032	247.939	2.37072	0.180725	13.1178	2.60299e-39	7.41654e-38
ENSRNOG00000002999	Timmdc1	29.9219	109.838	173.214	-2.07947	0.158576	-13.1134	2.75959e-39	7.84789e-38
ENSRNOG00000003816	Tada1	1.85885	14.786	128.93	-3.13001	0.238763	-13.1093	2.91422e-39	8.27197e-38
ENSRNOG00000057945	Fancg	37.865	1.55679	143.678	4.34624	0.331726	13.1019	3.21134e-39	9.09818e-38
ENSRNOG00000008855	Gjb2	13.7113	199.609	407.806	-4.18449	0.319396	-13.1013	3.23871e-39	9.1585e-38
ENSRNOG00000012084	Xpnpep1	89.3438	294.836	801.887	-1.89071	0.14441	-13.0927	3.62616e-39	1.02349e-37
ENSRNOG00000011276	Tmem254	1.95376	39.6084	151.772	-4.49097	0.343042	-13.0916	3.67833e-39	1.03627e-37
ENSRNOG00000028087	Sdhaf4	35.5143	212.553	120.568	-2.81182	0.214842	-13.0879	3.8636e-39	1.08643e-37
ENSRNOG00000058618	Dcst2	1.5139	24.3425	191.111	-4.16602	0.318445	-13.0824	4.15273e-39	1.16555e-37
ENSRNOG00000012440	Msra	55.3601	613.887	430.426	-3.61043	0.276039	-13.0794	4.31814e-39	1.20972e-37
ENSRNOG00000042201	Efcab2	57.1633	3.83756	72.2672	3.73971	0.286086	13.072	4.76276e-39	1.3318e-37
ENSRNOG00000022619	Fth1	3128.49	0	4205.49	15.6954	1.20076	13.0712	4.80977e-39	1.34245e-37
ENSRNOG00000020216	Gmpr2	109.411	24.6509	274.836	1.95847	0.149847	13.0698	4.90022e-39	1.36517e-37
ENSRNOG00000006178	Dync1h1	45.3831	6.33895	1293.29	2.66437	0.203981	13.0619	5.43749e-39	1.51204e-37
ENSRNOG00000005229	Sec16b	0.604603	39.2327	364.681	-6.17123	0.472616	-13.0576	5.751e-39	1.59627e-37
ENSRNOG00000018097	Emc1	53.7064	16.2626	786.271	1.49899	0.114879	13.0485	6.48203e-39	1.79587e-37
ENSRNOG00000027867	Rexo4	14.8117	62.351	175.223	-2.25148	0.172622	-13.0428	6.98105e-39	1.93057e-37
ENSRNOG00000005551	Derl1	24.8139	110.561	492.936	-2.30598	0.176818	-13.0415	7.10097e-39	1.96013e-37
ENSRNOG00000025899	Thada	9.99462	39.9555	339.146	-2.19986	0.168715	-13.0389	7.34699e-39	2.02433e-37
ENSRNOG00000001817	Tm7sf3	141.595	17.8874	462.202	2.79159	0.21413	13.0369	7.54836e-39	2.07601e-37
ENSRNOG00000007519	Tmem43	107.952	15.9024	445.45	2.59365	0.198981	13.0346	7.77343e-39	2.134e-37
ENSRNOG00000061346	B3glct	41.1134	2.91139	105.836	3.60648	0.276883	13.0253	8.78682e-39	2.40781e-37
ENSRNOG00000000479	Kifc1	2.25537	121.193	697.312	-5.92915	0.455246	-13.0241	8.92996e-39	2.44259e-37
ENSRNOG00000039241	Ythdc2	13.222	1.32742	109.769	3.10808	0.238666	13.0227	9.09157e-39	2.48228e-37
ENSRNOG00000001758	Tctex1d2	158.747	26.319	133.04	2.36693	0.181803	13.0192	9.51481e-39	2.59313e-37
ENSRNOG00000002182	Septin11	50.1629	5.58861	260.167	3.00335	0.230805	13.0125	1.03871e-38	2.82574e-37
ENSRNOG00000019982	Ethe1	99.0283	755.552	647.957	-3.19163	0.246064	-12.9707	1.79355e-38	4.87042e-37
ENSRNOG00000021174	Macrod1	60.0766	234.828	429.86	-2.1544	0.166193	-12.9632	1.97746e-38	5.36016e-37
ENSRNOG00000061215	Crym	89.7046	1001.97	1157.95	-3.68119	0.283986	-12.9626	1.99426e-38	5.39597e-37
ENSRNOG00000009112	Pon2	240.048	68.5518	1508.5	1.64309	0.126803	12.9578	2.1227e-38	5.7332e-37
ENSRNOG00000008845	Pdrg1	6.69082	97.2939	199.592	-3.98423	0.307534	-12.9554	2.19004e-38	5.90447e-37
ENSRNOG00000003183	Fmod	46.485	0.948029	173.818	5.51092	0.426168	12.9313	2.99591e-38	8.06269e-37
ENSRNOG00000051196	AABR07018038.1	29.6514	6.75426	278.439	1.93367	0.149575	12.9277	3.14067e-38	8.43719e-37
ENSRNOG00000009576	Xpa	142.888	17.5643	315.322	2.78821	0.215782	12.9214	3.40905e-38	9.14185e-37
ENSRNOG00000039300	Ahcyl2	5.33118	32.0905	434.052	-2.8357	0.219748	-12.9043	4.25492e-38	1.13899e-36
ENSRNOG00000021579	Mpp6	24.1995	107.17	291.134	-2.41679	0.1873	-12.9033	4.30998e-38	1.15168e-36
ENSRNOG00000012073	Abhd14b	118.304	862.488	1087.49	-3.12235	0.242125	-12.8956	4.76513e-38	1.27104e-36
ENSRNOG00000006399	Synj2bp	35.0304	101.537	449.802	-1.70563	0.132297	-12.8925	4.96326e-38	1.32155e-36
ENSRNOG00000058439	LOC100910130	63.471	0.451515	149.227	6.94654	0.539327	12.88	5.83315e-38	1.55042e-36
ENSRNOG00000003506	Gosr2	35.4169	114.286	363.746	-1.89125	0.14692	-12.8727	6.41326e-38	1.70161e-36
ENSRNOG00000016971	Zfp612	121.663	13.0807	287.168	2.94562	0.228934	12.8667	6.93175e-38	1.83594e-36
ENSRNOG00000012186	Golph3	26.3322	111.641	1349.51	-2.22222	0.172771	-12.8623	7.3406e-38	1.94081e-36
ENSRNOG00000046975	Sult4a1	0.301303	73.5813	39.3615	-8.07945	0.628263	-12.86	7.56024e-38	1.99537e-36
ENSRNOG00000010934	Spa17	12.6019	83.1144	63.2352	-2.92034	0.227164	-12.8556	7.99834e-38	2.1073e-36
ENSRNOG00000042286	Nsl1	29.1946	1.02551	66.263	4.66166	0.363513	12.8239	1.20446e-37	3.16781e-36
ENSRNOG00000005424	Odc1	129.613	1151.18	1788.7	-3.09215	0.241218	-12.8189	1.28554e-37	3.37516e-36
ENSRNOG00000022570	Pus7l	28.529	1.80289	62.3279	3.72803	0.290955	12.8131	1.38569e-37	3.63176e-36
ENSRNOG00000008755	Acox1	41.4164	323.358	3553.41	-3.12131	0.243626	-12.8119	1.40652e-37	3.67996e-36
ENSRNOG00000022347	Atpsckmt	7.59487	65.507	113.099	-3.26807	0.255185	-12.8066	1.5051e-37	3.93102e-36
ENSRNOG00000019020	Bbs2	16.6634	101.561	197.813	-2.75408	0.21507	-12.8055	1.52735e-37	3.98222e-36
ENSRNOG00000001253	Eif3b	45.9939	129.33	848.039	-1.65027	0.128924	-12.8004	1.63199e-37	4.24769e-36
ENSRNOG00000013102	Entpd2	0.581865	58.1938	65.6253	-6.80551	0.531779	-12.7976	1.69008e-37	4.39128e-36
ENSRNOG00000019948	Phf20	26.0654	4.53331	222.945	2.26823	0.177422	12.7844	2.00439e-37	5.19898e-36
ENSRNOG00000026994	Afg3l1	21.3781	78.4333	225.118	-2.06494	0.161616	-12.7769	2.20766e-37	5.71635e-36
ENSRNOG00000030639	Usp13	14.3547	0.762609	442.018	4.07232	0.318822	12.773	2.31987e-37	5.99659e-36
ENSRNOG00000053735	Hebp2	95.3673	2.41683	116.697	5.22459	0.409475	12.7592	2.7686e-37	7.14422e-36
ENSRNOG00000016973	Tmem242	33.0693	124.307	144.949	-2.1206	0.166228	-12.7572	2.84286e-37	7.32328e-36
ENSRNOG00000019976	Spata24	5.7144	46.7152	32.0932	-3.25036	0.254805	-12.7563	2.87719e-37	7.39905e-36
ENSRNOG00000056118	Cic	0.777387	22.821	1678.22	-5.01852	0.393434	-12.7557	2.89805e-37	7.43998e-36
ENSRNOG00000014963	Adgrg1	14.7718	248.502	593.309	-3.97853	0.312301	-12.7394	3.5707e-37	9.15121e-36
ENSRNOG00000011669	Gstcd	30.9082	2.70493	74.9506	3.25713	0.255741	12.7361	3.72729e-37	9.53629e-36
ENSRNOG00000004967	Snrpb2	509.627	57.7492	484.849	2.84292	0.223385	12.7265	4.21156e-37	1.0757e-35
ENSRNOG00000005879	Maml2	18.7018	1.12258	124.07	3.89872	0.306486	12.7207	4.53714e-37	1.15689e-35
ENSRNOG00000003873	Cpd	33.5726	4.6915	296.095	2.65021	0.208396	12.7172	4.74744e-37	1.20847e-35
ENSRNOG00000060946	Cask	12.8966	0.740042	90.6248	3.96763	0.312427	12.6994	5.95977e-37	1.51451e-35
ENSRNOG00000015568	Plpp5	12.0899	85.3648	171.481	-3.05837	0.240935	-12.6938	6.40066e-37	1.6238e-35
ENSRNOG00000030630	Ehmt2	32.9291	97.7464	3512.13	-1.72606	0.136054	-12.6866	7.02071e-37	1.77811e-35
ENSRNOG00000017212	Spsb1	2.43452	25.0752	3652.23	-3.56643	0.281347	-12.6763	8.00472e-37	2.02392e-35
ENSRNOG00000020776	Dhcr7	2.92835	69.7513	256.649	-4.69475	0.370365	-12.676	8.03096e-37	2.02714e-35
ENSRNOG00000007326	Prepl	8.19217	72.0877	164.005	-3.14832	0.248383	-12.6753	8.10494e-37	2.04239e-35
ENSRNOG00000011279	Cmc2	39.5864	292.364	145.102	-3.11071	0.245437	-12.6742	8.21994e-37	2.0679e-35
ENSRNOG00000017523	H6pd	3.33996	56.1392	1083.05	-4.04015	0.31893	-12.6678	8.91755e-37	2.23966e-35
ENSRNOG00000046445	Rcor3	42.2643	4.50791	145.918	3.03552	0.239837	12.6566	1.02867e-36	2.57922e-35
ENSRNOG00000001436	Ywhag	12.3085	66.3582	488.903	-2.50022	0.197789	-12.6409	1.25649e-36	3.14521e-35
ENSRNOG00000011391	Rbsn	31.3942	7.69192	409.419	1.81437	0.143674	12.6284	1.47224e-36	3.67912e-35
ENSRNOG00000005556	Snrpf	255.901	44.6242	180.275	2.26042	0.179137	12.6184	1.67274e-36	4.17324e-35
ENSRNOG00000006901	Cd320	32.3871	98.2781	142.175	-1.8231	0.14453	-12.614	1.7672e-36	4.40162e-35
ENSRNOG00000027739	Cndp1	11.4626	124.67	247.965	-3.58221	0.284118	-12.6082	1.90338e-36	4.73296e-35
ENSRNOG00000013791	Enpp3	6.70395	56.3815	308.51	-3.2857	0.260758	-12.6006	2.09614e-36	5.20368e-35
ENSRNOG00000011398	LOC103692719	18.7032	0.501904	265.885	5.11777	0.40643	12.592	2.337e-36	5.79207e-35
ENSRNOG00000022939	Gpkow	56.7644	12.8244	212.19	1.90154	0.151243	12.5728	2.97977e-36	7.37298e-35
ENSRNOG00000013712	Tex261	53.0111	157.906	492.482	-1.73908	0.138348	-12.5704	3.07338e-36	7.5921e-35
ENSRNOG00000036601	Exoc6	7.96548	55.9271	176.228	-3.00491	0.239052	-12.5701	3.08353e-36	7.6047e-35
ENSRNOG00000057367	Glud1	205.816	880.002	6719.63	-2.31559	0.184291	-12.5648	3.29608e-36	8.11559e-35
ENSRNOG00000011022	Mep1a	0	727.525	564.662	-14.9885	1.19342	-12.5593	3.53536e-36	8.69052e-35
ENSRNOG00000001547	Agps	23.9402	2.81911	252.639	2.92479	0.233068	12.5491	4.02301e-36	9.87311e-35
ENSRNOG00000007583	Pygb	80.1952	5.69408	216.374	3.56558	0.284284	12.5423	4.38069e-36	1.07334e-34
ENSRNOG00000009878	Crtapl1	8.01681	61.0114	73.5848	-3.03271	0.241821	-12.5411	4.44507e-36	1.08734e-34
ENSRNOG00000059461	B4galt1	54.8723	6.16463	1108.03	2.95391	0.235612	12.5372	4.67262e-36	1.14115e-34
ENSRNOG00000048152	Myo1b	24.0293	1.65643	723.454	3.85436	0.307619	12.5296	5.14042e-36	1.25336e-34
ENSRNOG00000012815	Chst10	25.3799	0.518739	70.9585	5.48126	0.437571	12.5265	5.34383e-36	1.30085e-34
ENSRNOG00000007722	Tlcd3a	129.998	6.29195	93.6797	4.04945	0.32335	12.5234	5.5575e-36	1.35068e-34
ENSRNOG00000059322	N4bp2l1	45.5543	1.58094	217.75	4.62264	0.369123	12.5233	5.56764e-36	1.35096e-34
ENSRNOG00000025245	RGD1311946	50.9581	2.03861	164.448	4.45002	0.355436	12.5199	5.81175e-36	1.40792e-34
ENSRNOG00000028623	Agpat5	84.1375	14.6376	222.369	2.30328	0.184196	12.5045	7.05665e-36	1.70676e-34
ENSRNOG00000030391	Ei24	324.288	105.62	1574	1.37772	0.110191	12.503	7.19276e-36	1.73689e-34
ENSRNOG00000016468	Tpmt	33.7561	1023.34	791.572	-5.10634	0.4085	-12.5002	7.44572e-36	1.79509e-34
ENSRNOG00000020383	Dapk3	12.8705	74.8737	216.687	-2.68032	0.214569	-12.4917	8.28921e-36	1.99525e-34
ENSRNOG00000010301	Eif4e3	33.7737	2.70702	145.632	3.54549	0.283969	12.4855	8.96271e-36	2.15391e-34
ENSRNOG00000004214	Rpl26	2077.57	485.058	3465.5	1.88992	0.151374	12.4851	9.00743e-36	2.16121e-34
ENSRNOG00000023344	Rpl23a	2421.16	0	2598.82	14.8029	1.18662	12.4748	1.02409e-35	2.45324e-34
ENSRNOG00000056184	Lrp2	11.8188	338.419	2215.89	-5.10289	0.409287	-12.4678	1.11919e-35	2.6768e-34
ENSRNOG00000012911	Erlin1	3.9416	54.2353	286.126	-3.90793	0.313591	-12.4619	1.20517e-35	2.87786e-34
ENSRNOG00000004813	Rtcb	32.8989	136.187	344.354	-2.16813	0.174032	-12.4582	1.2611e-35	3.00665e-34
ENSRNOG00000000443	LOC103689965	152.111	14.9397	3535.15	2.98876	0.239951	12.4557	1.30183e-35	3.09886e-34
ENSRNOG00000014923	Ifitm5	164.349	1.47606	187.425	6.64382	0.533436	12.4548	1.31719e-35	3.13046e-34
ENSRNOG00000004032	Tmem94	129.319	15.6914	611.084	2.8329	0.228019	12.4239	1.93801e-35	4.59864e-34
ENSRNOG00000013293	Mccc1	71.281	328.46	672.496	-2.37026	0.190859	-12.4189	2.06273e-35	4.88689e-34
ENSRNOG00000048172	Rac3	18.2967	146.468	3834.6	-3.16577	0.255124	-12.4087	2.34327e-35	5.54279e-34
ENSRNOG00000002270	Hnrnpdl	175.475	52.3566	1056.97	1.53136	0.12347	12.4027	2.52626e-35	5.96626e-34
ENSRNOG00000018570	C1qtnf3	0.333918	81.8091	157.708	-8.06334	0.650614	-12.3934	2.8367e-35	6.68892e-34
ENSRNOG00000001047	Map2k7	47.2542	9.94058	218.241	2.05422	0.165782	12.3911	2.9193e-35	6.87292e-34
ENSRNOG00000016800	Ss18	11.8353	69.5653	269.889	-2.64314	0.213554	-12.3769	3.48361e-35	8.17588e-34
ENSRNOG00000048562	AC109542.1	1423.65	0.154233	455.085	12.9314	1.0448	12.3769	3.48342e-35	8.17588e-34
ENSRNOG00000051232	Gbe1	6.76348	49.4974	891.789	-2.95435	0.238704	-12.3767	3.4958e-35	8.19172e-34
ENSRNOG00000016912	Btf3	467.656	1207.38	1550.98	-1.5369	0.124401	-12.3545	4.60767e-35	1.07804e-33
ENSRNOG00000001299	Sun1	67.3302	21.4925	540.19	1.46632	0.118736	12.3494	4.90752e-35	1.14641e-33
ENSRNOG00000018977	Ap3d1	31.0757	72.2914	1179.1	-1.35986	0.110121	-12.3488	4.94584e-35	1.15357e-33
ENSRNOG00000024145	Trim65	1.73294	26.7484	165.411	-4.14188	0.335486	-12.3459	5.12568e-35	1.19366e-33
ENSRNOG00000019434	Adat1	22.9783	2.10825	57.9576	3.28298	0.266115	12.3367	5.74615e-35	1.33609e-33
ENSRNOG00000001003	Trappc5	18.874	84.8591	209.342	-2.39193	0.19389	-12.3365	5.76139e-35	1.33757e-33
ENSRNOG00000020179	Nt5c2	35.3891	111.111	561.945	-1.8222	0.147733	-12.3344	5.90928e-35	1.36979e-33
ENSRNOG00000003551	B4galt3	16.6	79.2241	205.581	-2.46197	0.199831	-12.3202	7.04891e-35	1.63144e-33
ENSRNOG00000053231	LOC103694872	1844.86	0	2396.65	14.7946	1.20125	12.316	7.43194e-35	1.71745e-33
ENSRNOG00000037897	Rps19l2	2245.49	0.283589	2298.88	12.7357	1.03449	12.311	7.9023e-35	1.82335e-33
ENSRNOG00000061262	Huwe1	0.679349	16.808	390.208	-4.7849	0.388951	-12.302	8.8316e-35	2.03465e-33
ENSRNOG00000048523	LOC108348142	1644.93	0	1830.44	14.6785	1.19393	12.2942	9.72849e-35	2.23785e-33
ENSRNOG00000026488	Gltpd2	44.6445	0.794955	254.918	5.33862	0.434621	12.2834	1.11226e-34	2.55463e-33
ENSRNOG00000020804	Smarcc1	42.4208	14.646	486.907	1.30883	0.106557	12.283	1.11827e-34	2.56452e-33
ENSRNOG00000013547	Slc6a12	41.1976	4.72404	1662.88	2.95175	0.240506	12.2731	1.26327e-34	2.89265e-33
ENSRNOG00000008298	Dock7	49.25	6.09985	223.393	2.83307	0.231073	12.2605	1.47605e-34	3.37472e-33
ENSRNOG00000018693	Asgr1	5.50904	60.1262	2069.93	-3.60335	0.293923	-12.2595	1.4941e-34	3.41081e-33
ENSRNOG00000059224	Reps1	34.7336	4.83628	124.386	2.5682	0.209878	12.2366	1.98124e-34	4.51603e-33
ENSRNOG00000013954	Alpl	8.87297	432.986	411.704	-5.73395	0.468749	-12.2325	2.085e-34	4.74534e-33
ENSRNOG00000007047	Eps8	6.39725	95.7495	244.573	-3.94796	0.32319	-12.2156	2.56614e-34	5.83158e-33
ENSRNOG00000000641	Nrbf2	49.9822	6.67346	170.029	2.63242	0.215555	12.2123	2.67323e-34	6.06578e-33
ENSRNOG00000006975	Wasl	4.35147	53.5692	881.16	-3.70328	0.303278	-12.2108	2.72074e-34	6.16427e-33
ENSRNOG00000021125	Prdx5	435.826	1191.31	1972.77	-1.6486	0.135016	-12.2104	2.7338e-34	6.18455e-33
ENSRNOG00000002177	Gnpda2	35.0432	3.33303	81.884	3.22107	0.263951	12.2033	2.9861e-34	6.73778e-33
ENSRNOG00000016704	Pcyox1	135.785	10.9142	813.999	3.372	0.27632	12.2032	2.9873e-34	6.73778e-33
ENSRNOG00000016063	Vps35l	7.95028	36.5295	223.805	-2.39801	0.196646	-12.1945	3.32501e-34	7.48825e-33
ENSRNOG00000019812	Nr1h2	57.9677	152.602	400.025	-1.61257	0.132494	-12.1709	4.44254e-34	9.99006e-33
ENSRNOG00000017286	Ephx2	100.441	11.4638	812.293	2.90811	0.239268	12.1542	5.45052e-34	1.22385e-32
ENSRNOG00000019983	Mlx	52.0149	111.101	339.249	-1.31302	0.108055	-12.1514	5.64252e-34	1.26507e-32
ENSRNOG00000056716	Zbtb20	48.2563	1.20031	186.365	5.12844	0.422142	12.1486	5.83611e-34	1.30652e-32
ENSRNOG00000011254	Fam76a	39.0246	4.18464	116.558	3.03732	0.250113	12.1438	6.18674e-34	1.38296e-32
ENSRNOG00000025030	Dffb	88.8171	10.9662	122.446	2.83467	0.23345	12.1425	6.28641e-34	1.40316e-32
ENSRNOG00000055562	Dkc1	13.8669	85.7794	244.579	-2.71038	0.22325	-12.1405	6.44033e-34	1.43538e-32
ENSRNOG00000010993	Dpm1	246.258	67.9916	477.973	1.64535	0.135566	12.1369	6.73321e-34	1.49844e-32
ENSRNOG00000021231	Lzts3	8.85804	75.6239	128.035	-3.2895	0.271036	-12.1368	6.74523e-34	1.4989e-32
ENSRNOG00000042653	Ndufaf8	47.4272	209.661	133.697	-2.35681	0.194295	-12.13	7.32107e-34	1.62446e-32
ENSRNOG00000003673	Nup85	85.4633	18.9373	624.889	1.95668	0.161344	12.1274	7.56285e-34	1.67563e-32
ENSRNOG00000058476	Mast2	7.17858	35.25	241.077	-2.51323	0.207246	-12.1268	7.6183e-34	1.68544e-32
ENSRNOG00000005175	Sgpp1	3.65985	48.9527	157.762	-3.87108	0.319263	-12.125	7.78266e-34	1.71927e-32
ENSRNOG00000005795	Aasdhppt	17.5339	102.095	311.656	-2.6252	0.216642	-12.1177	8.51553e-34	1.87841e-32
ENSRNOG00000012865	Parp3	2.01065	28.683	77.6643	-4.00204	0.330368	-12.1139	8.91751e-34	1.9642e-32
ENSRNOG00000001996	Ythdc1	5.9201	48.5163	293.734	-3.14849	0.259967	-12.1111	9.22571e-34	2.02912e-32
ENSRNOG00000001030	Tsc22d1	10.8092	189.341	1099.51	-4.23101	0.349363	-12.1107	9.27325e-34	2.0366e-32
ENSRNOG00000053288	Ank3	6.05714	25.9171	218.74	-6.38146	0.526979	-12.1095	9.40374e-34	2.06224e-32
ENSRNOG00000030476	LOC100364457	1810.72	0	2561.98	14.386	1.18829	12.1064	9.76939e-34	2.13931e-32
ENSRNOG00000009449	Trim35	10.1068	55.4646	177.286	-2.51567	0.207847	-12.1034	1.0129e-33	2.21484e-32
ENSRNOG00000006699	Mlh3	1.22052	14.6577	181.218	-3.69088	0.305062	-12.0988	1.07187e-33	2.34039e-32
ENSRNOG00000046452	Fcgr2b	21.1559	0.424234	732.996	5.33676	0.441138	12.0977	1.08599e-33	2.36778e-32
ENSRNOG00000019425	Gabarapl2	489.894	102.466	670.357	2.01004	0.166177	12.0957	1.11227e-33	2.42157e-32
ENSRNOG00000000610	Cisd1	770.273	2775.75	1217.51	-2.05016	0.169556	-12.0913	1.17376e-33	2.55174e-32
ENSRNOG00000053787	Mdfic	69.8411	12.9853	389.978	2.25688	0.186747	12.0852	1.26432e-33	2.74465e-32
ENSRNOG00000050748	Dpp9	12.3126	49.7426	237.974	-2.14509	0.17786	-12.0606	1.70639e-33	3.69898e-32
ENSRNOG00000015667	Epcam	121.298	961.186	648.714	-3.07928	0.255503	-12.0518	1.89678e-33	4.10578e-32
ENSRNOG00000004978	Prkacb	34.7023	5.12824	260.548	2.60166	0.215903	12.0502	1.93585e-33	4.18434e-32
ENSRNOG00000012929	Wsb1	847.515	79.3507	1177.62	3.16345	0.262611	12.0461	2.03244e-33	4.38681e-32
ENSRNOG00000058357	Gstm3	1148.39	0	898.942	14.5421	1.20758	12.0424	2.12711e-33	4.58456e-32
ENSRNOG00000015692	Taok1	1.68152	20.1175	174.579	-3.72298	0.309292	-12.0371	2.26742e-33	4.87997e-32
ENSRNOG00000020336	Ezh1	15.2119	52.9329	3072.58	-1.95635	0.162577	-12.0334	2.37185e-33	5.09745e-32
ENSRNOG00000046763	Adssl1	72.0571	4.11678	290.562	3.93171	0.327184	12.0168	2.89894e-33	6.22134e-32
ENSRNOG00000003119	Gc	0.374568	357.726	40248.3	-9.84054	0.819444	-12.0088	3.19415e-33	6.84513e-32
ENSRNOG00000020083	Scly	32.2481	226.108	404.917	-2.90149	0.241641	-12.0074	3.24839e-33	6.95145e-32
ENSRNOG00000012414	Rhobtb3	22.1375	2.78839	294.411	2.80602	0.233886	11.9974	3.66539e-33	7.83269e-32
ENSRNOG00000018090	Ppp6r1	10.9248	62.2128	501.029	-2.57571	0.214757	-11.9936	3.8407e-33	8.19567e-32
ENSRNOG00000008218	Atp6v0e2	17.833	156.56	145.943	-3.25114	0.271159	-11.9898	4.01927e-33	8.56457e-32
ENSRNOG00000031315	Rpl36al	488.988	0.931162	564.952	8.8225	0.735845	11.9896	4.02783e-33	8.57067e-32
ENSRNOG00000001424	Cux1	64.0038	8.87699	292.75	2.63194	0.219558	11.9874	4.13607e-33	8.78857e-32
ENSRNOG00000016578	Mtpap	5.9176	27.1578	186.023	-2.34538	0.195788	-11.9792	4.56524e-33	9.68681e-32
ENSRNOG00000018325	Cnppd1	20.9175	103.191	337.185	-2.42228	0.20223	-11.9779	4.64126e-33	9.83425e-32
ENSRNOG00000017836	Rrp36	8.56127	99.7364	88.219	-3.68414	0.307752	-11.9712	5.03209e-33	1.06474e-31
ENSRNOG00000023176	Kidins220	65.8894	26.6534	998.993	1.12155	0.0936905	11.9707	5.05759e-33	1.06863e-31
ENSRNOG00000018102	Coa5	45.5937	149.664	390.101	-1.89611	0.158408	-11.9698	5.11326e-33	1.07888e-31
ENSRNOG00000018168	Klc4	64.3057	182.978	410.128	-1.72742	0.144353	-11.9666	5.31353e-33	1.11956e-31
ENSRNOG00000020894	Lsm12	19.6286	92.2532	489.056	-2.32854	0.194703	-11.9595	5.7932e-33	1.21892e-31
ENSRNOG00000010915	Ermp1	4.19672	42.9879	286.652	-3.45932	0.289262	-11.9591	5.8187e-33	1.22258e-31
ENSRNOG00000018089	Sra1	61.291	193.564	695.453	-1.86712	0.156222	-11.9517	6.35981e-33	1.33441e-31
ENSRNOG00000025023	Stat6	39.3647	4.76306	893.151	2.98792	0.250096	11.9471	6.72287e-33	1.40862e-31
ENSRNOG00000049683	Sh3gl1	8.69688	50.9375	357.664	-2.72805	0.228358	-11.9463	6.78432e-33	1.41952e-31
ENSRNOG00000008534	Dusp15	114.141	0.0716221	107.984	10.3726	0.868355	11.9451	6.88515e-33	1.43861e-31
ENSRNOG00000016968	Gramd4	4.06863	38.2296	153.535	-3.35715	0.281165	-11.9402	7.30654e-33	1.52454e-31
ENSRNOG00000004327	Ddc	224.59	3.66584	789.595	5.59769	0.469099	11.9329	7.97861e-33	1.66017e-31
ENSRNOG00000008479	Slc8a1	22.5891	0.296923	61.108	6.27489	0.525848	11.9329	7.976e-33	1.66017e-31
ENSRNOG00000009778	Tmem59	158.064	613.944	1161.2	-2.01641	0.168981	-11.9327	7.99105e-33	1.66046e-31
ENSRNOG00000037668	LOC102554658	0.0883124	16.5268	214.525	-7.67031	0.643014	-11.9287	8.38804e-33	1.74055e-31
ENSRNOG00000018066	Bccip	123.161	20.4563	359.861	2.3496	0.197132	11.9189	9.43229e-33	1.95454e-31
ENSRNOG00000019474	Rsph9	1.99175	45.592	148.88	-4.66464	0.391513	-11.9144	9.95745e-33	2.06052e-31
ENSRNOG00000042118	Cplane1	7.23205	0.644514	92.3537	3.39447	0.285439	11.8921	1.30065e-32	2.68778e-31
ENSRNOG00000018033	Ddx19b	5.10902	33.3089	137.35	-2.86853	0.24125	-11.8903	1.3292e-32	2.74301e-31
ENSRNOG00000016932	Simc1	28.5543	3.48563	82.221	2.84782	0.239606	11.8854	1.40904e-32	2.90379e-31
ENSRNOG00000058271	Chpt1	59.2764	241.76	751.145	-2.28576	0.192455	-11.8769	1.56138e-32	3.21332e-31
ENSRNOG00000013452	Rcn1	145.118	14.6269	304.201	3.16813	0.266765	11.8761	1.57488e-32	3.23669e-31
ENSRNOG00000050090	Slc6a17	0.38151	15.8032	39.086	-5.58244	0.470228	-11.8718	1.6595e-32	3.40594e-31
ENSRNOG00000027646	Pop4	401.129	46.3071	518.706	2.94909	0.248618	11.8619	1.86628e-32	3.82512e-31
ENSRNOG00000054391	Snurf	690.292	0	168.854	14.3091	1.20633	11.8618	1.87022e-32	3.82797e-31
ENSRNOG00000033883	Stard8	190.148	19.0162	359.042	3.08647	0.260333	11.8559	2.00641e-32	4.10115e-31
ENSRNOG00000045686	Nfs1	128.932	19.8351	319.328	2.48276	0.209513	11.8502	2.14735e-32	4.38327e-31
ENSRNOG00000020994	Slc25a39	79.1842	830.567	1735.6	-3.5307	0.297957	-11.8497	2.15954e-32	4.40219e-31
ENSRNOG00000046666	Haus1	43.1662	0.380042	65.8302	6.61395	0.558763	11.8368	2.51939e-32	5.12878e-31
ENSRNOG00000011446	Vill	47.9932	399.262	400.125	-3.10412	0.262276	-11.8353	2.56379e-32	5.21211e-31
ENSRNOG00000017181	Malt1	49.2804	5.27904	279.392	2.91177	0.246035	11.8347	2.58125e-32	5.24052e-31
ENSRNOG00000010593	Ctnnal1	9.21458	39.9672	371.37	-2.27602	0.192493	-11.8239	2.93553e-32	5.95176e-31
ENSRNOG00000003846	Pitpna	20.9443	99.4075	501.458	-2.36119	0.199934	-11.8098	3.47228e-32	7.03056e-31
ENSRNOG00000012654	Vps36	6.82456	50.4251	129.311	-3.04752	0.258114	-11.8069	3.59739e-32	7.27407e-31
ENSRNOG00000001081	Ogfod2	188.652	26.4833	204.586	2.61271	0.221314	11.8054	3.65942e-32	7.38957e-31
ENSRNOG00000052141	Rps10	2259.03	591.804	3161.34	1.74348	0.147695	11.8046	3.69452e-32	7.45046e-31
ENSRNOG00000019057	Prkcq	2.56905	31.3759	112.219	-3.72905	0.315991	-11.8011	3.85191e-32	7.75744e-31
ENSRNOG00000028353	Sox13	5.73733	58.4335	183.167	-3.42786	0.290544	-11.7981	3.9926e-32	8.03004e-31
ENSRNOG00000014948	Osgin1	94.8024	1289.54	1512.94	-4.1852	0.354987	-11.7897	4.41027e-32	8.85822e-31
ENSRNOG00000012371	Car7	0.678273	33.271	56.1836	-5.82514	0.494283	-11.785	4.66244e-32	9.34754e-31
ENSRNOG00000053400	Cfi	23.3245	0.607526	2684.67	5.00155	0.424401	11.785	4.66632e-32	9.34754e-31
ENSRNOG00000002657	Pla2g4a	28.0728	1.50469	56.3326	4.14112	0.351412	11.7842	4.70669e-32	9.41589e-31
ENSRNOG00000010482	Impa1	34.8045	116.894	358.232	-1.96333	0.166622	-11.7832	4.76753e-32	9.52492e-31
ENSRNOG00000010960	Ankh	45.5238	3.92493	1143.31	3.3228	0.282354	11.7682	5.69325e-32	1.13593e-30
ENSRNOG00000049848	Rpl21	1577.59	0	1449.13	13.9949	1.18932	11.7671	5.76565e-32	1.14885e-30
ENSRNOG00000003960	Cltrn	127.842	1444.34	679.6	-3.72597	0.316667	-11.7662	5.82835e-32	1.15828e-30
ENSRNOG00000050108	LOC100911319	65.0054	0.360994	275.722	7.2158	0.613263	11.7662	5.82616e-32	1.15828e-30
ENSRNOG00000012386	Zbtb38	39.1469	2.78006	300.935	3.59113	0.305481	11.7557	6.60279e-32	1.31045e-30
ENSRNOG00000046883	Mydgf	140.964	330.864	407.262	-1.4356	0.122137	-11.754	6.73199e-32	1.33434e-30
ENSRNOG00000016723	Phpt1	90.6355	285.605	261.922	-1.8347	0.156124	-11.7516	6.93268e-32	1.37231e-30
ENSRNOG00000007459	Pcnx1	3.01777	15.8003	276.108	-2.59664	0.221128	-11.7427	7.69708e-32	1.52161e-30
ENSRNOG00000015518	Rbp4	10.516	283.18	14738.2	-4.82236	0.410726	-11.7411	7.84759e-32	1.54933e-30
ENSRNOG00000019186	Tmem53	16.1145	83.8577	196.129	-2.57679	0.219489	-11.7399	7.95353e-32	1.56819e-30
ENSRNOG00000061367	Atp7a	7.29146	0.452507	77.8157	3.91841	0.333899	11.7353	8.40016e-32	1.65408e-30
ENSRNOG00000023679	Prdm5	24.9754	0.311114	71.1298	6.15247	0.524824	11.7229	9.72617e-32	1.91269e-30
ENSRNOG00000012951	Kctd9	3.44242	29.3514	191.481	-3.13439	0.267479	-11.7183	1.0276e-31	2.01818e-30
ENSRNOG00000001111	Brca2	7.35796	0.715182	168.625	3.14192	0.268234	11.7134	1.0888e-31	2.13559e-30
ENSRNOG00000005390	Nup210	1.17631	6.97627	638.134	-2.7554	0.235268	-11.7117	1.1099e-31	2.17413e-30
ENSRNOG00000030058	LOC100359600	27.146	1.05833	168.21	4.49393	0.383767	11.7101	1.13213e-31	2.21479e-30
ENSRNOG00000023320	Tspan1	531.844	16.496	261.609	4.89321	0.418149	11.7021	1.2437e-31	2.4299e-30
ENSRNOG00000052620	Rack1	205.177	476.442	4701.38	-1.42318	0.121699	-11.6943	1.36363e-31	2.66076e-30
ENSRNOG00000018477	Otud4	20.5228	3.39308	259.295	2.3687	0.202575	11.6929	1.38515e-31	2.69924e-30
ENSRNOG00000027839	Ptk2b	5.99126	38.4173	359.717	-2.7728	0.237214	-11.689	1.4504e-31	2.82275e-30
ENSRNOG00000000531	Ccdc167	93.6156	8.03855	92.3193	3.35955	0.287649	11.6793	1.62583e-31	3.16008e-30
ENSRNOG00000012216	Tgfbi	19.7834	137.697	866.054	-2.94266	0.252005	-11.677	1.6716e-31	3.24484e-30
ENSRNOG00000030314	Golgb1	11.5165	35.2706	518.363	-1.7247	0.147726	-11.675	1.71019e-31	3.31547e-30
ENSRNOG00000010753	Aig1	104.118	10.8931	259.16	3.13614	0.268817	11.6664	1.89187e-31	3.66297e-30
ENSRNOG00000001493	Kptn	6.99649	52.3041	75.4604	-2.99291	0.256586	-11.6644	1.93866e-31	3.74874e-30
ENSRNOG00000019277	Vdac3	115.247	378.441	974.629	-1.97916	0.169761	-11.6585	2.07722e-31	4.01152e-30
ENSRNOG00000025332	Cd109	13.2789	0.1135	111.079	6.73695	0.577909	11.6575	2.10243e-31	4.05499e-30
ENSRNOG00000017097	Lhpp	22.8939	130.679	202.235	-2.64296	0.226749	-11.6559	2.14121e-31	4.12451e-30
ENSRNOG00000060956	Zfp706	176.495	389.851	2164.39	-1.39064	0.119364	-11.6503	2.28548e-31	4.39677e-30
ENSRNOG00000014230	Map1a	4.21945	0.140148	437.839	4.75695	0.408772	11.6372	2.66718e-31	5.12453e-30
ENSRNOG00000008209	St3gal1	41.9665	4.40257	852.382	3.17163	0.272699	11.6305	2.88334e-31	5.53277e-30
ENSRNOG00000046094	Cd151	412.171	0	514.408	13.8369	1.18983	11.6293	2.92544e-31	5.60641e-30
ENSRNOG00000017328	Pter	78.8129	520.097	386.461	-2.9373	0.252734	-11.6221	3.18201e-31	6.09036e-30
ENSRNOG00000021143	Setdb1	3.72278	15.8133	816.849	-2.18891	0.188355	-11.6212	3.21545e-31	6.14654e-30
ENSRNOG00000019388	Egfl7	395.383	34.6941	537.215	3.31325	0.285213	11.6168	3.387e-31	6.46625e-30
ENSRNOG00000016062	Snta1	8.50299	67.845	133.487	-3.08326	0.265459	-11.6148	3.46511e-31	6.60698e-30
ENSRNOG00000005884	Emc7	89.6882	193.462	853.033	-1.31266	0.113019	-11.6146	3.47543e-31	6.61828e-30
ENSRNOG00000019920	Doc2a	37.2754	1.44597	79.4078	4.45834	0.384086	11.6077	3.76813e-31	7.16659e-30
ENSRNOG00000013436	Pde7b	107.917	3.20908	185.326	4.86857	0.419443	11.6072	3.78705e-31	7.19349e-30
ENSRNOG00000010887	RGD1309534	260.832	1049.61	2036.75	-2.33158	0.20096	-11.6022	4.01794e-31	7.62243e-30
ENSRNOG00000006180	Pum2	7.12818	48.6494	1453.81	-2.79344	0.240806	-11.6004	4.10135e-31	7.77088e-30
ENSRNOG00000002115	Sod1	1209.85	4562.71	7103.66	-2.16815	0.186958	-11.597	4.26773e-31	8.07159e-30
ENSRNOG00000021209	Polr3gl	41.6779	9.61363	105.692	1.93684	0.167013	11.5969	4.2708e-31	8.07159e-30
ENSRNOG00000015501	Ddhd2	27.6079	4.61895	128.239	2.3863	0.205825	11.5938	4.42905e-31	8.36018e-30
ENSRNOG00000030538	Slco1b2	18.3043	0.488708	3837.6	4.96668	0.428407	11.5934	4.45292e-31	8.39471e-30
ENSRNOG00000020623	Aldh16a1	33.9518	99.0537	458.499	-1.74001	0.150193	-11.5852	4.89909e-31	9.22427e-30
ENSRNOG00000019328	Phgdh	287.8	31.6227	395.934	2.89813	0.250197	11.5834	5.00396e-31	9.40995e-30
ENSRNOG00000057557	Prlr	0.449218	373.176	2089.32	-9.73057	0.840127	-11.5823	5.06891e-31	9.52019e-30
ENSRNOG00000002980	Tsr1	65.8888	17.02	325.856	1.738	0.150113	11.578	5.32852e-31	9.99529e-30
ENSRNOG00000013358	Aqp11	16.1797	79.7036	151.301	-2.56959	0.22197	-11.5763	5.43555e-31	1.01834e-29
ENSRNOG00000006375	Vdac1	332.837	906.382	1679.9	-1.60264	0.138505	-11.571	5.7818e-31	1.08186e-29
ENSRNOG00000057416	Zfp763	30.2035	0.90031	185.938	4.97238	0.429957	11.5648	6.21163e-31	1.16084e-29
ENSRNOG00000046852	B3gat2	42.688	0.561566	56.3907	5.92335	0.512403	11.5599	6.57614e-31	1.22744e-29
ENSRNOG00000006983	Nr2c1	21.4321	5.37514	187.938	1.82609	0.15799	11.5583	6.70359e-31	1.24967e-29
ENSRNOG00000000645	Reep3	3.96641	66.8752	450.517	-4.14894	0.359286	-11.5477	7.58075e-31	1.41145e-29
ENSRNOG00000021177	Cox8a	1286.77	3756.52	1410.07	-1.74299	0.150967	-11.5455	7.77769e-31	1.44632e-29
ENSRNOG00000014478	Fndc3a	32.6075	5.4667	289.965	2.33546	0.202508	11.5327	9.03199e-31	1.6775e-29
ENSRNOG00000019090	Cct3	53.2054	163.584	913.305	-1.73753	0.150677	-11.5315	9.15665e-31	1.69855e-29
ENSRNOG00000008469	Mettl5	163.896	26.4754	224.34	2.38767	0.207083	11.53	9.31359e-31	1.72554e-29
ENSRNOG00000012325	Adk	59.8058	237.55	1707.57	-2.10372	0.182584	-11.5219	1.02331e-30	1.89356e-29
ENSRNOG00000003076	Rbms2	4.78351	47.2082	143.145	-3.29394	0.285997	-11.5174	1.07834e-30	1.99295e-29
ENSRNOG00000014761	Rasd2	55.3358	1.12272	92.3177	5.4267	0.471506	11.5093	1.18441e-30	2.18629e-29
ENSRNOG00000013741	Ube2d3	97.9579	415.851	1679.28	-2.19992	0.191209	-11.5053	1.24063e-30	2.28727e-29
ENSRNOG00000001415	Ap1s1	1.25754	141.668	113.408	-6.9715	0.606194	-11.5004	1.31258e-30	2.414e-29
ENSRNOG00000012710	Ubac2	34.9426	101.246	257.812	-1.71037	0.148722	-11.5005	1.31199e-30	2.414e-29
ENSRNOG00000009170	Dmxl2	2.1205	15.9418	145.53	-3.09675	0.269284	-11.4999	1.32007e-30	2.42185e-29
ENSRNOG00000032768	Stxbp4	61.6633	4.76724	80.4076	3.43976	0.299109	11.5	1.31878e-30	2.42185e-29
ENSRNOG00000015230	Ermard	10.3091	53.0454	167.02	-2.45807	0.21376	-11.4992	1.33197e-30	2.4407e-29
ENSRNOG00000025864	LOC108348120	22.8503	3.1682	61.0611	2.65568	0.230978	11.4975	1.35731e-30	2.48411e-29
ENSRNOG00000020269	Sugp2	31.2983	8.05917	188.775	1.78445	0.15532	11.4888	1.5013e-30	2.7443e-29
ENSRNOG00000016054	Tab2	54.1469	14.8341	465.909	1.66476	0.144982	11.4826	1.61438e-30	2.94742e-29
ENSRNOG00000021678	Alkbh3	18.0789	63.8134	315.203	-2.0445	0.178402	-11.4601	2.09388e-30	3.81823e-29
ENSRNOG00000018552	Slc25a38	14.7398	210.028	299.587	-3.93697	0.34371	-11.4543	2.23673e-30	4.07377e-29
ENSRNOG00000029740	Slc35g1	106.77	2.57208	120.282	5.27209	0.460308	11.4534	2.26167e-30	4.11421e-29
ENSRNOG00000018774	LOC100911847	0	1441.26	2311.82	-13.613	1.18901	-11.449	2.37783e-30	4.3203e-29
ENSRNOG00000003307	Gcdh	294.254	892.444	2294.17	-1.82247	0.15923	-11.4455	2.47676e-30	4.49461e-29
ENSRNOG00000020704	Tkfc	157.169	622.946	2190.1	-2.28463	0.199737	-11.4382	2.69445e-30	4.88378e-29
ENSRNOG00000028021	Rps13	0.668067	482.074	780.878	-9.6903	0.847315	-11.4365	2.74831e-30	4.97541e-29
ENSRNOG00000060689	Parp11	22.9531	2.37674	78.6964	3.05819	0.267463	11.4341	2.82551e-30	5.10901e-29
ENSRNOG00000018279	Sfxn1	56.6065	207.549	585.874	-2.12472	0.185863	-11.4317	2.90489e-30	5.24625e-29
ENSRNOG00000010846	Ccdc22	74.6565	19.0158	165.164	1.73383	0.151743	11.4261	3.09876e-30	5.58966e-29
ENSRNOG00000042560	Bag4	25.5382	1.74415	59.9369	3.66634	0.320881	11.4258	3.10616e-30	5.59629e-29
ENSRNOG00000046469	Zfp300	15.5902	0.473162	74.9735	4.86939	0.426311	11.4222	3.24111e-30	5.83245e-29
ENSRNOG00000000985	Cpsf4	15.908	55.4894	445.17	-1.96993	0.172472	-11.4217	3.25628e-30	5.85275e-29
ENSRNOG00000048174	Uqcrq	2475.54	326.612	1693.98	2.61012	0.228547	11.4205	3.30239e-30	5.92853e-29
ENSRNOG00000058841	Bag5l1	26.04	0.298306	144.624	6.31122	0.553196	11.4087	3.78543e-30	6.78761e-29
ENSRNOG00000003276	Myo1d	3.38922	50.6526	275.574	-3.95445	0.34674	-11.4047	3.9631e-30	7.09773e-29
ENSRNOG00000007901	Tmed10	89.5436	201.051	1020.02	-1.32658	0.116405	-11.3962	4.36686e-30	7.81153e-29
ENSRNOG00000007493	Xrcc2	32.1449	1.39556	41.0166	4.22757	0.371055	11.3934	4.51159e-30	8.06084e-29
ENSRNOG00000000532	Cmtr1	9.64274	41.3007	301.695	-2.21047	0.194099	-11.3884	4.77731e-30	8.52549e-29
ENSRNOG00000018044	Phyh	272.168	863.148	3988.16	-1.9194	0.168582	-11.3855	4.93566e-30	8.79764e-29
ENSRNOG00000004755	Commd9	74.7332	190.077	263.191	-1.50489	0.132199	-11.3835	5.05357e-30	8.99715e-29
ENSRNOG00000045949	Faah	12.294	0.22999	328.597	5.54598	0.487279	11.3815	5.16803e-30	9.19005e-29
ENSRNOG00000004766	Glis2	14.5927	173.381	206.525	-3.5748	0.314171	-11.3785	5.34933e-30	9.50122e-29
ENSRNOG00000000186	Tst	187.141	780.005	2032.51	-2.37023	0.208352	-11.3761	5.50034e-30	9.75791e-29
ENSRNOG00000048441	Wdr82	61.1121	16.5436	389.629	1.68125	0.147827	11.373	5.69673e-30	1.00944e-28
ENSRNOG00000000456	Psmb8	58.3955	3.97862	275.442	3.69015	0.324688	11.3652	6.23034e-30	1.1027e-28
ENSRNOG00000017604	Ripor1	96.5956	17.4972	365.087	2.27977	0.200613	11.364	6.31587e-30	1.11652e-28
ENSRNOG00000025781	Sec31b	8.18382	0.496996	117.401	3.83467	0.337512	11.3616	6.49457e-30	1.14676e-28
ENSRNOG00000011261	Ttc14	118.244	11.518	314.439	3.08679	0.271809	11.3564	6.89023e-30	1.21463e-28
ENSRNOG00000018129	Ndufab1	735.833	145.893	838.359	2.05243	0.180729	11.3564	6.89505e-30	1.21463e-28
ENSRNOG00000007743	Mgst1	244.119	678.903	9983.38	-1.64669	0.145007	-11.3559	6.92991e-30	1.21934e-28
ENSRNOG00000018322	Picalm	26.7713	246.335	1419.88	-3.24187	0.285633	-11.3498	7.43608e-30	1.30687e-28
ENSRNOG00000020202	Asrgl1	0	567.257	331.639	-13.4838	1.18842	-11.346	7.76519e-30	1.36312e-28
ENSRNOG00000021669	Mybl1	0.432986	60.664	77.2094	-7.32923	0.646043	-11.3448	7.87073e-30	1.38004e-28
ENSRNOG00000011975	Crtc3	10.8041	0.78068	329.64	3.57329	0.315031	11.3427	8.06502e-30	1.41246e-28
ENSRNOG00000004481	Adss	45.1397	126.495	563.015	-1.69313	0.149298	-11.3406	8.25653e-30	1.44432e-28
ENSRNOG00000049097	Rpl7a	1382.17	0.0936413	1756.51	13.5035	1.19082	11.3396	8.35023e-30	1.45901e-28
ENSRNOG00000009850	St3gal4	41.0438	6.49631	312.315	2.48054	0.218859	11.334	8.90801e-30	1.55466e-28
ENSRNOG00000004448	Acss3	3.8842	36.1163	561.372	-3.44539	0.304111	-11.3294	9.3857e-30	1.63613e-28
ENSRNOG00000000888	Sbds	76.8815	239.294	508.078	-1.80657	0.159559	-11.3223	1.01772e-29	1.77206e-28
ENSRNOG00000003915	Pacc1	13.2918	51.3538	108.538	-2.16808	0.19151	-11.321	1.03339e-29	1.79726e-28
ENSRNOG00000028638	Il10rb	16.9457	56.7584	211.019	-1.92242	0.169864	-11.3174	1.07622e-29	1.86959e-28
ENSRNOG00000006992	Rpl7	1650.83	404.079	6772.95	1.90105	0.16798	11.3171	1.07986e-29	1.87375e-28
ENSRNOG00000020124	Lrrc51	78.758	6.89618	49.9848	3.25912	0.287995	11.3166	1.08616e-29	1.88251e-28
ENSRNOG00000058412	Morf4l1	87.6183	248.701	1404.54	-1.57957	0.139743	-11.3034	1.26286e-29	2.18625e-28
ENSRNOG00000017427	LOC100909840	140.581	0.345313	238.934	8.49468	0.752158	11.2937	1.40895e-29	2.43636e-28
ENSRNOG00000018007	Gtf2h5	472.229	85.9233	443.748	2.2357	0.197971	11.2931	1.41946e-29	2.45171e-28
ENSRNOG00000022303	Pdf	2.36131	58.9431	50.5949	-4.97563	0.440853	-11.2864	1.53251e-29	2.64393e-28
ENSRNOG00000027818	Znhit3	142.04	29.0054	83.7839	2.07561	0.183933	11.2846	1.56366e-29	2.69458e-28
ENSRNOG00000027245	Tdrp	8.68118	142.081	88.025	-4.11096	0.364582	-11.2758	1.72791e-29	2.97422e-28
ENSRNOG00000049536	Rpl35al1	1651.9	0	998.616	13.455	1.19339	11.2745	1.75311e-29	3.01415e-28
ENSRNOG00000047287	Nucks1	112.031	24.0005	381.58	2.10542	0.186928	11.2633	1.99193e-29	3.42085e-28
ENSRNOG00000008738	Tp53i11	108.604	5.76868	328.135	4.08188	0.36245	11.2619	2.02329e-29	3.47074e-28
ENSRNOG00000018326	Pgls	279.252	49.8801	415.073	2.20731	0.196006	11.2614	2.03405e-29	3.48523e-28
ENSRNOG00000002021	Son	116.64	42.4394	1015.64	1.28347	0.114012	11.2574	2.1301e-29	3.64564e-28
ENSRNOG00000005141	Hus1	1.82322	39.5142	80.9085	-4.61298	0.409806	-11.2565	2.15148e-29	3.67806e-28
ENSRNOG00000023494	Tti2	50.5033	8.29872	129.948	2.37198	0.210758	11.2545	2.20058e-29	3.75772e-28
ENSRNOG00000020860	Tdrkh	39.0007	0.484603	74.396	6.1089	0.543071	11.2488	2.34735e-29	4.0038e-28
ENSRNOG00000026644	Glipr1	101.06	17.6303	171.562	2.36332	0.210149	11.246	2.42428e-29	4.13033e-28
ENSRNOG00000011200	Bhmt	1.94305	64.3427	20673.9	-5.066	0.450824	-11.2372	2.67676e-29	4.55534e-28
ENSRNOG00000016088	Cdk10	23.2005	71.7953	331.101	-1.82602	0.162505	-11.2367	2.69301e-29	4.57264e-28
ENSRNOG00000018778	Cadm1	43.0272	5.26141	215.862	2.92683	0.260471	11.2367	2.69293e-29	4.57264e-28
ENSRNOG00000059702	Tex9	2.86955	40.4802	105.511	-4.01172	0.35711	-11.2339	2.78051e-29	4.71589e-28
ENSRNOG00000049033	Racgap1	85.592	1.75257	269.006	5.42538	0.483184	11.2284	2.95864e-29	5.01236e-28
ENSRNOG00000049127	Smap1	17.1556	60.0138	232.726	-1.96468	0.175005	-11.2264	3.02411e-29	5.11751e-28
ENSRNOG00000020579	Col7a1	20.5077	1.23049	367.298	3.80422	0.338989	11.2222	3.17121e-29	5.36042e-28
ENSRNOG00000020455	Cst6	281.111	1.52136	84.7327	7.35418	0.655719	11.2154	3.42505e-29	5.783e-28
ENSRNOG00000008934	Tmem65	19.2947	1.4013	67.3785	3.64136	0.324707	11.2143	3.46861e-29	5.84998e-28
ENSRNOG00000004140	Pacrgl	43.024	6.00353	120.935	2.71057	0.241793	11.2103	3.631e-29	6.117e-28
ENSRNOG00000016896	Rpl3	1529.99	396.328	6145.57	1.73094	0.154433	11.2083	3.71128e-29	6.24525e-28
ENSRNOG00000052003	Mkrn2os	71.94	5.48811	222.672	3.32702	0.296849	11.2078	3.73397e-29	6.27641e-28
ENSRNOG00000017581	RGD1306227	1.02297	23.4026	51.681	-4.68294	0.417972	-11.2039	3.89956e-29	6.54743e-28
ENSRNOG00000029152	Tmem69	5.06819	42.8048	114.078	-3.24686	0.289929	-11.1988	4.13142e-29	6.929e-28
ENSRNOG00000010517	Fam126a	25.3464	2.60469	163.042	3.02477	0.270132	11.1974	4.19839e-29	7.03348e-28
ENSRNOG00000027098	Sez6l2	10.4172	0.177622	709.187	5.75798	0.514326	11.1952	4.30431e-29	7.2029e-28
ENSRNOG00000025601	Topaz1	0.094002	23.2797	28.9212	-8.12404	0.725966	-11.1907	4.53028e-29	7.57262e-28
ENSRNOG00000025406	Iqgap2	50.5088	4.22032	1206.99	3.3547	0.29997	11.1835	4.9137e-29	8.20441e-28
ENSRNOG00000010497	RGD1305807	0.978195	15.3726	1919.94	-4.14971	0.371211	-11.1788	5.17565e-29	8.6322e-28
ENSRNOG00000005177	Tp53i3	33.266	236.31	334.023	-3.0231	0.270472	-11.1772	5.27556e-29	8.7891e-28
ENSRNOG00000019154	Zmynd8	8.06256	41.2275	272.544	-2.45427	0.219602	-11.176	5.34439e-29	8.89391e-28
ENSRNOG00000004456	Clhc1	69.5058	0.975155	45.9081	5.85391	0.524087	11.1697	5.73498e-29	9.53338e-28
ENSRNOG00000009805	Wasf2	18.0594	2.14565	244.413	2.96366	0.265475	11.1636	6.14307e-29	1.02005e-27
ENSRNOG00000027332	Gemin6	15.909	74.5197	100.8	-2.41107	0.216083	-11.1581	6.53692e-29	1.08425e-27
ENSRNOG00000021440	Pptc7	1.82839	26.7206	776.049	-4.04714	0.362726	-11.1576	6.577e-29	1.0897e-27
ENSRNOG00000042195	Pabpn1	59.6264	234.09	585.32	-2.09189	0.1875	-11.1567	6.6378e-29	1.09856e-27
ENSRNOG00000011119	Spin1	62.9223	9.7587	219.872	2.49989	0.224103	11.1551	6.76146e-29	1.1178e-27
ENSRNOG00000004814	Elob	1730.8	313.112	916.167	2.25136	0.201963	11.1474	7.37535e-29	1.21794e-27
ENSRNOG00000011020	Eif3l	150.432	278.166	875.74	-1.08421	0.0972626	-11.1472	7.38843e-29	1.21877e-27
ENSRNOG00000002125	Ccni	0.177167	326.152	849.953	-11.0161	0.989132	-11.1371	8.27347e-29	1.36326e-27
ENSRNOG00000017230	Cox15	31.8013	5.34696	232.344	2.3761	0.213584	11.1249	9.49139e-29	1.56224e-27
ENSRNOG00000024955	Scyl2	2.05559	32.1684	335.931	-3.99214	0.359153	-11.1154	1.05543e-28	1.73529e-27
ENSRNOG00000028746	Gsto1	97.3867	369.742	1013.9	-2.1462	0.193086	-11.1152	1.05784e-28	1.73735e-27
ENSRNOG00000038225	Fbxo15	33.4395	2.24813	35.7429	3.62533	0.326261	11.1117	1.09983e-28	1.80435e-27
ENSRNOG00000010620	Ndc1	3.30564	22.2719	236.471	-2.91697	0.262628	-11.1068	1.16191e-28	1.90411e-27
ENSRNOG00000020175	Rnf121	85.6095	19.603	172.898	1.94217	0.174873	11.1062	1.17087e-28	1.91671e-27
ENSRNOG00000012087	Ufsp2	28.7364	111.359	220.3	-2.07313	0.186667	-11.106	1.17274e-28	1.91769e-27
ENSRNOG00000000505	Rpl10a	630.655	0	1100.38	13.1741	1.18626	11.1056	1.1784e-28	1.92484e-27
ENSRNOG00000006995	Ano6	1.81513	35.3475	198.518	-4.23107	0.381045	-11.1039	1.20116e-28	1.95989e-27
ENSRNOG00000016410	Prelid1	322.119	0	572.179	13.1909	1.18889	11.0951	1.3256e-28	2.1606e-27
ENSRNOG00000010042	Wdfy2	1.47509	21.1867	338.181	-4.05036	0.365387	-11.0851	1.48117e-28	2.41155e-27
ENSRNOG00000019039	Inpp5e	3.4386	22.3596	52.7771	-2.7987	0.252521	-11.083	1.51653e-28	2.46645e-27
ENSRNOG00000014645	Aldh7a1	103.773	543.754	1674.59	-2.52422	0.22789	-11.0765	1.63146e-28	2.6505e-27
ENSRNOG00000020533	Htra1	343.019	62.5501	711.651	2.26634	0.204707	11.0712	1.73141e-28	2.80985e-27
ENSRNOG00000021805	Rft1	5.98704	22.6852	83.6314	-2.11472	0.191034	-11.0698	1.75761e-28	2.8493e-27
ENSRNOG00000012757	Nek3	61.305	8.91265	86.1994	2.55274	0.230652	11.0675	1.80369e-28	2.92085e-27
ENSRNOG00000049047	LOC690468	2226.72	0	723.124	13.2358	1.19644	11.0626	1.90473e-28	3.08115e-27
ENSRNOG00000002413	Gpc4	40.4882	172.31	417.123	-2.36026	0.213364	-11.0621	1.91496e-28	3.09438e-27
ENSRNOG00000030667	Ppm1b	18.653	58.5921	608.293	-1.7859	0.161621	-11.0499	2.19416e-28	3.54172e-27
ENSRNOG00000050509	Ebi3	34.6258	1.86194	134.09	3.97524	0.359788	11.0488	2.2208e-28	3.58089e-27
ENSRNOG00000007046	Cfap70	0.817346	7.78937	447.66	-3.40096	0.307881	-11.0463	2.28364e-28	3.67828e-27
ENSRNOG00000003403	Slc35f5	127.549	32.328	339.079	1.77916	0.161087	11.0447	2.32455e-28	3.74016e-27
ENSRNOG00000025705	Armcx2	21.3199	2.63071	33.1009	2.88712	0.261446	11.0429	2.37282e-28	3.81376e-27
ENSRNOG00000003500	Apoa2	2786.02	0.169831	5451.46	13.5424	1.22699	11.0371	2.52931e-28	4.06093e-27
ENSRNOG00000010041	Ube2g1	29.01	69.0012	553.669	-1.46319	0.132574	-11.0368	2.5403e-28	4.07423e-27
ENSRNOG00000011716	Degs2	4.67438	101.38	79.1381	-4.39686	0.39843	-11.0355	2.57718e-28	4.12898e-27
ENSRNOG00000018760	Mpp7	47.5337	2.0031	168.065	4.40099	0.39893	11.032	2.67834e-28	4.28648e-27
ENSRNOG00000008067	Rcor1	25.3711	2.37548	137.08	3.25832	0.295409	11.0299	2.74244e-28	4.38441e-27
ENSRNOG00000005841	Erp44	81.5546	192.751	1071.64	-1.46825	0.133178	-11.0247	2.90449e-28	4.63854e-27
ENSRNOG00000002852	Myo19	64.0385	10.6513	180.475	2.45373	0.222586	11.0237	2.93632e-28	4.6844e-27
ENSRNOG00000007081	Xdh	0.168812	22.3423	820.622	-7.17933	0.651332	-11.0225	2.9754e-28	4.74133e-27
ENSRNOG00000026296	Saxo2	72.37	0.0748255	76.0113	9.67957	0.878169	11.0225	2.9783e-28	4.74133e-27
ENSRNOG00000010733	Vps11	102.35	36.5974	492.893	1.27942	0.116077	11.0222	2.98705e-28	4.75023e-27
ENSRNOG00000028292	Gart	103.378	22.5828	699.796	1.90373	0.172747	11.0204	3.04855e-28	4.84291e-27
ENSRNOG00000045892	Cfl2	21.4293	75.978	435.786	-2.0048	0.181954	-11.0182	3.12393e-28	4.95743e-27
ENSRNOG00000019161	Cpeb1	21.8669	0.231492	100.052	6.30516	0.572769	11.0082	3.48868e-28	5.53043e-27
ENSRNOG00000012634	Fbxo10	6.7666	1.0417	339.996	2.54601	0.231341	11.0054	3.59888e-28	5.69911e-27
ENSRNOG00000015439	Man2a1	20.8004	50.7973	836.839	-1.51254	0.137448	-11.0045	3.63679e-28	5.75308e-27
ENSRNOG00000046181	Anks4b	10.6377	138.911	186.11	-3.88043	0.352887	-10.9962	3.98486e-28	6.29709e-27
ENSRNOG00000003269	Atp6v0e1	726.668	187.088	1003.3	1.74318	0.158543	10.995	4.03767e-28	6.37384e-27
ENSRNOG00000057194	Tars2	9.45924	68.5726	517.898	-3.01189	0.274183	-10.9849	4.5156e-28	7.12083e-27
ENSRNOG00000014072	Txndc17	735.175	200.999	698.982	1.70136	0.154888	10.9844	4.54109e-28	7.15352e-27
ENSRNOG00000007646	Sipa1l1	9.11001	29.3619	226.246	-1.84497	0.167997	-10.9822	4.65576e-28	7.31883e-27
ENSRNOG00000009330	Slc17a5	13.9518	60.9451	249.509	-2.26738	0.206459	-10.9822	4.65277e-28	7.31883e-27
ENSRNOG00000003614	Mgat5	17.8301	1.66613	67.7333	3.2666	0.297548	10.9784	4.85548e-28	7.61687e-27
ENSRNOG00000020347	Nup98	4.35213	31.4532	518.714	-3.01045	0.274216	-10.9784	4.8551e-28	7.61687e-27
ENSRNOG00000031479	Hdlbp	84.949	140.542	2601.59	-0.922273	0.0840346	-10.9749	5.04551e-28	7.90673e-27
ENSRNOG00000001355	Taf6	21.4344	51.9474	741.294	-1.46972	0.133984	-10.9693	5.36687e-28	8.40157e-27
ENSRNOG00000049814	LOC100910882	401.824	0.0377975	1495.76	13.0291	1.18803	10.9671	5.50389e-28	8.60712e-27
ENSRNOG00000011645	Rrnad1	83.2835	10.8064	108.469	2.6887	0.245437	10.9547	6.30695e-28	9.85273e-27
ENSRNOG00000012701	Map7	15.3801	80.9665	253.938	-2.41772	0.220807	-10.9495	6.68147e-28	1.0427e-26
ENSRNOG00000015865	Ap2s1	159.686	461.777	375.542	-1.70592	0.155801	-10.9494	6.68908e-28	1.0428e-26
ENSRNOG00000008129	Pla2r1	11.8013	0.573732	436.549	4.38604	0.401016	10.9373	7.64234e-28	1.19018e-26
ENSRNOG00000008270	Cntrob	39.0384	1.70244	68.6795	4.15095	0.379626	10.9343	7.90116e-28	1.22921e-26
ENSRNOG00000045791	Eif4a3	73.5366	161.009	512.877	-1.27324	0.116585	-10.9211	9.14099e-28	1.42063e-26
ENSRNOG00000060379	Foxred1	70.5231	15.5181	329.99	1.989	0.182212	10.9158	9.68506e-28	1.50363e-26
ENSRNOG00000028904	Vps9d1	7.91597	40.3923	257.228	-2.51614	0.230519	-10.9151	9.76038e-28	1.51376e-26
ENSRNOG00000050553	Atp6v1c2	512.404	42.1476	217.095	3.29248	0.301652	10.9148	9.7917e-28	1.51706e-26
ENSRNOG00000017510	Mfge8	272.199	49.3748	1219.7	2.30202	0.210944	10.9129	9.99917e-28	1.54761e-26
ENSRNOG00000009956	Wnk1	0.430673	36.1919	850.26	-6.45724	0.591933	-10.9087	1.04695e-27	1.61874e-26
ENSRNOG00000004973	Ppp2r5c	86.0089	26.1203	630.561	1.49322	0.136928	10.9052	1.08907e-27	1.68213e-26
ENSRNOG00000024849	Tor1aip2	2.7004	43.9762	245.882	-4.12076	0.377882	-10.9049	1.09222e-27	1.68527e-26
ENSRNOG00000028358	Edem3	24.2152	1.75086	184.329	3.54274	0.325035	10.8996	1.15792e-27	1.78482e-26
ENSRNOG00000018131	Slc16a4	25.2802	239.792	371.262	-3.51141	0.322164	-10.8994	1.15967e-27	1.78568e-26
ENSRNOG00000045844	Impact	6.93082	40.1976	232.755	-2.66798	0.244813	-10.898	1.17756e-27	1.81137e-26
ENSRNOG00000032737	F7	35.9476	0.280924	584.954	6.61867	0.607364	10.8974	1.18637e-27	1.82306e-26
ENSRNOG00000050560	Polr2i	123.381	1.5815	62.007	6.11565	0.56122	10.8971	1.1905e-27	1.82754e-26
ENSRNOG00000024705	Rarres2	445.519	27.3333	1973.64	3.73918	0.343189	10.8954	1.21232e-27	1.85724e-26
ENSRNOG00000060348	Zdhhc23	1.67556	15.238	42.5616	-3.31977	0.304694	-10.8954	1.21189e-27	1.85724e-26
ENSRNOG00000042274	Fbxo31	4.5836	42.0981	312.259	-3.34603	0.307113	-10.8951	1.21613e-27	1.86118e-26
ENSRNOG00000000517	Kctd20	28.7152	3.04687	171.372	3.0738	0.282163	10.8937	1.23554e-27	1.88897e-26
ENSRNOG00000056007	AABR07049228.1	1378.27	0	650.631	13.1069	1.20368	10.8891	1.29964e-27	1.98495e-26
ENSRNOG00000019175	Ercc6l2	3.29869	19.9796	159.885	-2.66606	0.244844	-10.8888	1.30286e-27	1.98785e-26
ENSRNOG00000029528	Cbs	43.4472	290.431	1690.4	-3.0955	0.284319	-10.8874	1.32326e-27	2.01694e-26
ENSRNOG00000002509	Gnl3l	7.09556	30.6836	234.945	-2.24199	0.205947	-10.8863	1.34023e-27	2.04074e-26
ENSRNOG00000011639	Mrpl47	84.6502	19	153	1.89047	0.173783	10.8783	1.46282e-27	2.22515e-26
ENSRNOG00000014090	Retsat	100.633	415.748	1875.11	-2.2046	0.202744	-10.8738	1.53616e-27	2.33434e-26
ENSRNOG00000016585	Bmi1	87.0052	20.6575	395.225	1.83758	0.168995	10.8735	1.54092e-27	2.33922e-26
ENSRNOG00000013733	Ppp4r1	2.72913	40.8363	161.039	-4.00395	0.368347	-10.8701	1.60076e-27	2.42761e-26
ENSRNOG00000018944	Pank1	28.0067	140.349	889.357	-2.46624	0.226914	-10.8686	1.62681e-27	2.46463e-26
ENSRNOG00000029529	Eef1akmt4	2.22458	16.5985	65.0152	-2.98891	0.275227	-10.8598	1.7918e-27	2.71185e-26
ENSRNOG00000016412	Fxyd6	20.7876	232.344	208.557	-3.61165	0.332644	-10.8574	1.83932e-27	2.78098e-26
ENSRNOG00000001597	Atf2	39.9144	8.58963	215.614	2.03674	0.187613	10.8561	1.86626e-27	2.81888e-26
ENSRNOG00000050994	Cttn	125.738	0	345.611	12.9741	1.19594	10.8484	2.02866e-27	3.06111e-26
ENSRNOG00000009997	Erap1	43.9178	13.65	536.048	1.51095	0.139319	10.8452	2.10193e-27	3.1674e-26
ENSRNOG00000016528	Ppp1r21	5.51475	21.1035	133.425	-2.06666	0.190561	-10.8451	2.10332e-27	3.1674e-26
ENSRNOG00000022419	Dok7	69.9334	0.123107	58.0009	8.85912	0.816891	10.8449	2.10794e-27	3.17119e-26
ENSRNOG00000009888	Timm8b	202.385	0.616295	79.8219	8.13746	0.750751	10.8391	2.24665e-27	3.37649e-26
ENSRNOG00000011153	Il17ra	4.28806	42.0757	488.621	-3.36301	0.310303	-10.8378	2.27766e-27	3.41967e-26
ENSRNOG00000002697	Mtmr1	2.78436	24.9228	289.196	-3.19698	0.295054	-10.8352	2.34345e-27	3.51495e-26
ENSRNOG00000018186	Lamtor5	290.448	734.42	416.601	-1.49495	0.137995	-10.8333	2.39312e-27	3.58586e-26
ENSRNOG00000004621	Rtn4	0.157772	45.0888	621.318	-8.33571	0.769612	-10.8311	2.45322e-27	3.67226e-26
ENSRNOG00000002818	Eftud2	42.3126	10.785	348.712	1.75099	0.161676	10.8302	2.47599e-27	3.70266e-26
ENSRNOG00000061995	Grtp1	44.2307	2.21185	40.9414	4.13645	0.382218	10.8222	2.7014e-27	4.03573e-26
ENSRNOG00000049244	Sepsecs	18.2176	44.948	324.437	-1.52214	0.140672	-10.8205	2.75297e-27	4.1087e-26
ENSRNOG00000020206	Ctsd	1580.78	410.252	3997.41	1.76172	0.162858	10.8175	2.84422e-27	4.24068e-26
ENSRNOG00000061845	Cttnbp2	19.0906	1.85083	103.293	3.13178	0.289628	10.8131	2.98329e-27	4.44363e-26
ENSRNOG00000019326	Cfdp1	193.65	65.0499	342.527	1.39149	0.128786	10.8047	3.26987e-27	4.86567e-26
ENSRNOG00000061876	Tas1r2	0.0760788	112.297	489.909	-10.697	0.990404	-10.8006	3.41824e-27	5.08143e-26
ENSRNOG00000010038	Psmc5	97.8501	267.748	955.347	-1.6523	0.152993	-10.7998	3.44872e-27	5.12168e-26
ENSRNOG00000006916	Sardh	27.6156	124.737	1107.14	-2.40407	0.222708	-10.7947	3.64467e-27	5.40733e-26
ENSRNOG00000024562	Tgfbrap1	3.11718	18.0915	189.943	-2.67169	0.247582	-10.7911	3.7912e-27	5.61919e-26
ENSRNOG00000053812	LOC103689947	444.884	0.0371585	1951.4	13.2361	1.22691	10.7881	3.9167e-27	5.79949e-26
ENSRNOG00000011077	Tjp1	59.9023	16.194	388.239	1.69753	0.15737	10.7869	3.97038e-27	5.87319e-26
ENSRNOG00000055962	Bgn	21.0039	125.364	804.603	-2.57712	0.238934	-10.7859	4.01124e-27	5.9278e-26
ENSRNOG00000022507	Twf1	44.1667	118.485	465.441	-1.62451	0.150626	-10.7851	4.04955e-27	5.97854e-26
ENSRNOG00000014214	Rpl27a	2895.71	708.304	4798.23	1.79038	0.166031	10.7834	4.12267e-27	6.08054e-26
ENSRNOG00000023473	AABR07026112.1	24.7213	2.37398	74.6688	3.10061	0.287541	10.7832	4.13297e-27	6.08976e-26
ENSRNOG00000014142	Ogfrl1	6.74419	45.4052	183.044	-2.87652	0.266767	-10.7829	4.14676e-27	6.10409e-26
ENSRNOG00000048357	LOC103690164	87.4191	0	162.624	12.938	1.20003	10.7813	4.2169e-27	6.20128e-26
ENSRNOG00000008155	Dus4l	17.4007	1.90542	55.2733	2.94933	0.273625	10.7787	4.33829e-27	6.37355e-26
ENSRNOG00000050675	Myl4	152.149	1.97389	60.342	6.21806	0.577203	10.7727	4.63024e-27	6.79584e-26
ENSRNOG00000019509	Fbxl15	3.36021	25.7043	29.2711	-3.10906	0.288703	-10.7691	4.81831e-27	7.06079e-26
ENSRNOG00000019674	Mfsd13a	2.66152	25.6986	140.422	-3.42756	0.318279	-10.769	4.82015e-27	7.06079e-26
ENSRNOG00000039856	Lrrc73	35.9626	0.460559	66.4435	6.01586	0.558717	10.7673	4.91282e-27	7.18954e-26
ENSRNOG00000048168	Gtpbp6	106.786	0.145381	197.657	9.23442	0.857941	10.7635	5.12051e-27	7.4862e-26
ENSRNOG00000045539	Dusp11	58.4471	0.291215	83.5304	7.34524	0.682537	10.7617	5.2213e-27	7.62614e-26
ENSRNOG00000019712	Ints11	65.2439	18.0216	401.461	1.62924	0.151461	10.7568	5.50252e-27	8.02909e-26
ENSRNOG00000049622	LOC103690013	443.448	0	224.552	12.7677	1.18708	10.7556	5.5785e-27	8.13206e-26
ENSRNOG00000015334	Fcho2	7.08523	41.2426	401.819	-2.66093	0.247416	-10.7549	5.62115e-27	8.18632e-26
ENSRNOG00000016456	Il33	11.9239	228.729	192.017	-4.27849	0.397946	-10.7514	5.8345e-27	8.4888e-26
ENSRNOG00000003098	Prom1	21.0671	249.752	401.125	-3.9315	0.365869	-10.7457	6.21219e-27	9.02959e-26
ENSRNOG00000016636	Lpin3	9.66964	75.7526	200.708	-3.29475	0.306632	-10.745	6.25756e-27	9.08675e-26
ENSRNOG00000024601	Taf11	145.652	44.219	250.878	1.50775	0.140343	10.7434	6.36717e-27	9.23701e-26
ENSRNOG00000003288	Cacng5	0.0240986	167.201	192.637	-12.7205	1.18443	-10.7398	6.6213e-27	9.59643e-26
ENSRNOG00000002516	Mtm1	11.716	36.6476	248.313	-1.85225	0.172551	-10.7345	7.01066e-27	1.0151e-25
ENSRNOG00000001465	Ids	21.221	3.97025	105.856	2.28864	0.213253	10.732	7.19853e-27	1.0413e-25
ENSRNOG00000023841	Cd99l2	18.7512	0.0885586	125.43	7.67866	0.715498	10.7319	7.20924e-27	1.04184e-25
ENSRNOG00000038761	Hacd2	22.8001	64.5703	360.227	-1.63288	0.152183	-10.7297	7.38426e-27	1.06611e-25
ENSRNOG00000005856	Slc30a6	89.6315	19.7155	142.388	1.94797	0.181664	10.7229	7.94313e-27	1.1457e-25
ENSRNOG00000015523	RGD1308147	0.943154	25.123	59.3075	-4.92687	0.45952	-10.7218	8.04396e-27	1.15913e-25
ENSRNOG00000025832	Zer1	99.8643	30.6352	760.419	1.44899	0.135157	10.7208	8.13409e-27	1.171e-25
ENSRNOG00000019532	Emc10	47.8442	141.588	286.929	-1.66735	0.155552	-10.7189	8.29519e-27	1.19305e-25
ENSRNOG00000001578	Hoxd4	75.068	7.0428	63.4259	3.29631	0.307615	10.7157	8.59131e-27	1.23446e-25
ENSRNOG00000011636	Dennd6a	15.0086	36.7969	300.757	-1.45973	0.136302	-10.7095	9.18634e-27	1.31869e-25
ENSRNOG00000047306	Stap2	30.8969	1.3363	107.024	4.41632	0.412728	10.7003	1.01424e-26	1.45455e-25
ENSRNOG00000005578	Zbtb44	42.3423	7.97185	249.597	2.18595	0.204329	10.6982	1.03777e-26	1.48688e-25
ENSRNOG00000019228	Pik3r2	9.6164	33.7719	115.773	-2.01493	0.18838	-10.6961	1.06135e-26	1.51921e-25
ENSRNOG00000000850	Apom	199.005	1186.17	1641.35	-2.77171	0.25914	-10.6958	1.06499e-26	1.52298e-25
ENSRNOG00000008610	Mbip	45.0685	8.55351	93.2641	2.14924	0.200969	10.6944	1.08132e-26	1.54486e-25
ENSRNOG00000016638	Gnb1	219.305	77.4457	937.546	1.32526	0.123931	10.6936	1.09077e-26	1.55688e-25
ENSRNOG00000007679	Cyth4	1.30492	41.92	299.821	-5.17525	0.484341	-10.6851	1.19477e-26	1.70371e-25
ENSRNOG00000010128	Slc27a2	33.0232	593.767	3285.23	-4.55597	0.426616	-10.6793	1.27184e-26	1.81189e-25
ENSRNOG00000002091	Gtf3c3	18.462	3.75177	208.72	2.07544	0.194348	10.679	1.27592e-26	1.81598e-25
ENSRNOG00000023092	Prss54	102.864	2.47573	56.7836	5.0459	0.472886	10.6704	1.39962e-26	1.99016e-25
ENSRNOG00000032871	Mlc1	0.133799	40.678	432.513	-8.34682	0.782373	-10.6686	1.42766e-26	2.02811e-25
ENSRNOG00000014209	Utp6	58.1928	9.94671	159.79	2.3049	0.21606	10.6679	1.43889e-26	2.04213e-25
ENSRNOG00000003049	Hsd17b10	351.136	69.5888	382.971	2.11457	0.198228	10.6673	1.44713e-26	2.0519e-25
ENSRNOG00000014323	Extl2	15.1268	1.30071	74.8292	3.35571	0.315113	10.6492	1.75825e-26	2.49069e-25
ENSRNOG00000008047	Khk	494.093	2132.71	2849.19	-2.47576	0.232485	-10.6491	1.76036e-26	2.49133e-25
ENSRNOG00000018997	Myh7b	0.0320672	50.6056	211.762	-10.7182	1.00661	-10.6479	1.78408e-26	2.52253e-25
ENSRNOG00000008081	Ddx27	112.859	31.1148	453.364	1.52383	0.143174	10.6432	1.87587e-26	2.64982e-25
ENSRNOG00000015255	Haus3	47.637	8.00373	166.754	2.2919	0.215345	10.6429	1.88113e-26	2.65476e-25
ENSRNOG00000002365	Itm2a	186.405	3.28923	112.328	5.49529	0.516528	10.6389	1.96441e-26	2.76968e-25
ENSRNOG00000017737	Dgkz	22.8011	69.8141	543.151	-1.75885	0.165373	-10.6356	2.0343e-26	2.86554e-25
ENSRNOG00000015873	Spns3	3.34708	24.6771	61.4598	-3.07209	0.288987	-10.6305	2.14905e-26	3.02435e-25
ENSRNOG00000020893	Snx27	3.18775	23.6797	178.004	-2.90507	0.273396	-10.6259	2.25928e-26	3.17651e-25
ENSRNOG00000004259	Dohh	33.5344	100.541	225.635	-1.78441	0.167979	-10.6228	2.3349e-26	3.27977e-25
ENSRNOG00000001967	Sult1b1	0	366.766	1295.56	-12.6472	1.19104	-10.6186	2.44097e-26	3.42556e-25
ENSRNOG00000002152	Dcun1d4	10.6978	30.6572	150.243	-1.71727	0.161739	-10.6176	2.46936e-26	3.46216e-25
ENSRNOG00000046272	LOC103689931	229.08	0	464.323	12.6898	1.19565	10.6133	2.58318e-26	3.61838e-25
ENSRNOG00000054695	Calcrl	34.0533	6.00858	231.004	2.35637	0.222039	10.6124	2.60926e-26	3.65151e-25
ENSRNOG00000050323	Srsf1	19.7127	94.7074	562.392	-2.34123	0.220622	-10.612	2.62212e-26	3.6661e-25
ENSRNOG00000010248	Serpini1	15.9682	1.20022	70.8879	3.54388	0.334042	10.6091	2.70441e-26	3.77763e-25
ENSRNOG00000061740	LOC103694876	82.7505	0	181.815	12.6006	1.18808	10.6059	2.79819e-26	3.90501e-25
ENSRNOG00000004101	Marc1	345.662	4.54049	1042.31	5.75759	0.542984	10.6036	2.86725e-26	3.99767e-25
ENSRNOG00000052506	Ak3	62.7832	235.793	630.184	-2.01064	0.189651	-10.6017	2.92486e-26	4.07422e-25
ENSRNOG00000014901	Uggt1	4.16518	23.8175	505.991	-2.60739	0.246124	-10.5938	3.18361e-26	4.43055e-25
ENSRNOG00000008620	Smad3	4.81761	26.7482	246.38	-2.64885	0.250052	-10.5932	3.20517e-26	4.45643e-25
ENSRNOG00000012685	Adck1	1.0118	14.7296	36.3747	-4.03891	0.381487	-10.5873	3.41353e-26	4.74175e-25
ENSRNOG00000000433	Prrt1	0.130078	13.1386	447.981	-6.81009	0.643649	-10.5804	3.67232e-26	5.09653e-25
ENSRNOG00000007141	Preb	148.067	0	248.372	12.5484	1.18627	10.578	3.76992e-26	5.22716e-25
ENSRNOG00000016225	Fgd3	4.93012	26.4578	177.862	-2.5492	0.2411	-10.5732	3.96703e-26	5.4954e-25
ENSRNOG00000037230	Ppidl1	105.361	0.168681	193.588	9.09804	0.860507	10.5729	3.98068e-26	5.50924e-25
ENSRNOG00000016242	Fzd1	3.49919	41.1425	133.342	-3.77743	0.357466	-10.5672	4.2276e-26	5.84558e-25
ENSRNOG00000007570	Dera	45.7645	142.186	344.449	-1.77736	0.1683	-10.5607	4.53452e-26	6.26422e-25
ENSRNOG00000013271	Ireb2	38.902	11.7104	495.258	1.50467	0.142516	10.5579	4.66973e-26	6.44508e-25
ENSRNOG00000004581	Zdhhc9	8.84137	52.136	201.721	-2.65735	0.251793	-10.5537	4.88327e-26	6.73364e-25
ENSRNOG00000025079	Fam126b	2.88494	29.1087	120.597	-3.41287	0.323402	-10.553	4.91914e-26	6.77688e-25
ENSRNOG00000014531	Hbs1l	45.5024	187.646	604.608	-2.14355	0.203127	-10.5528	4.93119e-26	6.78726e-25
ENSRNOG00000011034	Tcp11x2	1.00002	38.5434	25.8448	-5.40287	0.512198	-10.5484	5.16712e-26	7.1055e-25
ENSRNOG00000019518	Pde4c	0.893677	35.9278	31.2252	-5.50316	0.521841	-10.5457	5.31956e-26	7.30428e-25
ENSRNOG00000058677	Lsm8	18.8313	64.4123	270.183	-1.94847	0.184765	-10.5456	5.32138e-26	7.30428e-25
ENSRNOG00000027906	Ankrd11	3.30623	19.4019	495.68	-2.60024	0.246584	-10.545	5.35581e-26	7.34484e-25
ENSRNOG00000001573	Usp25	23.2071	3.20657	231.893	2.6809	0.254307	10.542	5.53364e-26	7.58179e-25
ENSRNOG00000011706	Mbl1	6.73016	81.3081	1779.26	-3.78439	0.359066	-10.5396	5.67699e-26	7.77112e-25
ENSRNOG00000050695	Zfp7	18.481	0.132336	53.4042	6.97053	0.661726	10.5339	6.03107e-26	8.24832e-25
ENSRNOG00000018122	Tspan17	29.892	2.7173	86.4264	3.28227	0.311689	10.5306	6.24409e-26	8.53189e-25
ENSRNOG00000015472	Tmem174	152.976	858.71	382.815	-2.64103	0.250845	-10.5285	6.38333e-26	8.71423e-25
ENSRNOG00000047605	Ptprk	8.24209	41.9328	389.57	-2.48695	0.236358	-10.5219	6.84458e-26	9.33543e-25
ENSRNOG00000025625	Rnase4	442.208	0.0539147	2610.69	12.5788	1.19582	10.519	7.06271e-26	9.62422e-25
ENSRNOG00000001844	Klhl42	13.9498	1.34266	109.709	3.14306	0.298864	10.5167	7.23844e-26	9.85476e-25
ENSRNOG00000042668	Msrb3	26.9312	5.27921	159.4	2.25537	0.214531	10.513	7.52499e-26	1.02356e-24
ENSRNOG00000011321	Rftn1	39.3603	4.17787	257.033	3.04542	0.289688	10.5128	7.54403e-26	1.02523e-24
ENSRNOG00000048242	Txlna	47.4325	14.2376	535.364	1.53768	0.146338	10.5077	7.95745e-26	1.08043e-24
ENSRNOG00000021492	Rbbp4	238.519	51.3019	1323.65	1.99278	0.189692	10.5053	8.16403e-26	1.10748e-24
ENSRNOG00000013598	Melk	2.22384	49.2212	67.9543	-4.5396	0.43217	-10.5042	8.261e-26	1.11963e-24
ENSRNOG00000009760	Palm	16.3	135.73	127.531	-3.01925	0.287493	-10.502	8.45683e-26	1.14513e-24
ENSRNOG00000002936	Golt1a	165.402	28.1027	195.551	2.34602	0.223398	10.5015	8.5004e-26	1.15e-24
ENSRNOG00000000511	Srpk1	7.06459	28.2618	314.565	-2.11604	0.201514	-10.5007	8.57644e-26	1.15924e-24
ENSRNOG00000010967	Cdc37l1	51.5101	10.5656	377.641	2.05457	0.195668	10.5003	8.61201e-26	1.16301e-24
ENSRNOG00000016137	Rad23b	41.2952	130.086	2120.41	-1.77769	0.169307	-10.4998	8.6574e-26	1.16809e-24
ENSRNOG00000020991	Ms4a6a	43.518	3.4742	254.69	3.39424	0.32328	10.4994	8.69424e-26	1.17201e-24
ENSRNOG00000055093	Fgfr1op	84.569	18.5531	279.332	1.92736	0.183695	10.4922	9.38398e-26	1.26386e-24
ENSRNOG00000017552	Mrpl34	69.6596	258.726	167.064	-2.10997	0.201103	-10.492	9.40465e-26	1.26551e-24
ENSRNOG00000010589	Zfp622	22.104	0.843537	1063.6	4.73321	0.451143	10.4916	9.44184e-26	1.26938e-24
ENSRNOG00000011269	Sult1c3	55.4356	0.348953	494.276	7.08255	0.675163	10.4901	9.58988e-26	1.28813e-24
ENSRNOG00000024801	Slc35a2	6.52855	25.4798	84.5073	-2.10864	0.201032	-10.4891	9.69543e-26	1.30114e-24
ENSRNOG00000030408	Dnajb12	17.4297	60.6095	240.283	-1.93044	0.184048	-10.4888	9.72707e-26	1.30422e-24
ENSRNOG00000009552	Serinc3	523.916	174.627	2188.22	1.37906	0.131579	10.4808	1.05845e-25	1.41792e-24
ENSRNOG00000060561	Gdpd1	33.0986	6.25917	84.7392	2.24845	0.214602	10.4773	1.09847e-25	1.47023e-24
ENSRNOG00000022929	Mtmr12	1.32309	10.6076	351.173	-3.1329	0.299097	-10.4745	1.13119e-25	1.51268e-24
ENSRNOG00000003070	Pigl	8.01396	37.1036	103.939	-2.35424	0.224765	-10.4742	1.13461e-25	1.5159e-24
ENSRNOG00000033101	Myo18a	19.595	46.4937	538.281	-1.4026	0.133938	-10.472	1.1618e-25	1.55086e-24
ENSRNOG00000011879	Nfat5	4.59485	34.2918	223.19	-3.07826	0.293961	-10.4717	1.16565e-25	1.55462e-24
ENSRNOG00000012880	Tti1	1.38599	16.7411	74.0205	-3.68951	0.352372	-10.4705	1.18007e-25	1.57245e-24
ENSRNOG00000059348	Ube2b	154.492	0	464.904	12.5586	1.20002	10.4653	1.24627e-25	1.6592e-24
ENSRNOG00000012934	Arhgef7	9.19309	33.2184	182.382	-2.0427	0.195299	-10.4593	1.32776e-25	1.76612e-24
ENSRNOG00000011250	Inmt	0	414.701	210.44	-12.5388	1.19886	-10.4589	1.33377e-25	1.77254e-24
ENSRNOG00000009333	Osgep	122.066	28.7407	230.168	1.85137	0.177024	10.4583	1.34227e-25	1.78227e-24
ENSRNOG00000050393	LOC103694169	1781.69	0	894.604	12.4655	1.1924	10.4541	1.40353e-25	1.86197e-24
ENSRNOG00000005292	Trip11	23.8934	6.55238	331.457	1.66642	0.159487	10.4486	1.48693e-25	1.97087e-24
ENSRNOG00000036598	Tbc1d12	16.4474	0.204728	55.1513	6.07465	0.581899	10.4393	1.6394e-25	2.17105e-24
ENSRNOG00000010496	Med17	135.568	18.5846	150.671	2.53897	0.243258	10.4373	1.67432e-25	2.21535e-24
ENSRNOG00000056076	LOC103694877	895.728	0	286.352	12.5583	1.20345	10.4353	1.7114e-25	2.26242e-24
ENSRNOG00000023446	Btbd8	8.63209	0.855777	47.1812	3.19659	0.306403	10.4326	1.7596e-25	2.32409e-24
ENSRNOG00000052247	Manba	14.0138	67.1516	217.074	-2.43146	0.233247	-10.4244	1.91891e-25	2.53229e-24
ENSRNOG00000011413	Scp2	124.629	329.677	5504.12	-1.50852	0.144715	-10.4241	1.92479e-25	2.53782e-24
ENSRNOG00000010743	Fdxacb1	2.85326	19.0862	54.2845	-2.90113	0.278325	-10.4235	1.93633e-25	2.5508e-24
ENSRNOG00000008523	Faf1	28.2946	91.4396	294.693	-1.84526	0.177031	-10.4234	1.93878e-25	2.55179e-24
ENSRNOG00000000920	Phkg1	17.8554	0.730695	35.1813	4.48813	0.430668	10.4213	1.98171e-25	2.60602e-24
ENSRNOG00000033940	Adgrl4	98.1217	14.8377	298.073	2.58998	0.24853	10.4212	1.98505e-25	2.60813e-24
ENSRNOG00000015458	Hemk1	99.1796	16.0005	188.257	2.36211	0.226701	10.4195	2.01968e-25	2.649e-24
ENSRNOG00000018404	Aars	53.5182	153.48	1053.55	-1.71479	0.164574	-10.4196	2.01875e-25	2.649e-24
ENSRNOG00000012726	Zbtb5	32.9834	5.90962	477.434	2.20222	0.211525	10.4112	2.20503e-25	2.88958e-24
ENSRNOG00000027204	Map6	13.7768	0.920162	30.9036	3.67121	0.352751	10.4074	2.29456e-25	3.0043e-24
ENSRNOG00000014592	Zbtb46	17.2056	1.13809	55.448	3.73083	0.358575	10.4046	2.36189e-25	3.08976e-24
ENSRNOG00000047551	LOC100911615	137.302	0	396.191	12.7126	1.22305	10.3943	2.63339e-25	3.44194e-24
ENSRNOG00000015602	Cdh2	0.139322	34.4093	464.084	-8.15382	0.78526	-10.3836	2.94488e-25	3.84572e-24
ENSRNOG00000048016	LOC102556337	528.877	0.0783289	472.457	12.4363	1.19792	10.3816	3.0077e-25	3.92436e-24
ENSRNOG00000017819	Cd14	41.8268	5.01692	307.023	2.89599	0.278988	10.3804	3.04623e-25	3.97119e-24
ENSRNOG00000019305	Sh3tc2	1.18538	54.7186	90.8296	-5.57522	0.537185	-10.3786	3.10373e-25	4.04264e-24
ENSRNOG00000009484	Ptcd3	15.6263	59.4409	463.853	-2.0039	0.193185	-10.3729	3.29258e-25	4.28491e-24
ENSRNOG00000001303	Specc1l	1.97518	13.1009	180.296	-2.81914	0.271796	-10.3722	3.31643e-25	4.31222e-24
ENSRNOG00000056150	Purb	2.49066	22.2536	447.258	-3.34463	0.322497	-10.371	3.35882e-25	4.36356e-24
ENSRNOG00000057814	Nsdhl	119.129	20.1156	1436.46	2.35603	0.227197	10.37	3.39505e-25	4.40683e-24
ENSRNOG00000009523	Rab11fip2	21.0252	2.96384	79.7308	2.73121	0.263424	10.3681	3.46384e-25	4.49224e-24
ENSRNOG00000016558	Pllp	66.8649	318.648	187.458	-2.47263	0.238493	-10.3677	3.47731e-25	4.50583e-24
ENSRNOG00000037607	LOC100911575	1509.44	0.214729	704.322	12.4082	1.19689	10.367	3.50344e-25	4.53438e-24
ENSRNOG00000038205	Gng5	569.769	1.08298	245.875	8.8298	0.851726	10.3669	3.50538e-25	4.53438e-24
ENSRNOG00000046472	Arfgap3	17.2169	68.0325	323.331	-2.12966	0.205606	-10.358	3.85005e-25	4.97596e-24
ENSRNOG00000012002	Iqgap1	52.1794	14.4399	3390.83	1.69541	0.163775	10.3521	4.09492e-25	5.2879e-24
ENSRNOG00000020393	Rhog	21.8784	64.7203	307.802	-1.73096	0.167262	-10.3488	4.2386e-25	5.46874e-24
ENSRNOG00000007377	Slit3	18.3119	0.76542	92.1601	4.40096	0.425755	10.3368	4.80133e-25	6.18948e-24
ENSRNOG00000010986	Cmtm7	34.7509	7.03714	278.291	2.1526	0.208266	10.3358	4.8517e-25	6.24906e-24
ENSRNOG00000013889	Tmed3	90.7674	22.3515	220.41	1.84531	0.178554	10.3348	4.90626e-25	6.31392e-24
ENSRNOG00000053203	Mical3	14.576	3.42236	265.908	1.90152	0.184095	10.329	5.20774e-25	6.69618e-24
ENSRNOG00000029830	Adm2	1.04757	146.104	55.4782	-7.23441	0.700765	-10.3236	5.51256e-25	7.08207e-24
ENSRNOG00000049686	Mrpl40	122.084	20.7589	145.829	2.26272	0.219201	10.3226	5.56892e-25	7.14837e-24
ENSRNOG00000014149	Npy1r	27.7055	0.540186	26.4313	5.70652	0.553104	10.3173	5.88777e-25	7.5512e-24
ENSRNOG00000007597	Rhpn1	15.4561	254.918	302.06	-4.18996	0.406484	-10.3078	6.49528e-25	8.32325e-24
ENSRNOG00000017822	Oga	129.048	38.9308	1056.21	1.48649	0.144214	10.3076	6.51364e-25	8.33968e-24
ENSRNOG00000029209	Rnf13	90.8796	16.1743	573.329	2.25045	0.218392	10.3047	6.71324e-25	8.58792e-24
ENSRNOG00000058316	Mospd1	35.6732	0.174674	89.7544	7.47303	0.725256	10.304	6.75992e-25	8.64029e-24
ENSRNOG00000019281	Glmp	119.843	0	270.2	12.2461	1.18867	10.3024	6.87412e-25	8.7788e-24
ENSRNOG00000001449	Pom121	1.12327	9.96162	241.12	-3.31954	0.322236	-10.3016	6.93206e-25	8.84528e-24
ENSRNOG00000030888	Rela	3.95892	40.6816	655.304	-3.48265	0.338082	-10.3012	6.95858e-25	8.87161e-24
ENSRNOG00000054549	Lss	45.5831	6.48925	703.106	2.59594	0.252043	10.2996	7.07641e-25	9.01418e-24
ENSRNOG00000005070	Spopl	31.1361	5.65153	153.493	2.33879	0.227133	10.297	7.27172e-25	9.25514e-24
ENSRNOG00000016478	Eif5a	393.36	1057.77	2596.54	-1.62525	0.157864	-10.2953	7.39806e-25	9.40798e-24
ENSRNOG00000000979	Bri3bp	8.68753	68.8088	86.239	-3.13815	0.304817	-10.2952	7.40604e-25	9.41018e-24
ENSRNOG00000046428	Lrrc75b	1.52319	43.1691	52.9312	-5.06618	0.492248	-10.2919	7.66195e-25	9.72712e-24
ENSRNOG00000006941	Thumpd3	10.6829	36.0602	167.937	-1.95931	0.190494	-10.2854	8.19891e-25	1.04e-23
ENSRNOG00000001603	N6amt1	26.7369	122.8	160.626	-2.40114	0.233481	-10.2841	8.31051e-25	1.05327e-23
ENSRNOG00000020635	Exosc5	42.0484	163.813	301.674	-2.1778	0.211783	-10.2832	8.39139e-25	1.06263e-23
ENSRNOG00000018748	Slc16a11	0	125.179	564.453	-12.4805	1.21404	-10.2802	8.65899e-25	1.09559e-23
ENSRNOG00000020435	Terf2	42.5339	10.8582	140.237	1.76382	0.171616	10.2777	8.88006e-25	1.12262e-23
ENSRNOG00000012975	Ggcx	13.9796	40.2086	427.187	-1.63561	0.159167	-10.2761	9.03528e-25	1.14128e-23
ENSRNOG00000023538	Aldh5a1	32.0783	5.71958	523.155	2.30206	0.22403	10.2757	9.07172e-25	1.14492e-23
ENSRNOG00000003163	Sdhc	422.566	1218	1486.75	-1.63635	0.159296	-10.2724	9.38756e-25	1.18379e-23
ENSRNOG00000012559	Man1b1	5.90099	51.9036	1290.21	-3.18568	0.310186	-10.2702	9.59898e-25	1.20944e-23
ENSRNOG00000003148	Timp2	166.621	27.038	539.403	2.47721	0.241302	10.266	1.00286e-24	1.26251e-23
ENSRNOG00000050483	Pradc1	14.2226	72.5081	210.634	-2.55386	0.248894	-10.2608	1.05822e-24	1.33109e-23
ENSRNOG00000020771	Sap18	201.363	0.431941	182.136	8.70265	0.848174	10.2605	1.062e-24	1.33473e-23
ENSRNOG00000022143	Dusp23	42.0169	1.55859	71.3911	4.49871	0.438822	10.2518	1.16182e-24	1.45896e-23
ENSRNOG00000001069	Elavl1	17.1907	76.5946	278.049	-2.28261	0.222763	-10.2468	1.22331e-24	1.53362e-23
ENSRNOG00000012873	Gfm1	39.0854	102.252	500.914	-1.56958	0.153177	-10.2468	1.22284e-24	1.53362e-23
ENSRNOG00000029993	Kynu	14.6435	81.9746	763.062	-2.7235	0.265819	-10.2457	1.2374e-24	1.55e-23
ENSRNOG00000047350	Gns	116.419	0	626.057	12.1363	1.18471	10.2441	1.25799e-24	1.57447e-23
ENSRNOG00000016991	Arl2bp	66.0511	166.759	344.926	-1.45348	0.141969	-10.238	1.33915e-24	1.67466e-23
ENSRNOG00000017915	Dvl2	2.16964	12.9864	70.7329	-2.69192	0.262943	-10.2376	1.34494e-24	1.68051e-23
ENSRNOG00000007062	Rin3	1.68321	12.2362	193.834	-3.04463	0.297469	-10.2351	1.38057e-24	1.72359e-23
ENSRNOG00000050469	LOC100912034	144.762	0	414.272	12.4011	1.21165	10.2349	1.38379e-24	1.72618e-23
ENSRNOG00000008981	Pdcd6ip	72.0514	138.686	983.705	-1.15693	0.113093	-10.2299	1.45721e-24	1.81626e-23
ENSRNOG00000020531	Fen1	61.8664	6.36476	193.479	3.10056	0.303168	10.2272	1.49813e-24	1.86571e-23
ENSRNOG00000014529	Ube2q2	74.9856	17.1783	214.975	1.89393	0.185216	10.2255	1.52406e-24	1.89644e-23
ENSRNOG00000032677	Tssc4	26.8637	80.9484	187.678	-1.78395	0.174464	-10.2254	1.52674e-24	1.8982e-23
ENSRNOG00000010189	Rps24	3843.02	1021	7384.38	1.70049	0.166315	10.2245	1.54024e-24	1.91341e-23
ENSRNOG00000001261	Ftcd	0.113646	117.255	1291.97	-10.1527	0.993085	-10.2234	1.55705e-24	1.9327e-23
ENSRNOG00000017035	Cep120	39.3279	11.3083	228.89	1.6155	0.158023	10.2232	1.56051e-24	1.93539e-23
ENSRNOG00000032327	Pdia5	32.3944	3.35363	169.884	3.13028	0.306299	10.2197	1.61882e-24	2.00606e-23
ENSRNOG00000021113	Uba2	81.9821	24.3653	369.809	1.58305	0.154911	10.2191	1.62914e-24	2.01719e-23
ENSRNOG00000017468	Trappc6a	49.7054	198.391	186.536	-2.25956	0.221261	-10.2122	1.749e-24	2.16381e-23
ENSRNOG00000049057	Znrf2	9.43839	29.5202	310.191	-1.84558	0.180811	-10.2073	1.83986e-24	2.27435e-23
ENSRNOG00000013260	Calr3	47.5647	4.22875	56.6104	3.26031	0.31943	10.2067	1.85138e-24	2.28672e-23
ENSRNOG00000048725	Lsm2	241.266	43.5242	282.19	2.32317	0.227723	10.2017	1.94785e-24	2.4039e-23
ENSRNOG00000001061	Rilpl2	19.0563	76.5229	218.429	-2.17077	0.212801	-10.2009	1.96363e-24	2.42138e-23
ENSRNOG00000019196	Xpnpep3	2.50743	12.5694	180.98	-2.49646	0.244772	-10.1991	2.00064e-24	2.465e-23
ENSRNOG00000013459	Ints9	27.5242	4.34384	111.038	2.40168	0.235645	10.1919	2.15463e-24	2.65256e-23
ENSRNOG00000018061	Tmem80	5.32482	38.3118	88.3968	-3.00341	0.294768	-10.1891	2.21868e-24	2.72917e-23
ENSRNOG00000042086	Rab26	63.6458	3.50931	62.9183	4.00239	0.392993	10.1844	2.32863e-24	2.86209e-23
ENSRNOG00000012458	Cyp2e1	0.258086	57.3999	11222.8	-7.944	0.780051	-10.1839	2.33887e-24	2.87197e-23
ENSRNOG00000014530	Nav2	0.763931	8.38603	247.236	-3.53196	0.346819	-10.1839	2.34049e-24	2.87197e-23
ENSRNOG00000013190	Rnaset2	64.4396	186.72	531.689	-1.66967	0.163962	-10.1832	2.35573e-24	2.88832e-23
ENSRNOG00000011881	Slc25a15	6.83493	88.087	1467.8	-3.76397	0.36989	-10.1759	2.54042e-24	3.11222e-23
ENSRNOG00000003226	Mprip	170.514	50.7212	762.034	1.51761	0.149147	10.1753	2.55695e-24	3.12992e-23
ENSRNOG00000003853	Scoc	25.3162	182.442	229.742	-2.84338	0.27946	-10.1745	2.57635e-24	3.15111e-23
ENSRNOG00000028238	Sh3bgr	32.9904	3.91234	141.534	2.90897	0.285945	10.1732	2.61256e-24	3.1928e-23
ENSRNOG00000005393	Sertad2	33.1641	2.92945	89.3833	3.23281	0.317787	10.1729	2.62003e-24	3.19933e-23
ENSRNOG00000006494	Tubg2	25.6823	0.416428	57.064	5.69318	0.559653	10.1727	2.62551e-24	3.20342e-23
ENSRNOG00000053317	Efcab11	79.4795	0.200203	41.0752	8.40877	0.826724	10.1712	2.66622e-24	3.25046e-23
ENSRNOG00000018137	Tubgcp2	47.2107	12.9302	303.468	1.62512	0.15979	10.1704	2.68927e-24	3.2759e-23
ENSRNOG00000049025	Rps6	274.313	0	744.821	12.0902	1.18926	10.1661	2.80844e-24	3.4183e-23
ENSRNOG00000026226	Hook1	1.21668	27.57	147.059	-4.64669	0.457099	-10.1656	2.82375e-24	3.43416e-23
ENSRNOG00000004712	Angptl1	10.7787	0.441467	62.009	4.59575	0.452128	10.1647	2.8495e-24	3.46267e-23
ENSRNOG00000019122	Sec16a	7.18631	26.4974	490.868	-1.95171	0.192059	-10.162	2.92903e-24	3.55644e-23
ENSRNOG00000020457	Tacc2	65.6915	16.8676	365.984	1.7596	0.173205	10.159	3.02023e-24	3.66423e-23
ENSRNOG00000053577	Gramd1b	19.3831	137.745	332.373	-3.15679	0.31087	-10.1547	3.15785e-24	3.8281e-23
ENSRNOG00000046741	Itsn2	2.13895	25.119	271.119	-3.62206	0.356781	-10.152	3.24494e-24	3.93051e-23
ENSRNOG00000010775	Arrdc4	75.9253	4.06137	469.909	3.92878	0.387009	10.1517	3.25768e-24	3.94276e-23
ENSRNOG00000007842	Aup1	147.284	276.69	894.567	-1.09891	0.108254	-10.1513	3.27008e-24	3.95459e-23
ENSRNOG00000014080	Kif23	130.996	2.46275	187.258	5.43092	0.535125	10.1489	3.35208e-24	4.0505e-23
ENSRNOG00000012623	Arf4	0	395.958	566.724	-12.0341	1.18582	-10.1483	3.37031e-24	4.06926e-23
ENSRNOG00000006076	Steap2	1.36577	26.2474	38.4704	-4.37664	0.431609	-10.1403	3.65975e-24	4.41518e-23
ENSRNOG00000007728	Gsdmd	63.951	10.7737	199.307	2.33161	0.230164	10.1302	4.05739e-24	4.89098e-23
ENSRNOG00000025730	Armcx3	51.863	8.97411	330.768	2.36731	0.233724	10.1287	4.1212e-24	4.96392e-23
ENSRNOG00000009183	Szrd1	37.2133	86.7094	474.301	-1.37703	0.135985	-10.1263	4.22272e-24	5.08213e-23
ENSRNOG00000013030	Pip4k2b	19.9399	2.9016	149.661	2.54622	0.251504	10.124	4.32523e-24	5.20134e-23
ENSRNOG00000018434	Stab1	11.0331	1.14328	535.707	3.01897	0.298252	10.1222	4.40269e-24	5.29026e-23
ENSRNOG00000050169	Pet100	482.607	104.316	269.096	2.03887	0.201461	10.1204	4.48547e-24	5.38543e-23
ENSRNOG00000028448	Elovl1	66.4907	230.157	350.775	-1.93219	0.190941	-10.1193	4.53521e-24	5.44081e-23
ENSRNOG00000012085	Isca2	25.1582	190.872	160.131	-3.10395	0.306807	-10.1169	4.64678e-24	5.57022e-23
ENSRNOG00000002461	Nid1	24.5657	165.999	804.609	-2.97153	0.293736	-10.1163	4.67632e-24	5.60116e-23
ENSRNOG00000017188	Cyp27a1	2.1104	14.2163	1695.61	-2.91173	0.287917	-10.1131	4.83434e-24	5.78582e-23
ENSRNOG00000009894	Vps50	22.6633	3.61474	142.253	2.39915	0.237268	10.1115	4.91057e-24	5.87239e-23
ENSRNOG00000009440	Gucy1b2	0	126.892	152.297	-12.3298	1.21947	-10.1108	4.94979e-24	5.91459e-23
ENSRNOG00000022514	Tor2a	34.4567	114.566	198.583	-1.95318	0.193295	-10.1047	5.26744e-24	6.28916e-23
ENSRNOG00000001174	Pde9a	140.703	9.44808	692.482	3.46244	0.342692	10.1036	5.323e-24	6.35046e-23
ENSRNOG00000004614	Lypd6b	160.983	7.71031	91.7509	4.16608	0.412376	10.1026	5.37907e-24	6.40729e-23
ENSRNOG00000017072	Slc16a14	2.88029	55.1055	207.247	-4.58712	0.454053	-10.1026	5.37916e-24	6.40729e-23
ENSRNOG00000016795	Rabl6	31.6664	70.1813	310.566	-1.27195	0.125944	-10.0993	5.56467e-24	6.62301e-23
ENSRNOG00000059015	Triobp	41.0378	11.1885	549.474	1.72877	0.171234	10.096	5.75591e-24	6.84521e-23
ENSRNOG00000016618	Tmem52	27.5888	2.77378	1557.04	3.19643	0.316611	10.0958	5.76726e-24	6.85329e-23
ENSRNOG00000017237	Lama1	27.7065	0.728169	79.718	5.07337	0.502887	10.0885	6.21193e-24	7.37587e-23
ENSRNOG00000013236	Samd8	2.27878	26.4587	398.429	-3.76601	0.373308	-10.0882	6.23041e-24	7.39198e-23
ENSRNOG00000022472	Snap47	5.31104	30.6849	53.8109	-2.73343	0.271164	-10.0803	6.75036e-24	8.00256e-23
ENSRNOG00000008551	Rps7	2139.82	639.149	4496.98	1.55089	0.153928	10.0754	7.09407e-24	8.40341e-23
ENSRNOG00000020657	Shc1	72.852	27.9375	549.99	1.18053	0.117203	10.0725	7.3133e-24	8.65627e-23
ENSRNOG00000012629	Rab23	10.513	34.8795	121.567	-1.93844	0.192456	-10.0721	7.3389e-24	8.67975e-23
ENSRNOG00000021265	Cds2	29.5248	5.17332	122.661	2.35144	0.23353	10.0691	7.56617e-24	8.94152e-23
ENSRNOG00000025523	Armh3	26.1348	3.22557	92.6343	2.77833	0.275933	10.0689	7.58592e-24	8.95781e-23
ENSRNOG00000020485	Vav3	1.08382	21.1063	68.8555	-4.40541	0.437626	-10.0666	7.76057e-24	9.15687e-23
ENSRNOG00000014311	Slc7a8	37.2627	3.07018	189.826	3.44153	0.341979	10.0636	8.00362e-24	9.43624e-23
ENSRNOG00000005437	Rida	2149.76	7519.06	10959.1	-2.08666	0.20739	-10.0615	8.17373e-24	9.62925e-23
ENSRNOG00000009225	Copz2	128.706	19.8669	159.419	2.42256	0.240862	10.0579	8.48224e-24	9.98489e-23
ENSRNOG00000009824	Irf2	68.0698	16.5637	437.441	1.84545	0.18351	10.0564	8.61219e-24	1.01299e-22
ENSRNOG00000008904	Fli1	22.8078	2.99724	190.5	2.79121	0.277639	10.0534	8.87638e-24	1.04325e-22
ENSRNOG00000020713	Osbpl5	50.6048	4.96822	130.146	3.14364	0.312701	10.0532	8.89488e-24	1.04461e-22
ENSRNOG00000020836	Rorc	111.467	0.0503034	176.564	10.8551	1.07986	10.0523	8.97153e-24	1.05279e-22
ENSRNOG00000054964	Aoah	0.909094	16.2447	33.5984	-4.48863	0.446659	-10.0493	9.24916e-24	1.08452e-22
ENSRNOG00000061857	Mgst2	291.78	2.52978	756.471	6.64415	0.662082	10.0352	1.06702e-23	1.25018e-22
ENSRNOG00000015894	Dock8	9.27953	30.1641	496.81	-1.81051	0.18045	-10.0333	1.08779e-23	1.27352e-22
ENSRNOG00000014613	Ddah1	4.59705	553.947	597.642	-7.07141	0.705233	-10.0271	1.15928e-23	1.35551e-22
ENSRNOG00000015054	Rcbtb2	83.0241	16.7612	381.981	2.03062	0.202515	10.027	1.15963e-23	1.35551e-22
ENSRNOG00000020415	Ramp2	67.075	3.73629	117.25	4.05911	0.404892	10.0251	1.1818e-23	1.38036e-22
ENSRNOG00000005614	Txn2	0.265018	769.715	718.449	-11.4335	1.14052	-10.0248	1.18592e-23	1.38303e-22
ENSRNOG00000018114	Acadvl	130.238	313.416	2310.36	-1.45716	0.145355	-10.0248	1.18593e-23	1.38303e-22
ENSRNOG00000018631	Enkur	26.912	0.734044	28.0343	5.10012	0.508879	10.0223	1.2168e-23	1.41793e-22
ENSRNOG00000017395	Duox2	16.4977	0.0528471	59.0232	8.15101	0.813658	10.0177	1.27392e-23	1.48335e-22
ENSRNOG00000020975	Mrpl49	73.566	13.9468	95.1221	2.23937	0.223579	10.016	1.2963e-23	1.50824e-22
ENSRNOG00000009982	Pnp	121.424	310.601	1280.9	-1.5108	0.150857	-10.0148	1.31252e-23	1.52593e-22
ENSRNOG00000013661	Kif26a	13.0448	0.915906	412.189	3.59286	0.358794	10.0137	1.32661e-23	1.54112e-22
ENSRNOG00000005849	Aco1	104.748	274.771	4767.71	-1.61526	0.161316	-10.013	1.33631e-23	1.55119e-22
ENSRNOG00000049162	Prr15l	133.053	634.799	575.65	-2.45487	0.245294	-10.0079	1.4073e-23	1.63234e-22
ENSRNOG00000003969	Fam20a	29.4086	2.0726	200.148	3.60935	0.360695	10.0066	1.4251e-23	1.65171e-22
ENSRNOG00000061851	Foxj3	50.4546	18.1971	395.118	1.23738	0.123679	10.0047	1.45308e-23	1.68284e-22
ENSRNOG00000007439	Unc13d	19.2636	2.81914	539.543	2.50208	0.25014	10.0027	1.48274e-23	1.71587e-22
ENSRNOG00000005249	Snx6	15.2791	82.8011	137.266	-2.58105	0.258089	-10.0006	1.51466e-23	1.75146e-22
ENSRNOG00000001928	Il1rap	10.3479	0.682326	399.943	3.76042	0.376145	9.99728	1.56638e-23	1.80988e-22
ENSRNOG00000031364	Kif1c	79.0341	170.151	935.897	-1.29929	0.129971	-9.9968	1.57404e-23	1.81637e-22
ENSRNOG00000057755	NEWGENE_1304700	11.9398	0.108168	52.4728	6.54995	0.655206	9.99677	1.57442e-23	1.81637e-22
ENSRNOG00000012508	Slc39a8	16.3858	108.7	696.56	-2.86839	0.286983	-9.99496	1.60359e-23	1.84861e-22
ENSRNOG00000011567	Rpusd4	4.97386	23.6631	219.194	-2.37368	0.237653	-9.988	1.72019e-23	1.98151e-22
ENSRNOG00000018645	Rpsa	1111.24	2371.9	6408.31	-1.27883	0.128085	-9.98421	1.78727e-23	2.05721e-22
ENSRNOG00000027124	Tdg	3.3173	28.2344	167.148	-3.28209	0.328747	-9.98364	1.79746e-23	2.06736e-22
ENSRNOG00000033570	Arhgap8	64.0289	8.44243	92.1811	2.71808	0.27236	9.97975	1.86937e-23	2.14841e-22
ENSRNOG00000056476	Slc22a13	0	118.926	169.734	-11.91	1.19365	-9.97787	1.90515e-23	2.18787e-22
ENSRNOG00000015913	Tspan5	2.02655	54.8845	82.3207	-4.9308	0.494402	-9.97326	1.99578e-23	2.2902e-22
ENSRNOG00000019184	Npr3	28.535	0.914412	62.2522	4.83673	0.484986	9.97293	2.00235e-23	2.29599e-22
ENSRNOG00000016767	Ggps1	57.0475	14.0949	154.203	1.78018	0.178638	9.96527	2.16275e-23	2.47613e-22
ENSRNOG00000018185	Sag	29.4417	0.501852	81.3723	5.57801	0.559741	9.96533	2.16151e-23	2.47613e-22
ENSRNOG00000005185	Nxph3	28.1502	0.965761	44.4111	4.79877	0.481599	9.96423	2.18551e-23	2.50029e-22
ENSRNOG00000012729	Mfsd8	24.7683	3.91735	190.585	2.42487	0.243378	9.96339	2.20425e-23	2.51982e-22
ENSRNOG00000057578	Prodh2	456.437	49.2939	759.976	2.89276	0.29046	9.95925	2.29786e-23	2.62483e-22
ENSRNOG00000045819	LOC103690002	678.592	0	245.166	12.218	1.22711	9.95669	2.35771e-23	2.69115e-22
ENSRNOG00000046862	LOC108348137	20.6396	0.21099	28.9669	6.39417	0.642238	9.95608	2.37228e-23	2.70573e-22
ENSRNOG00000014071	Ddb2	52.5405	8.49248	181.666	2.32969	0.234171	9.94865	2.55629e-23	2.91339e-22
ENSRNOG00000050317	Uhrf1bp1l	9.78069	24.8027	533.726	-1.48019	0.148813	-9.9467	2.60694e-23	2.96887e-22
ENSRNOG00000049142	Hdgfl2	12.7059	61.7019	145.021	-2.41742	0.243112	-9.94364	2.68817e-23	3.05907e-22
ENSRNOG00000015511	Atic	59.3867	19.4034	2551.13	1.43861	0.14472	9.94068	2.76921e-23	3.1489e-22
ENSRNOG00000018782	Gmnn	93.711	4.88445	355.825	4.09124	0.411671	9.93813	2.84124e-23	3.22836e-22
ENSRNOG00000012665	Nmrk1	12.0252	81.8973	125.028	-2.8537	0.287328	-9.93185	3.02575e-23	3.43284e-22
ENSRNOG00000016886	Rnf25	17.1664	54.6091	117.173	-1.82868	0.184121	-9.93193	3.02354e-23	3.43284e-22
ENSRNOG00000006697	Pip4p2	2.47417	39.8435	292.111	-4.15065	0.417986	-9.93013	3.07862e-23	3.49018e-22
ENSRNOG00000038480	Ppp1r36	25.1063	143.723	87.0614	-2.61081	0.263013	-9.92657	3.19032e-23	3.61409e-22
ENSRNOG00000047365	LOC100360647	889.344	0.185885	1184.4	11.8566	1.19483	9.92322	3.29942e-23	3.73487e-22
ENSRNOG00000036698	Nploc4	57.7029	16.3282	502.943	1.6136	0.16272	9.91645	3.53079e-23	3.99377e-22
ENSRNOG00000060594	LOC100911672	48.7484	0	137.591	11.8124	1.19133	9.91532	3.57122e-23	4.03647e-22
ENSRNOG00000000981	Scarb1	35.407	6.10369	646.527	2.39108	0.241177	9.91421	3.61109e-23	4.07847e-22
ENSRNOG00000017731	Agpat4	7.33964	38.5656	61.0116	-2.53956	0.256194	-9.91264	3.66812e-23	4.13977e-22
ENSRNOG00000016257	Cotl1	63.0966	344.064	919.835	-2.63111	0.265449	-9.91193	3.69442e-23	4.16633e-22
ENSRNOG00000017053	Fbxo36	2.64903	65.0266	20.6928	-4.81268	0.485639	-9.90999	3.76678e-23	4.24475e-22
ENSRNOG00000022312	Lrsam1	27.8606	3.72433	65.0672	2.61022	0.263465	9.90727	3.87079e-23	4.3587e-22
ENSRNOG00000039745	Pm20d1	62.9032	320.475	742.798	-2.56579	0.259095	-9.90288	4.04474e-23	4.55117e-22
ENSRNOG00000015676	Brd9	92.7472	27.349	267.983	1.51412	0.152926	9.90099	4.12193e-23	4.63455e-22
ENSRNOG00000034013	Acaca	8.65671	1.66033	505.124	2.18792	0.221007	9.89977	4.17223e-23	4.68761e-22
ENSRNOG00000015233	Etfa	400.063	830.458	1964.92	-1.27252	0.128544	-9.89951	4.18302e-23	4.69622e-22
ENSRNOG00000006924	Tmem125	49.7242	10.0704	97.6272	2.13504	0.215747	9.89602	4.33172e-23	4.85953e-22
ENSRNOG00000014836	Ralgapb	51.3417	20.468	872.668	1.12398	0.113603	9.89398	4.42081e-23	4.95579e-22
ENSRNOG00000001645	Filip1l	24.905	3.47386	43209.4	2.65723	0.26872	9.88848	4.67076e-23	5.23208e-22
ENSRNOG00000013360	Prkcsh	138.452	286.985	1105.65	-1.26053	0.127527	-9.88441	4.86439e-23	5.44493e-22
ENSRNOG00000046051	LOC103689999	89.8142	0	328.043	11.7323	1.18715	9.88275	4.94554e-23	5.53165e-22
ENSRNOG00000039858	Mfsd12	24.3159	3.2241	85.439	2.78457	0.28178	9.88207	4.97956e-23	5.56556e-22
ENSRNOG00000028176	Elmod2	6.74209	0.172323	129.977	5.10431	0.516689	9.87889	5.14013e-23	5.74076e-22
ENSRNOG00000015459	Heatr3	45.8599	10.6341	196.472	1.84483	0.186879	9.8718	5.51665e-23	6.15672e-22
ENSRNOG00000005930	Nnmt	214.005	1.74105	1164.83	6.66751	0.675431	9.87149	5.5339e-23	6.17139e-22
ENSRNOG00000019342	Sult1a1	2.1864	175.786	1180.27	-6.50083	0.658753	-9.86837	5.70821e-23	6.36106e-22
ENSRNOG00000020342	Samd11	1.29267	21.9914	41.732	-4.19074	0.424828	-9.86455	5.92975e-23	6.60305e-22
ENSRNOG00000005705	Qpct	18.1119	1.0773	135.821	3.86525	0.391915	9.86247	6.05401e-23	6.73643e-22
ENSRNOG00000056954	Inpp5k	20.1872	52.5654	217.498	-1.5145	0.153585	-9.861	6.14342e-23	6.83086e-22
ENSRNOG00000022320	Primpol	14.6778	0.646153	57.888	4.31984	0.438089	9.86064	6.16552e-23	6.85038e-22
ENSRNOG00000010731	Gpm6a	5.91495	83.8068	128.001	-4.01102	0.406826	-9.8593	6.2484e-23	6.93734e-22
ENSRNOG00000046202	Metrnl	88.453	11.9648	97.1991	2.76633	0.280595	9.85882	6.27803e-23	6.9651e-22
ENSRNOG00000053469	AABR07030861.1	0.796551	12.8192	85.9524	-4.06963	0.41299	-9.85408	6.58168e-23	7.29659e-22
ENSRNOG00000014241	Ece1	65.9675	15.4074	625.941	1.90891	0.193737	9.85308	6.64754e-23	7.36418e-22
ENSRNOG00000017253	Ccdc107	237.876	0	787.871	12.1452	1.23276	9.85206	6.71565e-23	7.43416e-22
ENSRNOG00000017473	Ttc25	46.4584	5.23693	108.535	2.93582	0.298048	9.85018	6.84184e-23	7.56829e-22
ENSRNOG00000001250	Lfng	36.4075	3.28695	199.634	3.16755	0.321589	9.8497	6.87518e-23	7.59958e-22
ENSRNOG00000010415	Atxn7l1	1.57923	12.38	65.1353	-3.13624	0.318423	-9.84928	6.90351e-23	7.62529e-22
ENSRNOG00000032018	Tmem200b	89.914	0.436993	112.778	7.5341	0.76508	9.84746	7.02964e-23	7.75891e-22
ENSRNOG00000042374	Tgif2	14.3184	1.19271	40.6877	3.41182	0.346522	9.8459	7.13971e-23	7.87462e-22
ENSRNOG00000009723	Ptpmt1	9.86962	40.551	105.982	-2.26461	0.230042	-9.84436	7.25011e-23	7.99052e-22
ENSRNOG00000000383	Mypn	0.523903	6.28929	201.574	-3.64882	0.370682	-9.84354	7.30961e-23	8.0502e-22
ENSRNOG00000018823	Nisch	21.5685	77.7917	4990.66	-2.04365	0.207632	-9.84266	7.37377e-23	8.11492e-22
ENSRNOG00000017838	Snrnp27	113.53	42.0417	261.851	1.23214	0.12519	9.84212	7.41328e-23	8.15244e-22
ENSRNOG00000004493	Tasp1	17.5644	4.25983	54.1744	1.89695	0.192808	9.83855	7.68068e-23	8.44034e-22
ENSRNOG00000023467	Fam168b	70.8603	14.7266	469.564	2.08861	0.212308	9.8376	7.75369e-23	8.51435e-22
ENSRNOG00000050374	LOC100910143	28.9033	0	236.565	11.6975	1.19006	9.82939	8.41298e-23	9.23157e-22
ENSRNOG00000023109	Icoslg	1.48459	46.1946	206.368	-5.04501	0.513709	-9.82074	9.16657e-23	1.00512e-21
ENSRNOG00000010188	Satb2	1.79692	18.8772	34.0319	-3.63997	0.370761	-9.81757	9.45923e-23	1.03645e-21
ENSRNOG00000002860	Ccdc181	2.46795	35.5818	34.8221	-3.99212	0.406653	-9.81702	9.51143e-23	1.04141e-21
ENSRNOG00000033623	Pigx	20.1994	64.0837	137.567	-1.88305	0.191855	-9.81494	9.70977e-23	1.06235e-21
ENSRNOG00000056017	Bcl7a	34.7151	4.95811	235.881	2.63026	0.268045	9.81274	9.92355e-23	1.08496e-21
ENSRNOG00000017945	Serf1	139.976	13.1869	64.6477	3.14108	0.320192	9.80999	1.01975e-22	1.1141e-21
ENSRNOG00000009531	Col9a3	49.3433	0.146521	3790.52	8.05832	0.821858	9.805	1.07145e-22	1.16921e-21
ENSRNOG00000058593	Zbtb1	24.4907	6.72761	171.717	1.69005	0.172367	9.80497	1.07175e-22	1.16921e-21
ENSRNOG00000013780	Nf1	9.64555	2.31565	178.682	1.8835	0.19211	9.8043	1.07891e-22	1.17617e-21
ENSRNOG00000031709	Ppfibp1	6.37987	65.5617	243.025	-3.41276	0.348135	-9.80298	1.0931e-22	1.19077e-21
ENSRNOG00000013211	Chchd3	0	253.64	343.022	-11.6235	1.186	-9.80063	1.11891e-22	1.218e-21
ENSRNOG00000014050	Ptges2	270.062	65.4325	745.934	1.81458	0.185186	9.7987	1.1404e-22	1.24051e-21
ENSRNOG00000012966	Acadl	146.429	439.212	1900.2	-1.7644	0.180187	-9.79205	1.21798e-22	1.32394e-21
ENSRNOG00000043378	Nkpd1	29.0097	0.150961	787.144	7.15007	0.730616	9.78635	1.28864e-22	1.39973e-21
ENSRNOG00000013340	Twsg1	1.7278	32.8606	125.267	-4.34318	0.443886	-9.78444	1.31315e-22	1.42533e-21
ENSRNOG00000045679	Apoa1	264.306	0.756503	6241.68	8.44698	0.863414	9.78323	1.32902e-22	1.44151e-21
ENSRNOG00000017956	Golga7	25.6607	75.7862	360.534	-1.6905	0.172836	-9.7809	1.35993e-22	1.47398e-21
ENSRNOG00000002323	RGD1566265	35.1305	7.73445	93.1502	2.02077	0.206623	9.77996	1.37259e-22	1.48662e-21
ENSRNOG00000014615	Grk6	3.72598	18.5334	612.806	-2.46229	0.251855	-9.77663	1.41861e-22	1.53537e-21
ENSRNOG00000046845	AABR07028887.1	16.851	0.677272	162.571	4.5441	0.464918	9.77398	1.45614e-22	1.57485e-21
ENSRNOG00000004317	Vipr2	16.1533	1.07121	39.1417	3.77435	0.386311	9.77024	1.511e-22	1.633e-21
ENSRNOG00000005963	Rab2a	54.3074	186.513	1152.51	-1.80762	0.185072	-9.76709	1.55861e-22	1.68325e-21
ENSRNOG00000013764	Fam118a	39.0624	9.83711	235.302	1.75639	0.17986	9.76531	1.5863e-22	1.71193e-21
ENSRNOG00000048682	Zwint	29.5804	163.409	268.777	-2.67557	0.274037	-9.76355	1.614e-22	1.74058e-21
ENSRNOG00000005366	AABR07053472.1	22.6865	3.55837	86.8517	2.46063	0.252101	9.76048	1.66362e-22	1.7928e-21
ENSRNOG00000010875	Fam241a	50.005	5.33009	101.305	3.05694	0.313204	9.76022	1.668e-22	1.79623e-21
ENSRNOG00000015212	Hspa14	15.1429	60.087	249.28	-2.17823	0.223203	-9.75896	1.68877e-22	1.8173e-21
ENSRNOG00000010944	Hyou1	8.95342	63.6588	537.743	-2.92307	0.299585	-9.75705	1.72087e-22	1.85051e-21
ENSRNOG00000021781	Camk1	10.3497	49.8283	316.284	-2.46434	0.252577	-9.7568	1.72505e-22	1.85369e-21
ENSRNOG00000001232	Slc19a1	39.9059	187.731	304.73	-2.36035	0.242216	-9.74482	1.94123e-22	2.0845e-21
ENSRNOG00000060869	Irak1	39.1047	110.559	662.041	-1.77771	0.182439	-9.74416	1.95382e-22	2.09652e-21
ENSRNOG00000026163	Cpt1c	33.3441	2.49086	64.2484	3.54763	0.364209	9.74063	2.02296e-22	2.16917e-21
ENSRNOG00000016779	Fam120a	104.214	15.4005	594.168	2.47813	0.254456	9.73896	2.05652e-22	2.20358e-21
ENSRNOG00000015888	Larp4b	38.5346	8.44699	277.454	1.95332	0.200595	9.73764	2.08328e-22	2.23067e-21
ENSRNOG00000001930	Ccdc50	49.9693	9.56387	171.221	2.26308	0.232493	9.73397	2.15988e-22	2.31104e-21
ENSRNOG00000004812	Sema6d	1.86709	17.4416	121.897	-3.18057	0.326783	-9.73297	2.18139e-22	2.3324e-21
ENSRNOG00000033498	Cib1	191.549	427.271	717.442	-1.35144	0.138901	-9.72954	2.25613e-22	2.4106e-21
ENSRNOG00000025651	Ikzf5	10.5707	0.322789	46.2437	4.84957	0.498591	9.72654	2.32361e-22	2.48094e-21
ENSRNOG00000053269	Tmem106c	3.74508	45.188	63.8058	-3.77135	0.388157	-9.71604	2.57603e-22	2.74849e-21
ENSRNOG00000037352	RGD1562747	3.42181	15.9606	125.812	-2.36699	0.24374	-9.71112	2.70338e-22	2.88233e-21
ENSRNOG00000005184	Nop10	82.6043	255.618	389.615	-1.76005	0.1813	-9.70792	2.7896e-22	2.97215e-21
ENSRNOG00000045911	Mepce	76.528	0	406.237	11.5959	1.1945	9.70774	2.79461e-22	2.97538e-21
ENSRNOG00000054008	Scamp5	56.5535	7.11551	120.291	2.82819	0.291358	9.70695	2.81636e-22	2.99642e-21
ENSRNOG00000003666	Jchain	109.31	2.1795	1299.56	5.32725	0.549104	9.70172	2.96456e-22	3.15186e-21
ENSRNOG00000028650	Inf2	26.3314	1.87763	196.368	3.61999	0.373181	9.70036	3.00438e-22	3.19194e-21
ENSRNOG00000048061	Brcc3	11.8605	58.5752	169.641	-2.42792	0.250306	-9.69979	3.02116e-22	3.2075e-21
ENSRNOG00000004749	Slc30a1	2.35286	37.1625	216.91	-4.11566	0.424378	-9.69812	3.07116e-22	3.25724e-21
ENSRNOG00000028215	Nup160	12.8642	2.80374	144.819	2.03204	0.209531	9.69808	3.07234e-22	3.25724e-21
ENSRNOG00000059589	Lmbr1	32.4356	9.6093	209.035	1.55086	0.159942	9.6964	3.12322e-22	3.30886e-21
ENSRNOG00000030726	Asgr2	0.760917	31.2771	1088.32	-5.54482	0.57212	-9.6917	3.27032e-22	3.46226e-21
ENSRNOG00000017706	Slc66a1	39.6732	7.41184	295.106	2.20758	0.22779	9.69131	3.28299e-22	3.47322e-21
ENSRNOG00000015416	Nabp1	189.749	18.4682	258.89	2.97138	0.306689	9.68858	3.37199e-22	3.56487e-21
ENSRNOG00000011467	Uck1	238.474	54.9362	385.123	1.82784	0.188686	9.68717	3.41885e-22	3.61188e-21
ENSRNOG00000002708	Phf8	0.591464	9.46757	113.08	-4.15524	0.428965	-9.68665	3.43602e-22	3.62747e-21
ENSRNOG00000042421	RGD1559909	34.1838	153.621	230.931	-2.38399	0.246251	-9.68116	3.6259e-22	3.82525e-21
ENSRNOG00000019522	Ciao3	5.88074	42.6053	207.175	-2.98332	0.308451	-9.67194	3.96773e-22	4.18293e-21
ENSRNOG00000013378	Svopl	68.6996	0.203335	49.8577	8.01507	0.829048	9.6678	4.13163e-22	4.35268e-21
ENSRNOG00000030210	Fndc1	0.536049	20.8782	96.3578	-5.41641	0.560462	-9.66419	4.28012e-22	4.50596e-21
ENSRNOG00000015522	Tfap2a	22.7739	3.21061	43.9985	2.61345	0.270517	9.66091	4.41904e-22	4.64896e-21
ENSRNOG00000021916	Slc16a12	12.2461	81.5901	255.473	-2.77783	0.28754	-9.66069	4.42879e-22	4.65595e-21
ENSRNOG00000013180	Ercc3	11.6816	30.6409	178.747	-1.5717	0.162702	-9.65997	4.46008e-22	4.68557e-21
ENSRNOG00000019639	Pgpep1	11.9704	95.138	185.591	-3.12706	0.323852	-9.65582	4.64408e-22	4.87547e-21
ENSRNOG00000033700	Bud23	130.809	47.2829	290.313	1.30753	0.135441	9.65383	4.73516e-22	4.96762e-21
ENSRNOG00000003508	Ergic1	42.7247	5.47062	258.567	2.75953	0.285979	9.64942	4.94347e-22	5.18254e-21
ENSRNOG00000010352	Dnajc3	13.5092	64.1245	766.393	-2.33424	0.241948	-9.64767	5.0286e-22	5.26812e-21
ENSRNOG00000056148	Nudcd3	65.9795	6.24979	222.767	3.19872	0.331661	9.64456	5.18325e-22	5.42637e-21
ENSRNOG00000015346	Obsl1	10.5345	46.4381	429.262	-2.28736	0.237195	-9.64337	5.24388e-22	5.48602e-21
ENSRNOG00000025052	Stard5	210.397	26.2348	546.142	2.75406	0.285718	9.63906	5.46886e-22	5.71741e-21
ENSRNOG00000030876	Krt72	158.535	0	75.7482	12.4554	1.29233	9.63789	5.53147e-22	5.77885e-21
ENSRNOG00000000437	Agpat1	0	114.834	225.87	-11.4144	1.18446	-9.63675	5.59319e-22	5.83927e-21
ENSRNOG00000056485	LOC103694903	143.855	0	339.936	11.4314	1.18648	9.63465	5.70886e-22	5.9559e-21
ENSRNOG00000012035	Rnf181	0	268.23	280.252	-11.4173	1.18504	-9.63452	5.71578e-22	5.95898e-21
ENSRNOG00000000869	Arhgef6	16.5717	2.65537	184.853	2.4369	0.252942	9.63424	5.73143e-22	5.97117e-21
ENSRNOG00000018668	Glg1	7.98275	38.2195	324.31	-2.36228	0.245348	-9.62827	6.07414e-22	6.32383e-21
ENSRNOG00000048506	Inpp5b	28.6257	6.17973	189.893	2.03327	0.211181	9.6281	6.08431e-22	6.33004e-21
ENSRNOG00000002932	Wdr19	28.0038	9.12641	449.728	1.44842	0.150474	9.62571	6.22725e-22	6.47427e-21
ENSRNOG00000030596	Rps20	394.643	0	1657.62	11.4996	1.19523	9.62128	6.50188e-22	6.75513e-21
ENSRNOG00000003326	Rrn3	25.8785	4.86464	165.091	2.15206	0.223681	9.62108	6.51466e-22	6.76373e-21
ENSRNOG00000014046	Sertm1	51.2056	0	76.894	11.7989	1.22637	9.62099	6.52029e-22	6.76492e-21
ENSRNOG00000000658	Acacb	3.37816	23.6529	996.989	-2.95184	0.306862	-9.61942	6.6201e-22	6.86374e-21
ENSRNOG00000045524	Slc39a3	11.0272	27.8659	1005.82	-1.51611	0.157614	-9.61912	6.63997e-22	6.87959e-21
ENSRNOG00000014096	Nr3c1	0	28.5924	429.689	-11.4659	1.19204	-9.61866	6.66964e-22	6.90557e-21
ENSRNOG00000020056	Retreg3	16.4369	51.3785	320.536	-1.78279	0.185357	-9.61812	6.70468e-22	6.93709e-21
ENSRNOG00000003268	Maml1	14.159	3.84889	872.774	1.82487	0.18976	9.61672	6.79624e-22	7.02699e-21
ENSRNOG00000018105	Thtpa	7.73437	38.0335	110.737	-2.42728	0.252457	-9.61466	6.93386e-22	7.16436e-21
ENSRNOG00000021546	Sit1	0.689	37.3876	126.267	-5.93151	0.617066	-9.61244	7.08503e-22	7.31553e-21
ENSRNOG00000024743	L3mbtl2	8.41244	35.0841	157.56	-2.19501	0.22843	-9.60911	7.31779e-22	7.55067e-21
ENSRNOG00000013170	Il13ra1	25.9142	1.86668	233.184	3.74595	0.39007	9.60328	7.74432e-22	7.9853e-21
ENSRNOG00000017925	Gapvd1	3.30136	13.791	250.708	-2.21181	0.230379	-9.60074	7.93709e-22	8.17489e-21
ENSRNOG00000020119	Pcdhac2	6.09357	0.314693	40.4549	4.09712	0.426752	9.60072	7.93905e-22	8.17489e-21
ENSRNOG00000004735	Gzf1	1.36263	21.128	107.915	-4.11275	0.4284	-9.60026	7.97459e-22	8.20587e-21
ENSRNOG00000057650	Hoxa10	84.9579	0.0220625	99.7995	11.5548	1.20487	9.5901	8.79973e-22	9.04874e-21
ENSRNOG00000007197	Nr1h4	10.0611	45.8192	362.066	-2.44335	0.254823	-9.58844	8.94226e-22	9.18902e-21
ENSRNOG00000046889	Dbi	1210.73	315.025	2700.56	1.75457	0.183027	9.58639	9.12194e-22	9.36726e-21
ENSRNOG00000049287	MGC94199	80.1116	0	97.6679	11.6323	1.21353	9.58553	9.19866e-22	9.43961e-21
ENSRNOG00000012843	Aspg	62.3696	653.623	1128.06	-3.86203	0.402992	-9.5834	9.38994e-22	9.62933e-21
ENSRNOG00000052883	AABR07025818.1	175.571	0	260.463	11.3625	1.1862	9.5789	9.80831e-22	1.00515e-20
ENSRNOG00000011944	Snx10	21.1592	2.56937	152.57	2.87081	0.299812	9.57537	1.01489e-21	1.03935e-20
ENSRNOG00000002280	Sh3bgrl	194.546	25.3456	475.088	2.73876	0.28613	9.5717	1.05158e-21	1.07619e-20
ENSRNOG00000020603	Angptl6	24.8335	0.904324	92.9877	4.52458	0.472731	9.57115	1.05724e-21	1.08124e-20
ENSRNOG00000052613	LOC103689977	67.4796	0	592.205	11.3919	1.19037	9.57009	1.0681e-21	1.09161e-20
ENSRNOG00000050922	Nupr1l1	285.2	0	62.7406	11.8389	1.23796	9.56324	1.14121e-21	1.16554e-20
ENSRNOG00000023023	Trpt1	47.9873	9.23052	405.281	2.18209	0.228242	9.56042	1.1728e-21	1.19699e-20
ENSRNOG00000008788	Mpp5	72.5497	18.2596	369.961	1.75729	0.183874	9.55704	1.21177e-21	1.23592e-20
ENSRNOG00000020178	Cope	237.423	89.3028	879.758	1.20215	0.125823	9.55431	1.24414e-21	1.26808e-20
ENSRNOG00000047719	LOC103689927	60.8467	0	119.619	11.3775	1.19093	9.55339	1.25519e-21	1.27847e-20
ENSRNOG00000000860	Vwa7	0.772569	8.38656	641.368	-3.60133	0.376973	-9.55327	1.25662e-21	1.27906e-20
ENSRNOG00000048308	Dr1	45.5396	0	158.686	11.3454	1.18769	9.55252	1.26584e-21	1.28758e-20
ENSRNOG00000011376	Bbof1	1.00036	14.0832	26.4468	-3.98871	0.417563	-9.55233	1.26806e-21	1.28896e-20
ENSRNOG00000015139	F12	14.6431	0.247671	2098.51	5.63982	0.590772	9.54653	1.34117e-21	1.36237e-20
ENSRNOG00000017369	Mustn1	169.689	5.1182	335.196	4.90258	0.514214	9.53413	1.51154e-21	1.53438e-20
ENSRNOG00000031328	Zfp110	11.2566	45.6708	166.598	-2.20063	0.230862	-9.53222	1.53949e-21	1.56171e-20
ENSRNOG00000018874	Phf19	0.778656	9.92004	103.441	-3.74337	0.392745	-9.5313	1.5533e-21	1.57465e-20
ENSRNOG00000048237	Tcta	32.6403	109.595	232.268	-1.95004	0.204601	-9.53093	1.55875e-21	1.57912e-20
ENSRNOG00000021552	Uprt	20.7494	0.699461	48.8072	4.70111	0.493279	9.53033	1.56785e-21	1.58727e-20
ENSRNOG00000001980	Ugt2b35	0	69.7414	3202.2	-11.4968	1.20645	-9.52948	1.58066e-21	1.59915e-20
ENSRNOG00000016013	Gprc5b	80.475	8.14435	105.617	3.16052	0.331773	9.52615	1.63227e-21	1.65026e-20
ENSRNOG00000015294	Paxx	164.897	0.145381	178.601	9.92897	1.04303	9.51933	1.74299e-21	1.76101e-20
ENSRNOG00000028198	Sh2b3	1.10959	12.8665	186.24	-3.6554	0.384019	-9.51882	1.75163e-21	1.76855e-20
ENSRNOG00000050660	LOC100911713	443.095	0.392261	287.174	9.89371	1.03946	9.5181	1.76373e-21	1.77958e-20
ENSRNOG00000014945	Kpna3	31.2224	9.25519	333.806	1.51143	0.158818	9.51672	1.78738e-21	1.80224e-20
ENSRNOG00000020004	Rbm34	54.7656	11.3379	156.831	2.04659	0.215127	9.5134	1.84536e-21	1.85945e-20
ENSRNOG00000011933	Csnk2a2	23.5788	61.8284	214.913	-1.57637	0.165704	-9.51319	1.84905e-21	1.86192e-20
ENSRNOG00000017144	Mea1	111.737	276.975	728.606	-1.48812	0.156497	-9.50895	1.92602e-21	1.93813e-20
ENSRNOG00000005932	Megf9	36.6468	3.41015	150.995	3.22214	0.33907	9.50288	2.04158e-21	2.05304e-20
ENSRNOG00000008271	Fam91a1	4.91779	59.2586	451.067	-3.56874	0.37561	-9.5012	2.07492e-21	2.08517e-20
ENSRNOG00000014907	Aldh8a1	115.004	727.807	2258.08	-2.92247	0.307671	-9.49868	2.1257e-21	2.13478e-20
ENSRNOG00000003590	Tom1l2	30.4094	9.21195	146.57	1.549	0.163085	9.49811	2.13743e-21	2.14513e-20
ENSRNOG00000008557	Abcb8	20.7538	54.8944	242.35	-1.53221	0.161461	-9.48972	2.31666e-21	2.32346e-20
ENSRNOG00000011421	Smap2	5.77956	26.9229	327.525	-2.33917	0.246598	-9.48578	2.40569e-21	2.41114e-20
ENSRNOG00000059519	Bbox1	14.2817	0.350825	376.236	5.04756	0.532185	9.48459	2.43333e-21	2.43722e-20
ENSRNOG00000001068	Rac1	111.842	129.725	1083.67	-1.00825	0.106306	-9.48439	2.43794e-21	2.44021e-20
ENSRNOG00000002473	Odr4	50.3606	11.6203	147.655	1.86216	0.196394	9.48178	2.49981e-21	2.50047e-20
ENSRNOG00000048843	Tsfm	135.134	30.6122	187.617	1.9876	0.209729	9.47699	2.61734e-21	2.61629e-20
ENSRNOG00000022721	Clec18a	40.9109	0.282517	25.844	6.99928	0.738753	9.47444	2.68183e-21	2.67898e-20
ENSRNOG00000058003	Spon1	1.62717	31.866	112.729	-4.46252	0.47106	-9.47335	2.71006e-21	2.70538e-20
ENSRNOG00000014719	Snx19	13.9658	33.2054	198.356	-1.40426	0.14827	-9.47097	2.77249e-21	2.76587e-20
ENSRNOG00000001070	Cdk2ap1	36.8369	147.989	272.605	-2.05212	0.216741	-9.46807	2.85071e-21	2.84202e-20
ENSRNOG00000000048	Gak	1.43585	39.536	142.652	-4.95619	0.523494	-9.46752	2.86557e-21	2.85495e-20
ENSRNOG00000003116	Dph1	2.87082	19.0685	99.0566	-2.87458	0.303706	-9.465	2.93575e-21	2.92292e-20
ENSRNOG00000008694	Miox	825.679	3155.03	2927.11	-2.1627	0.228525	-9.46376	2.97063e-21	2.9557e-20
ENSRNOG00000016437	Tm4sf4	24.7124	0.225621	811.069	6.60526	0.698008	9.46301	2.99201e-21	2.975e-20
ENSRNOG00000023753	Afdn	42.7992	11.0986	276.941	1.70694	0.180474	9.45807	3.13669e-21	3.1168e-20
ENSRNOG00000048342	Tbca	314.554	729.69	650.217	-1.41466	0.14963	-9.45433	3.25095e-21	3.2282e-20
ENSRNOG00000019724	Ganab	118.77	175.885	1705.41	-0.763803	0.0807947	-9.45362	3.27299e-21	3.24795e-20
ENSRNOG00000046912	Nr1d2	3.72711	41.2531	194.131	-3.51214	0.371525	-9.4533	3.2832e-21	3.25593e-20
ENSRNOG00000009085	Prkag2	55.5293	9.1835	170.214	2.41379	0.255438	9.4496	3.40114e-21	3.37067e-20
ENSRNOG00000002101	Paics	146.161	20.0512	390.12	2.56898	0.271923	9.44744	3.47224e-21	3.43887e-20
ENSRNOG00000021061	Map4k2	62.2217	9.50248	638	2.44328	0.258691	9.44477	3.56184e-21	3.52528e-20
ENSRNOG00000020440	Fads2	152.774	16.9906	3214.78	2.88123	0.305229	9.43958	3.74293e-21	3.70208e-20
ENSRNOG00000021010	Arl2	214.882	62.857	180.173	1.59951	0.169455	9.43916	3.75783e-21	3.71437e-20
ENSRNOG00000001044	Aimp2	46.1701	159.893	201.013	-1.99857	0.211757	-9.43804	3.79801e-21	3.75162e-20
ENSRNOG00000047907	LOC100912585	25.0539	0	54.5386	11.3252	1.2011	9.42905	4.13818e-21	4.08496e-20
ENSRNOG00000000593	Rev3l	0.533959	6.6265	149.11	-3.79048	0.402026	-9.42845	4.16198e-21	4.10576e-20
ENSRNOG00000059373	LOC100909548	61.2071	0.216387	189.269	8.027	0.851556	9.42627	4.24924e-21	4.18909e-20
ENSRNOG00000030247	Eif4ebp3	1.55331	19.2261	97.7435	-3.80254	0.403419	-9.42577	4.26943e-21	4.20624e-20
ENSRNOG00000016085	Mpzl2	1.64917	38.3615	46.4309	-4.68655	0.497217	-9.42556	4.27797e-21	4.21189e-20
ENSRNOG00000050061	Slc25a51	12.3459	0.347723	995.582	4.97966	0.528499	9.42227	4.4143e-21	4.34328e-20
ENSRNOG00000000546	Nt5dc1	6.34903	23.517	205.441	-2.05532	0.218162	-9.42105	4.4659e-21	4.39117e-20
ENSRNOG00000021272	Mcm8	14.3686	1.80676	60.4606	2.81922	0.299317	9.41886	4.56031e-21	4.48108e-20
ENSRNOG00000010843	Nhlrc3	23.9104	5.41706	144.883	1.9564	0.207753	9.41695	4.64366e-21	4.56e-20
ENSRNOG00000013773	Secisbp2	13.6598	33.5113	209.406	-1.51843	0.161357	-9.41041	4.9421e-21	4.8499e-20
ENSRNOG00000051002	LOC108348139	61.0895	0	192.962	11.6035	1.23357	9.40639	5.13446e-21	5.03539e-20
ENSRNOG00000001738	Eif4g1	0	22.4644	882.603	-11.2527	1.19638	-9.40564	5.17157e-21	5.06847e-20
ENSRNOG00000019019	Fitm1	54.3415	2.00516	46.5429	4.4642	0.474701	9.40422	5.24157e-21	5.13374e-20
ENSRNOG00000006025	Lamb3	43.2456	1.66057	116.534	4.54362	0.483346	9.40034	5.43849e-21	5.32314e-20
ENSRNOG00000001733	Ppp1r2	25.6062	99.7098	414.498	-2.08101	0.221585	-9.39147	5.91664e-21	5.78738e-20
ENSRNOG00000008816	Gpnmb	19.9729	1.13417	357.98	3.92238	0.417729	9.38975	6.014e-21	5.87879e-20
ENSRNOG00000042950	Slc5a9	0.101318	67.3847	64.373	-9.54489	1.0166	-9.389	6.05712e-21	5.9171e-20
ENSRNOG00000003497	Thoc6	27.5275	4.1228	58.0079	2.56667	0.273402	9.3879	6.12072e-21	5.97535e-20
ENSRNOG00000005331	Vapb	0.899081	50.2962	88.1931	-5.98911	0.637982	-9.38758	6.13961e-21	5.9899e-20
ENSRNOG00000022153	Tmem134	68.2189	224.506	345.222	-1.93196	0.205862	-9.38472	6.3082e-21	6.15039e-20
ENSRNOG00000016452	Creb3	18.7417	51.7587	580.166	-1.58876	0.169318	-9.38329	6.3943e-21	6.2303e-20
ENSRNOG00000002080	Urb1	23.4891	5.95816	319.087	1.72353	0.183684	9.38314	6.4035e-21	6.23522e-20
ENSRNOG00000056756	Actn1	55.6821	11.373	401.783	2.07294	0.221086	9.37616	6.84214e-21	6.65803e-20
ENSRNOG00000015417	Kansl3	0	53.1671	281.834	-11.2095	1.19572	-9.3747	6.93721e-21	6.74618e-20
ENSRNOG00000012798	Tubgcp4	33.4719	10.2112	258.957	1.57224	0.167725	9.37386	6.99259e-21	6.79564e-20
ENSRNOG00000012406	Pcbp4	26.0142	120.478	276.509	-2.27094	0.242298	-9.37253	7.08172e-21	6.87782e-20
ENSRNOG00000034075	Ube2ql1	16.5749	0.844995	18.1493	4.05435	0.432723	9.36938	7.29597e-21	7.08133e-20
ENSRNOG00000010940	Acad11	125.017	34.3523	917.472	1.61969	0.172908	9.36739	7.43471e-21	7.21134e-20
ENSRNOG00000047796	Pcbd2	38.976	176.111	75.6752	-2.35441	0.251388	-9.36563	7.55971e-21	7.32786e-20
ENSRNOG00000045668	Ifnar2	43.0775	8.50775	630.168	2.15305	0.230032	9.3598	7.98885e-21	7.73885e-20
ENSRNOG00000008754	Flvcr2	1.35416	17.5509	42.2432	-3.90525	0.417367	-9.35688	8.21279e-21	7.95066e-20
ENSRNOG00000019778	Cavin1	221.269	42.2343	563.85	2.31601	0.247547	9.35586	8.29219e-21	8.02236e-20
ENSRNOG00000006440	Ift27	159.776	35.6429	136.103	1.95929	0.20943	9.35535	8.33271e-21	8.05638e-20
ENSRNOG00000013596	Dimt1	58.911	11.2699	100.133	2.13176	0.22791	9.35351	8.47844e-21	8.19201e-20
ENSRNOG00000045637	Rnf14	19.3051	93.2608	537.017	-2.31056	0.247059	-9.35226	8.57972e-21	8.28455e-20
ENSRNOG00000003835	Slc43a2	3.39535	20.7442	422.454	-2.83151	0.302863	-9.34912	8.83822e-21	8.52868e-20
ENSRNOG00000018901	Rab14	157.382	67.5857	1626.72	0.986909	0.105584	9.34712	9.00673e-21	8.68572e-20
ENSRNOG00000010584	Tmem123	24.3334	125.604	1421.68	-2.3878	0.255539	-9.3442	9.25839e-21	8.92269e-20
ENSRNOG00000008052	Atp13a2	64.9961	15.3926	872.215	2.0075	0.214844	9.34398	9.2783e-21	8.93616e-20
ENSRNOG00000054274	Cacnb3	27.4385	3.05184	116.355	2.94887	0.315738	9.33961	9.66883e-21	9.30633e-20
ENSRNOG00000017426	Rragc	47.0743	95.9617	360.837	-1.21855	0.130473	-9.33944	9.68429e-21	9.31525e-20
ENSRNOG00000023385	Rpl37a	2792.91	803.375	2966.45	1.60627	0.172054	9.33584	1.00194e-20	9.6314e-20
ENSRNOG00000058050	Bclaf1	59.5232	18.7624	1043.73	1.45826	0.156226	9.33432	1.01638e-20	9.76403e-20
ENSRNOG00000004496	Rock2	4.52259	24.4107	354.599	-2.51225	0.269306	-9.32863	1.07248e-20	1.02964e-19
ENSRNOG00000019737	Sema4a	10.6418	35.8336	560.685	-1.96477	0.210759	-9.32235	1.13794e-20	1.09178e-19
ENSRNOG00000003542	Hcfc1r1	159.634	570.61	315.03	-2.05334	0.220266	-9.3221	1.1406e-20	1.09364e-19
ENSRNOG00000022030	Aunip	41.2425	0.398385	40.5888	6.4152	0.688572	9.31667	1.20047e-20	1.15031e-19
ENSRNOG00000024503	Nbas	23.6281	7.4698	244.95	1.48799	0.159736	9.31533	1.21576e-20	1.16422e-19
ENSRNOG00000017784	Lrif1	2.40709	11.6773	127.377	-2.45458	0.263528	-9.31429	1.22771e-20	1.17491e-19
ENSRNOG00000050535	RragB	27.0887	0	243.482	11.1879	1.20127	9.31335	1.2386e-20	1.18458e-19
ENSRNOG00000016907	Ppp5c	78.2407	149.561	346.34	-1.11486	0.11971	-9.313	1.24266e-20	1.18771e-19
ENSRNOG00000043007	Rcn3	92.1368	16.4502	140.821	2.43897	0.261934	9.31137	1.26194e-20	1.20538e-19
ENSRNOG00000011946	Ptn	934.265	61.8341	540.258	3.88423	0.417449	9.30468	1.34394e-20	1.28289e-19
ENSRNOG00000000111	Coprs	0	238.256	93.5856	-11.0432	1.18708	-9.30281	1.36786e-20	1.30489e-19
ENSRNOG00000006700	Wdyhv1	49.6803	7.96478	100.964	2.33253	0.250805	9.30019	1.40194e-20	1.33655e-19
ENSRNOG00000007551	Patj	2.12292	18.268	99.1246	-3.31266	0.356253	-9.29861	1.42289e-20	1.35567e-19
ENSRNOG00000005279	Ndufaf7	5.08787	20.7782	72.0286	-2.15896	0.232207	-9.29759	1.43668e-20	1.36794e-19
ENSRNOG00000000663	Tfip11	6.738	28.1476	174.572	-2.17377	0.233878	-9.29447	1.47942e-20	1.40774e-19
ENSRNOG00000000230	Lmf1	63.0994	18.8719	478.325	1.5433	0.166073	9.29291	1.50126e-20	1.42762e-19
ENSRNOG00000034198	Tceal9	50.48	206.547	176.008	-2.15985	0.232463	-9.29114	1.52641e-20	1.45062e-19
ENSRNOG00000024839	Tysnd1	11.7377	51.5294	168.861	-2.23368	0.240414	-9.29098	1.52868e-20	1.45186e-19
ENSRNOG00000013751	Plpbp	53.0374	128.388	546.079	-1.45885	0.157027	-9.29044	1.53651e-20	1.45772e-19
ENSRNOG00000048320	Ndufa11	3135.33	851.77	1124.44	1.63965	0.176488	9.29042	1.53678e-20	1.45772e-19
ENSRNOG00000050181	LOC100911881	48.4168	0	271.778	11.0058	1.18531	9.28509	1.61564e-20	1.53155e-19
ENSRNOG00000014367	Ephb6	9.0446	0.661615	52.7812	3.66047	0.394437	9.28025	1.69082e-20	1.60181e-19
ENSRNOG00000025295	Mavs	15.5792	51.7294	347.344	-1.8718	0.201736	-9.27845	1.71967e-20	1.62811e-19
ENSRNOG00000005243	Pop1	8.64103	37.2884	183.215	-2.31861	0.249913	-9.27768	1.73215e-20	1.6389e-19
ENSRNOG00000015685	Mfsd3	54.9724	0	92.6066	11.2101	1.20896	9.27252	1.81795e-20	1.719e-19
ENSRNOG00000045570	LOC288978	46.0966	4.97263	41.2196	3.03334	0.327266	9.26871	1.88417e-20	1.78049e-19
ENSRNOG00000008489	Ppih	103.038	22.7146	115.306	1.99036	0.214759	9.2679	1.89853e-20	1.79293e-19
ENSRNOG00000009492	Trmo	25.7883	4.06657	181.184	2.53363	0.273395	9.26726	1.90996e-20	1.8026e-19
ENSRNOG00000003279	Syce2	25.6902	160.864	92.1904	-2.76199	0.298358	-9.25728	2.09699e-20	1.97788e-19
ENSRNOG00000061544	Spock2	37.9664	1.22789	103.886	5.00899	0.541157	9.25609	2.12064e-20	1.99893e-19
ENSRNOG00000029195	Uba7	30.0857	5.32661	169.701	2.30985	0.249564	9.25552	2.13185e-20	2.00824e-19
ENSRNOG00000032973	Il13ra2	23.1485	0.113695	50.1233	7.57297	0.818497	9.25229	2.19733e-20	2.06862e-19
ENSRNOG00000047453	Casd1	24.6145	6.0546	494.033	1.7961	0.194156	9.25078	2.2286e-20	2.09675e-19
ENSRNOG00000025424	Yrdc	7.64592	40.0316	106.926	-2.51196	0.27158	-9.2494	2.2575e-20	2.12261e-19
ENSRNOG00000047516	Map3k7	23.3407	0	659.654	11.0084	1.191	9.24303	2.39606e-20	2.25149e-19
ENSRNOG00000047123	Tstd1	103.208	462.482	161.924	-2.46739	0.266964	-9.24239	2.41041e-20	2.26356e-19
ENSRNOG00000047052	Clpp	61.9988	191.878	363.235	-1.88393	0.203856	-9.24147	2.43145e-20	2.28189e-19
ENSRNOG00000018962	Ctf1	11.7702	52.8105	38.6307	-2.38242	0.257832	-9.2402	2.46043e-20	2.30765e-19
ENSRNOG00000001448	Hip1	0.456509	8.67207	91.2829	-4.35766	0.471606	-9.24006	2.46368e-20	2.30925e-19
ENSRNOG00000047218	Clic5	11.8509	11.5407	306.591	-4.65588	0.50399	-9.23804	2.51054e-20	2.35172e-19
ENSRNOG00000016989	Dolk	13.5051	56.4749	288.725	-2.34663	0.254087	-9.23556	2.56949e-20	2.40544e-19
ENSRNOG00000050201	Slc29a2	43.2538	0.133598	217.027	8.3535	0.904543	9.23505	2.58176e-20	2.41542e-19
ENSRNOG00000028404	Ppp1r1b	3.65642	143.092	100.86	-5.38221	0.582929	-9.23304	2.63046e-20	2.45945e-19
ENSRNOG00000049052	Sgk3	20.9704	3.95931	161.318	2.20199	0.238561	9.2303	2.69884e-20	2.52182e-19
ENSRNOG00000006778	Mmp19	27.3165	1.26717	219.248	4.26506	0.462344	9.22488	2.8388e-20	2.65096e-19
ENSRNOG00000011553	Actl6a	49.7202	17.8562	210.233	1.29242	0.140108	9.22449	2.84908e-20	2.65726e-19
ENSRNOG00000033215	H2-Eb1	0.47507	69.6473	564.026	-7.30832	0.792268	-9.22455	2.84743e-20	2.65726e-19
ENSRNOG00000043300	Enho	30.4296	1.09891	450.748	4.47204	0.48498	9.22109	2.94097e-20	2.74126e-19
ENSRNOG00000057290	Tmem168	33.0191	4.67482	318.998	2.53162	0.274751	9.21422	3.13546e-20	2.92074e-19
ENSRNOG00000047187	Surf2	166.905	0.06453	295.125	10.9984	1.19373	9.21346	3.15784e-20	2.93976e-19
ENSRNOG00000015450	Ppp1r16a	25.4217	54.1108	146.272	-1.27122	0.138013	-9.21085	3.23538e-20	3.01009e-19
ENSRNOG00000057153	Pla1a	79.5565	5.40551	249.724	3.83682	0.416615	9.20951	3.27618e-20	3.04616e-19
ENSRNOG00000008362	Zfp775	4.28979	23.563	1074.96	-2.56486	0.278519	-9.20892	3.29409e-20	3.06092e-19
ENSRNOG00000034180	Rpl37	2576.85	777.191	2152.79	1.54891	0.168217	9.20781	3.32849e-20	3.09097e-19
ENSRNOG00000018488	Cd40	33.9462	3.68748	162.033	3.07475	0.334031	9.20499	3.41713e-20	3.17133e-19
ENSRNOG00000014795	Nr2f1	28.8231	1.55797	54.6165	4.18563	0.454725	9.20474	3.42506e-20	3.17674e-19
ENSRNOG00000000582	Ddo	1.32631	22.7477	87.5762	-4.25175	0.462086	-9.2012	3.53968e-20	3.279e-19
ENSRNOG00000036852	Pcbp2	173.254	289.358	1409	-0.90519	0.0983771	-9.20123	3.53875e-20	3.279e-19
ENSRNOG00000007351	Ggh	221.072	717.102	735.271	-2.0053	0.217975	-9.19967	3.5906e-20	3.32412e-19
ENSRNOG00000010830	Slc25a4	308.045	923.181	1143.88	-1.68405	0.183099	-9.1975	3.6637e-20	3.38971e-19
ENSRNOG00000043006	Epm2aip1	1.47921	20.0007	158.89	-3.80461	0.413749	-9.19544	3.73454e-20	3.45313e-19
ENSRNOG00000019609	B4galt2	26.8158	1.88757	65.4727	3.6965	0.402167	9.19146	3.8754e-20	3.58118e-19
ENSRNOG00000038218	Ndufc1	494.973	1129.25	630.021	-1.38531	0.150785	-9.18727	4.02937e-20	3.72117e-19
ENSRNOG00000001059	Usp42	1.5328	6.85245	386.392	-2.30139	0.250515	-9.18663	4.05322e-20	3.7409e-19
ENSRNOG00000015589	Smyd5	0.944525	10.2612	61.1931	-3.5314	0.384514	-9.18407	4.15096e-20	3.82875e-19
ENSRNOG00000027784	Tsku	5.9594	60.0594	801.099	-3.58428	0.390518	-9.17829	4.37983e-20	4.03738e-19
ENSRNOG00000022305	Abcc1	12.4224	2.24666	184.58	2.37811	0.259179	9.17556	4.49249e-20	4.1387e-19
ENSRNOG00000051158	Cfb	47.3314	0	2264.3	11.1267	1.21304	9.17255	4.61957e-20	4.25317e-19
ENSRNOG00000008167	Abhd6	7.78775	48.8045	153.138	-2.71211	0.295903	-9.16553	4.93042e-20	4.53659e-19
ENSRNOG00000025384	Slc2a10	7.50953	0.345531	40.6746	4.44767	0.485631	9.15854	5.26045e-20	4.83729e-19
ENSRNOG00000031233	Mapk12	71.0912	4.94985	122.013	3.56145	0.388967	9.15617	5.37706e-20	4.93849e-19
ENSRNOG00000031769	Chchd7	17.4695	91.5245	212.118	-2.4735	0.270144	-9.15622	5.37453e-20	4.93849e-19
ENSRNOG00000043182	Septin6	11.8659	1.48163	109.558	2.79618	0.305612	9.14944	5.72277e-20	5.2528e-19
ENSRNOG00000011170	RGD1359634	48.5244	3.78794	69.4122	3.49212	0.381688	9.14915	5.73841e-20	5.26394e-19
ENSRNOG00000020906	Pola2	87.0823	12.4448	384.822	2.54125	0.277809	9.14747	5.82841e-20	5.34324e-19
ENSRNOG00000043386	Commd2	65.7895	17.8187	151.405	1.67171	0.182756	9.14723	5.84134e-20	5.35184e-19
ENSRNOG00000001868	LOC100911248	6.94769	0.558862	185.555	3.53236	0.386335	9.14327	6.05945e-20	5.54829e-19
ENSRNOG00000003501	Lyzl6	118.607	0	53.4369	10.9319	1.19605	9.13994	6.24884e-20	5.71822e-19
ENSRNOG00000004135	RGD1311745	2.67227	38.6348	60.349	-4.04741	0.442877	-9.13891	6.30839e-20	5.7692e-19
ENSRNOG00000020723	Pten	6.68484	37.1334	362.737	-2.64323	0.289241	-9.13851	6.33164e-20	5.78695e-19
ENSRNOG00000024924	Cep19	20.2202	67.3741	113.509	-1.96565	0.215103	-9.13816	6.35266e-20	5.80264e-19
ENSRNOG00000018420	Slc22a7	0.168381	66.3906	352.74	-8.80993	0.964161	-9.13741	6.3968e-20	5.83941e-19
ENSRNOG00000050401	Vbp1	47.372	160.808	274.426	-1.8609	0.203687	-9.13608	6.47588e-20	5.90802e-19
ENSRNOG00000014658	Zfp423	9.45739	0.384194	30.3442	4.42183	0.484043	9.1352	6.52873e-20	5.95262e-19
ENSRNOG00000027037	Alox12	73.1004	2.04062	84.5539	5.12884	0.561462	9.1348	6.55305e-20	5.97118e-19
ENSRNOG00000021525	Nbeal1	7.51576	1.86051	126.372	1.88854	0.206762	9.13388	6.60884e-20	6.01836e-19
ENSRNOG00000054334	Abhd10	63.9353	0	94.2762	10.944	1.19947	9.12408	7.23511e-20	6.5847e-19
ENSRNOG00000028329	Zfp438	13.0854	1.92207	71.0634	2.59519	0.284485	9.12242	7.3462e-20	6.68175e-19
ENSRNOG00000016422	Klhl36	48.0786	11.4651	93.8105	1.82853	0.200464	9.1215	7.40941e-20	6.73517e-19
ENSRNOG00000022686	Zdhhc2	0.782706	15.8496	223.208	-4.54764	0.498621	-9.12045	7.48124e-20	6.79637e-19
ENSRNOG00000002144	Exoc1	20.3192	43.8765	250.18	-1.25698	0.137876	-9.11675	7.74142e-20	7.02848e-19
ENSRNOG00000018615	Cenph	98.7167	6.65814	142.39	3.63448	0.398688	9.1161	7.7877e-20	7.06623e-19
ENSRNOG00000000808	Hsf2	3.28544	25.5447	141.235	-3.17025	0.347789	-9.11544	7.83533e-20	7.10517e-19
ENSRNOG00000017641	Rnf44	22.2484	49.047	327.708	-1.38231	0.151688	-9.11285	8.02436e-20	7.2722e-19
ENSRNOG00000056458	Cep290	8.93805	1.78954	86.3361	2.17805	0.239149	9.10751	8.42949e-20	7.63475e-19
ENSRNOG00000006004	Phc2	103.326	34.699	671.204	1.3766	0.151189	9.10514	8.61548e-20	7.79851e-19
ENSRNOG00000016659	Habp2	44.1372	0	1472.05	10.8982	1.19729	9.10241	8.83467e-20	7.99211e-19
ENSRNOG00000019785	Phtf1	14.3432	39.5623	223.508	-1.62632	0.178694	-9.10115	8.9378e-20	8.07569e-19
ENSRNOG00000048297	LOC108348175	12.7077	0.390291	235.88	5.06615	0.556649	9.10116	8.93707e-20	8.07569e-19
ENSRNOG00000036667	Hexd	19.6944	92.4921	259.348	-2.30971	0.253868	-9.09808	9.19398e-20	8.30217e-19
ENSRNOG00000012944	Casp9	5.59109	19.3626	76.6186	-1.9279	0.211975	-9.09494	9.46396e-20	8.54084e-19
ENSRNOG00000018179	Glt8d1	111.708	30.8489	200.306	1.66988	0.183753	9.08766	1.01194e-19	9.12688e-19
ENSRNOG00000005924	Dstn	126.565	319.956	745.163	-1.40633	0.15481	-9.08422	1.04446e-19	9.40954e-19
ENSRNOG00000013286	Pdcl3	23.3775	49.8561	250.308	-1.23678	0.136146	-9.08421	1.04453e-19	9.40954e-19
ENSRNOG00000003724	Mrpl27	171.994	413.037	512.654	-1.43326	0.157863	-9.07915	1.09427e-19	9.85171e-19
ENSRNOG00000020542	Krtcap2	241.385	72.3654	293.365	1.5788	0.173907	9.07839	1.10191e-19	9.91454e-19
ENSRNOG00000032339	Rasl12	2.31512	19.4777	91.1963	-3.1536	0.347536	-9.07416	1.14558e-19	1.03013e-18
ENSRNOG00000019489	Armt1	57.2479	12.9236	229.284	1.83493	0.20223	9.07346	1.15296e-19	1.03615e-18
ENSRNOG00000005042	Ranbp17	13.902	0.897013	230.244	3.63984	0.401164	9.0732	1.1557e-19	1.03799e-18
ENSRNOG00000002926	Uap1	119.11	31.5649	469.988	1.78642	0.196973	9.06937	1.19711e-19	1.0739e-18
ENSRNOG00000004100	Trib1	76.3746	3.59987	295.336	4.18749	0.461715	9.06941	1.19662e-19	1.0739e-18
ENSRNOG00000004760	Lars2	34.9255	10.241	166.722	1.5814	0.174392	9.06809	1.21127e-19	1.08595e-18
ENSRNOG00000020356	Zfp846	55.3621	10.6816	137.986	2.18608	0.241151	9.06521	1.24364e-19	1.11431e-18
ENSRNOG00000006490	Neo1	3.71026	14.6036	113.658	-2.17272	0.239768	-9.06177	1.28355e-19	1.14939e-18
ENSRNOG00000008666	Etl4	4.47489	20.2817	189.398	-2.3748	0.262108	-9.0604	1.29977e-19	1.16322e-18
ENSRNOG00000045683	LOC102553715	87.7766	0	397.388	11.4669	1.26597	9.05784	1.33063e-19	1.19013e-18
ENSRNOG00000014027	RGD1304728	0.334421	5.86864	27.5183	-4.41583	0.487879	-9.05108	1.41568e-19	1.26544e-18
ENSRNOG00000001101	Rnf216	2.98545	13.5485	134.314	-2.31663	0.255962	-9.05068	1.42086e-19	1.26932e-18
ENSRNOG00000012060	Gucy1b1	20.6937	3.25602	638.674	2.46811	0.272811	9.04696	1.47009e-19	1.31253e-18
ENSRNOG00000020317	Rab5if	108.12	262.31	618.703	-1.47913	0.163515	-9.04583	1.4853e-19	1.32532e-18
ENSRNOG00000056216	Casp7	13.4727	52.2865	130.207	-2.08993	0.231104	-9.04327	1.52057e-19	1.35599e-18
ENSRNOG00000055433	Trim46	5.6529	0.184003	938.837	4.79477	0.530262	9.04225	1.53476e-19	1.36783e-18
ENSRNOG00000026420	Iqcg	26.6134	2.29331	65.6529	3.33239	0.36855	9.0419	1.53971e-19	1.37143e-18
ENSRNOG00000025581	Vwa2	0.74287	19.7672	22.4921	-4.74759	0.525185	-9.03984	1.56896e-19	1.39665e-18
ENSRNOG00000021130	Abcc8	0.480808	13.5479	92.6085	-4.98971	0.552002	-9.0393	1.57675e-19	1.40276e-18
ENSRNOG00000025498	Crb2	32.4545	0.0387984	47.0607	9.53369	1.05486	9.03786	1.59763e-19	1.42049e-18
ENSRNOG00000024786	Asb6	4.92371	25.565	104.313	-2.47847	0.274339	-9.03431	1.65044e-19	1.4654e-18
ENSRNOG00000027514	Ube2m	76.5525	163.841	381.468	-1.24085	0.137349	-9.03431	1.65035e-19	1.4654e-18
ENSRNOG00000054513	Zmiz2	31.2951	0	2539.08	10.7965	1.19506	9.03427	1.65106e-19	1.4654e-18
ENSRNOG00000004571	RGD1563680	17.0373	2.24427	51.5289	2.71153	0.300188	9.03278	1.67361e-19	1.48454e-18
ENSRNOG00000019684	Antkmt	28.3362	96.3949	233.244	-1.98279	0.219635	-9.02765	1.75391e-19	1.55485e-18
ENSRNOG00000048982	LOC100912282	34.5248	0.0488563	145.284	9.28869	1.02909	9.02608	1.77931e-19	1.57644e-18
ENSRNOG00000017952	Septin2	168.746	75.2643	1099.22	0.955916	0.105917	9.02514	1.79459e-19	1.58904e-18
ENSRNOG00000005602	Mthfd1	50.2551	135.753	1409.47	-1.63132	0.180776	-9.02397	1.81398e-19	1.60527e-18
ENSRNOG00000005149	Sacm1l	49.8085	93.2969	482.028	-1.11628	0.123709	-9.02337	1.82388e-19	1.61308e-18
ENSRNOG00000020463	Eif1ad	94.4385	30.3592	329.15	1.41805	0.157196	9.02088	1.8659e-19	1.64927e-18
ENSRNOG00000048277	AABR07035787.1	41.8832	122.56	1246.67	-1.76345	0.19555	-9.01789	1.91748e-19	1.69386e-18
ENSRNOG00000019868	Psma5	103.493	206.403	662.742	-1.15945	0.128585	-9.017	1.93316e-19	1.70672e-18
ENSRNOG00000019932	Ip6k1	75.5191	19.281	439.987	1.77204	0.196699	9.00886	2.08217e-19	1.83719e-18
ENSRNOG00000050407	Hiatl3	54.9832	0.0268315	206.32	10.6971	1.18745	9.00852	2.08855e-19	1.84174e-18
ENSRNOG00000020371	Pgap2	58.8934	13.0798	337.207	1.96051	0.217703	9.00545	2.1479e-19	1.89297e-18
ENSRNOG00000002607	Sox9	0.741815	39.373	50.7561	-5.84755	0.649359	-9.00512	2.15437e-19	1.89756e-18
ENSRNOG00000000184	Tmprss6	11.4061	0.0996675	920.77	6.66233	0.739845	9.00504	2.15596e-19	1.89785e-18
ENSRNOG00000032048	Zfp462	12.1107	1.32044	164.542	2.80077	0.311026	9.00494	2.15787e-19	1.89842e-18
ENSRNOG00000022702	Fbxo22	59.5699	145.454	311.024	-1.50469	0.167154	-9.00184	2.21973e-19	1.9517e-18
ENSRNOG00000012602	Recql	10.2555	26.8964	157.469	-1.55779	0.173058	-9.00152	2.22611e-19	1.95617e-18
ENSRNOG00000030790	Ctnnd1	8.02167	43.778	398.646	-2.55483	0.283862	-9.00025	2.25212e-19	1.97787e-18
ENSRNOG00000053456	Lage3	83.2887	275.469	275.46	-1.98051	0.220167	-8.99549	2.35174e-19	2.06415e-18
ENSRNOG00000013994	Enpp1	1.74278	20.4958	198.979	-3.73665	0.415459	-8.99402	2.38349e-19	2.0908e-18
ENSRNOG00000018255	Clptm1	102.359	190.918	774.772	-1.11496	0.124019	-8.99023	2.4671e-19	2.16288e-18
ENSRNOG00000019272	Gkap1	29.8989	61.6094	217.898	-1.22037	0.135787	-8.98733	2.53314e-19	2.21948e-18
ENSRNOG00000007851	Psma3l	269.193	95.974	1142.63	1.28038	0.142471	8.98698	2.54109e-19	2.22516e-18
ENSRNOG00000011956	Aktip	92.3069	240.447	340	-1.51728	0.168843	-8.98634	2.55602e-19	2.23692e-18
ENSRNOG00000011891	Atp6v1b2	76.5947	190.736	732.713	-1.49886	0.167011	-8.97465	2.84252e-19	2.48622e-18
ENSRNOG00000020321	Nop9	8.13096	27.3648	127.257	-1.81506	0.202246	-8.97451	2.84604e-19	2.48784e-18
ENSRNOG00000011509	Agk	40.9413	7.48885	138.112	2.24187	0.249863	8.9724	2.90132e-19	2.5347e-18
ENSRNOG00000027136	Spast	2.56849	15.0429	348.519	-2.70634	0.301651	-8.97174	2.91869e-19	2.54839e-18
ENSRNOG00000016177	Scara3	16.0241	0.465236	590.155	4.83058	0.538451	8.97126	2.93141e-19	2.55802e-18
ENSRNOG00000030910	Grik4	10.0783	0.226579	23.878	5.21122	0.580911	8.97077	2.9446e-19	2.56803e-18
ENSRNOG00000001680	Riox2	51.7187	8.42812	83.5371	2.44457	0.2727	8.96431	3.1222e-19	2.72134e-18
ENSRNOG00000013659	Tex2	0	27.5692	430.189	-10.6591	1.18917	-8.96344	3.14709e-19	2.74145e-18
ENSRNOG00000006807	Aldob	1923.16	6109.11	49282.5	-2.03879	0.227463	-8.96316	3.15491e-19	2.74667e-18
ENSRNOG00000004022	Klhdc9	22.0852	1.4789	18.1886	3.7431	0.417638	8.96253	3.17311e-19	2.76092e-18
ENSRNOG00000008249	Brms1l	23.6023	0	55.8604	10.6803	1.19172	8.96209	3.18574e-19	2.7703e-18
ENSRNOG00000012354	Trim23	1.72817	15.8798	98.6749	-3.34849	0.37368	-8.96084	3.222e-19	2.80022e-18
ENSRNOG00000021240	Atrn	2.61366	16.4097	478.093	-2.70841	0.302334	-8.95835	3.29571e-19	2.86262e-18
ENSRNOG00000046594	LOC100911734	73.039	0.0380865	2791.02	10.5901	1.18269	8.95424	3.42076e-19	2.96953e-18
ENSRNOG00000010522	Tlr4	17.6385	0.849919	140.585	4.17758	0.466601	8.95323	3.45231e-19	2.99518e-18
ENSRNOG00000006615	Mtap	44.9705	10.0636	239.359	1.99002	0.222354	8.9498	3.5613e-19	3.08797e-18
ENSRNOG00000054257	Adam10	49.9243	11.431	439.001	1.87642	0.209682	8.94889	3.59072e-19	3.11168e-18
ENSRNOG00000052925	Col1a2	19.1344	0	1563.81	10.9694	1.22609	8.94663	3.66493e-19	3.17416e-18
ENSRNOG00000004903	Ebp	34.6941	99.7525	714.923	-1.65355	0.184873	-8.94423	3.74557e-19	3.24214e-18
ENSRNOG00000004059	Ptrhd1	90.8329	14.6025	87.0304	2.36811	0.264841	8.94163	3.83466e-19	3.31734e-18
ENSRNOG00000016174	Slc35b3	20.6304	63.4191	130.66	-1.81536	0.20326	-8.9312	4.21424e-19	3.64363e-18
ENSRNOG00000009411	Chn2	4.64131	20.8188	125.385	-2.3419	0.262222	-8.93101	4.22135e-19	3.64767e-18
ENSRNOG00000019394	Mpv17l2	0	60.3893	72.7477	-10.7173	1.20034	-8.92853	4.31718e-19	3.72834e-18
ENSRNOG00000032542	LOC108350501	931.478	0.436993	697.378	10.6981	1.19838	8.92716	4.37073e-19	3.77242e-18
ENSRNOG00000005587	Suclg1	1046.9	409.366	2272.51	1.1511	0.128979	8.92473	4.46778e-19	3.85397e-18
ENSRNOG00000028024	Tmem139	16.1574	102.762	79.5492	-2.87495	0.322169	-8.92371	4.50904e-19	3.88734e-18
ENSRNOG00000032942	Neu1	51.2696	143.117	2031.48	-1.72305	0.193105	-8.92286	4.54394e-19	3.91518e-18
ENSRNOG00000030862	Atp6v1h	337.822	124.171	965.297	1.23939	0.138921	8.9215	4.59995e-19	3.96117e-18
ENSRNOG00000056493	Mybpc1	12.1022	0.131196	1935.22	6.10027	0.683954	8.91912	4.70015e-19	4.04514e-18
ENSRNOG00000005308	Tmx2	386.243	86.2827	513.307	1.91345	0.214789	8.90852	5.17162e-19	4.44836e-18
ENSRNOG00000008103	Mdh1	803.679	2025.51	3203.43	-1.46398	0.164363	-8.90702	5.24227e-19	4.50655e-18
ENSRNOG00000000130	Dnajb5	3.69394	18.0925	228.134	-2.43271	0.273181	-8.9051	5.334e-19	4.58279e-18
ENSRNOG00000018847	Stx5	0	89.9399	185.243	-10.5581	1.18581	-8.90375	5.3989e-19	4.63591e-18
ENSRNOG00000036689	P4hb	320.559	589.91	5497.4	-1.03494	0.116252	-8.9025	5.46034e-19	4.68599e-18
ENSRNOG00000010103	Eif4b	81.3946	164.728	2101.98	-1.14848	0.129021	-8.90149	5.51026e-19	4.72613e-18
ENSRNOG00000043150	Arfgap1	22.4897	49.0251	291.895	-1.35995	0.152846	-8.89748	5.71285e-19	4.8971e-18
ENSRNOG00000003990	Grb2	76.4222	25.7006	603.964	1.38276	0.155486	8.89311	5.9423e-19	5.09088e-18
ENSRNOG00000014625	Atp5f1d	1446.46	476.876	5206.48	1.38977	0.156282	8.89267	5.96563e-19	5.10796e-18
ENSRNOG00000027028	Lamtor4	129.2	0	107.464	10.647	1.1976	8.89032	6.09327e-19	5.21429e-18
ENSRNOG00000013586	Snai3	13.9796	0.374941	20.1973	4.95863	0.55785	8.88883	6.17564e-19	5.28177e-18
ENSRNOG00000036576	Zdhhc6	33.502	74.2862	607.171	-1.29949	0.146198	-8.88856	6.19042e-19	5.2914e-18
ENSRNOG00000001124	Rnft2	9.26127	0.498884	22.2772	3.99747	0.449779	8.88764	6.24228e-19	5.3327e-18
ENSRNOG00000048597	Pak2	35.2947	0	222.729	10.5002	1.18158	8.88656	6.30305e-19	5.38156e-18
ENSRNOG00000021104	Emp3	90.6917	17.6308	359.891	2.22026	0.249927	8.88362	6.47167e-19	5.52239e-18
ENSRNOG00000017249	Zfp366	8.52314	0.547287	46.2858	3.64174	0.410062	8.88096	6.62862e-19	5.65312e-18
ENSRNOG00000046168	Ppm1l	13.0876	3.2432	207.725	1.86729	0.210274	8.88027	6.67011e-19	5.68527e-18
ENSRNOG00000019352	Emc6	29.0106	69.4988	243.482	-1.49739	0.16864	-8.87918	6.73563e-19	5.73787e-18
ENSRNOG00000016267	Chst15	14.1651	1.47106	138.276	3.0602	0.344681	8.87834	6.7863e-19	5.77776e-18
ENSRNOG00000007687	Sema7a	1.36642	14.3068	123.231	-3.48556	0.392711	-8.87562	6.95432e-19	5.91746e-18
ENSRNOG00000016001	Chmp1a	35.5929	109.771	249.683	-1.7084	0.192496	-8.87498	6.99445e-19	5.94824e-18
ENSRNOG00000022500	Rwdd4	4.85958	37.9051	172.075	-3.12315	0.352014	-8.87223	7.16965e-19	6.0938e-18
ENSRNOG00000030269	Atp2b2	16.0725	0.720722	153.962	4.29854	0.484508	8.87197	7.18611e-19	6.10434e-18
ENSRNOG00000012333	Kbtbd11	0.221153	22.8258	41.4822	-6.86705	0.774025	-8.87188	7.19236e-19	6.1062e-18
ENSRNOG00000022480	Atp6v1g3	1249.54	116.544	281.895	3.10672	0.350292	8.86892	7.38574e-19	6.26684e-18
ENSRNOG00000005515	Rhbdl3	2.09843	18.0537	53.7868	-3.2043	0.361343	-8.86776	7.46321e-19	6.329e-18
ENSRNOG00000005261	Fbxl5	10.2408	62.1918	278.685	-2.69211	0.303635	-8.86626	7.56465e-19	6.41142e-18
ENSRNOG00000018228	Cog2	2.78535	48.7461	157.6	-4.25388	0.479956	-8.86307	7.78414e-19	6.59373e-18
ENSRNOG00000048561	LOC103689983	111.522	0	118.373	10.5349	1.18886	8.86133	7.90628e-19	6.69342e-18
ENSRNOG00000009110	Psen1	16.7938	63.9588	230.305	-2.09967	0.236974	-8.86036	7.97554e-19	6.74826e-18
ENSRNOG00000014291	Elp3	16.0043	61.1885	175.942	-2.11047	0.238196	-8.86024	7.98439e-19	6.75195e-18
ENSRNOG00000004212	Fbxw9	129.213	23.8919	166.045	2.11201	0.238377	8.85994	8.0057e-19	6.76616e-18
ENSRNOG00000002452	Txndc11	7.18631	38.2991	299.404	-2.50006	0.282246	-8.85775	8.16458e-19	6.89657e-18
ENSRNOG00000019629	Lamp1	750.045	340.533	2915.51	0.962009	0.108631	8.85576	8.31167e-19	7.01688e-18
ENSRNOG00000049075	Fabp5	61.7455	428.51	688.029	-2.91076	0.328738	-8.85434	8.41827e-19	7.10288e-18
ENSRNOG00000003611	Dynlt3	177.658	63.1598	352.91	1.2832	0.144956	8.85235	8.56968e-19	7.22659e-18
ENSRNOG00000001283	Anapc7	69.2602	18.2406	202.859	1.70119	0.192216	8.85037	8.72327e-19	7.35198e-18
ENSRNOG00000007392	Atp6v1f	914.051	347.597	1214.19	1.29794	0.146682	8.84863	8.86016e-19	7.46317e-18
ENSRNOG00000018599	Gga2	13.6494	48.0171	330.533	-1.89641	0.214538	-8.83949	9.61589e-19	8.09522e-18
ENSRNOG00000007345	Amot	1.83639	23.3807	71.6374	-3.64416	0.412287	-8.83888	9.66808e-19	8.1346e-18
ENSRNOG00000003267	Pycr2	73.3831	12.462	190.866	2.32108	0.262624	8.83803	9.74211e-19	8.1923e-18
ENSRNOG00000020922	Hspb6	0	63.7165	310.991	-10.5991	1.2	-8.83261	1.02257e-18	8.59416e-18
ENSRNOG00000047339	Pja1	27.6276	97.0319	280.266	-1.98847	0.225199	-8.82985	1.04812e-18	8.80395e-18
ENSRNOG00000001765	Slc51a	0.482214	17.3878	16.4251	-5.36553	0.607749	-8.82853	1.06063e-18	8.90407e-18
ENSRNOG00000010274	Smc4	3.22171	17.4436	407.976	-2.58028	0.292317	-8.827	1.07518e-18	9.02121e-18
ENSRNOG00000019615	Colq	16.3585	0.491617	253.524	4.81114	0.545203	8.82448	1.09966e-18	9.22148e-18
ENSRNOG00000024352	Tyw1	25.1276	66.8555	242.669	-1.63281	0.185047	-8.82376	1.10676e-18	9.27578e-18
ENSRNOG00000013240	Ptger4	24.7642	1.6741	51.4145	3.77132	0.427556	8.82065	1.138e-18	9.53229e-18
ENSRNOG00000016748	Poll	14.6167	36.4023	99.5444	-1.51146	0.171401	-8.81829	1.1622e-18	9.72966e-18
ENSRNOG00000005046	Tspan13	169.387	20.5967	1031.57	2.78688	0.316108	8.81624	1.1837e-18	9.90407e-18
ENSRNOG00000010252	Hexa	150.846	305.924	665.534	-1.22701	0.139341	-8.80578	1.29942e-18	1.08663e-17
ENSRNOG00000011913	Cp	1.40725	24.1597	5498.16	-4.00472	0.454919	-8.80315	1.33028e-18	1.11182e-17
ENSRNOG00000014084	Sp1	1.72332	15.7358	474.483	-3.11473	0.353826	-8.80299	1.33215e-18	1.11276e-17
ENSRNOG00000012183	Glrx	288.242	14.0475	1670.65	4.18684	0.47581	8.79939	1.37566e-18	1.14847e-17
ENSRNOG00000013267	Helz2	6.37695	1.10441	320.978	2.39392	0.272084	8.79845	1.38724e-18	1.1575e-17
ENSRNOG00000013265	Tgfbr2	58.4261	8.50864	433.198	2.65006	0.301242	8.79713	1.40357e-18	1.17048e-17
ENSRNOG00000048617	Ensa	226.249	64.7856	645.615	1.57581	0.179209	8.79312	1.45461e-18	1.21236e-17
ENSRNOG00000008346	Itgb6	2.34911	26.5713	70.8756	-3.64043	0.41405	-8.79224	1.46607e-18	1.22123e-17
ENSRNOG00000027317	Ylpm1	7.20009	13.8173	543.645	-1.11067	0.126325	-8.79217	1.46703e-18	1.22136e-17
ENSRNOG00000009286	Noxa1	68.8798	0.108455	87.0388	9.12842	1.0389	8.78665	1.54088e-18	1.28213e-17
ENSRNOG00000015844	Snrpd2	510.81	176.72	710.004	1.36381	0.155242	8.78504	1.56308e-18	1.29989e-17
ENSRNOG00000053086	Selenop	171.086	1610.84	7105.6	-3.38388	0.38526	-8.78335	1.58669e-18	1.3188e-17
ENSRNOG00000017294	Zranb1	28.9493	11.1231	179.076	1.17708	0.134028	8.78237	1.6007e-18	1.3297e-17
ENSRNOG00000050827	NEWGENE_1310561	104.007	0	109.12	10.4308	1.1891	8.77201	1.75504e-18	1.45711e-17
ENSRNOG00000059764	Snrpn	66.9395	0	62.754	10.8647	1.23861	8.77168	1.76023e-18	1.46061e-17
ENSRNOG00000000258	Prmt7	40.4368	11.4916	174.289	1.60529	0.183024	8.77092	1.7722e-18	1.46973e-17
ENSRNOG00000061832	Slc35a3	10.4002	31.9089	324.41	-1.76348	0.201065	-8.77069	1.77577e-18	1.47188e-17
ENSRNOG00000019358	Esr1	0.119863	12.3881	55.4604	-6.87141	0.783493	-8.77022	1.78322e-18	1.47724e-17
ENSRNOG00000013520	Mat2a	268.192	1144.13	2233.96	-2.33631	0.266533	-8.76555	1.85859e-18	1.53883e-17
ENSRNOG00000023317	Colgalt1	94.2414	33.5422	435.497	1.26367	0.144172	8.76507	1.86659e-18	1.54461e-17
ENSRNOG00000010682	Clcn3	87.3518	13.8331	547.942	2.40845	0.274902	8.76114	1.93288e-18	1.59858e-17
ENSRNOG00000056728	G6pd	18.7921	67.6927	305.219	-2.06263	0.235482	-8.7592	1.96647e-18	1.62547e-17
ENSRNOG00000011540	Vta1	42.7976	88.3713	252.709	-1.23758	0.141324	-8.757	2.00522e-18	1.65659e-17
ENSRNOG00000010029	Ubald2	64.7807	249.693	268.72	-2.17922	0.24903	-8.75086	2.11733e-18	1.74825e-17
ENSRNOG00000002312	Atp10d	11.3333	1.40736	224.299	2.94825	0.337053	8.74714	2.18822e-18	1.80579e-17
ENSRNOG00000013953	Ntrk1	20.233	0.687359	126.142	4.51534	0.516255	8.74634	2.20381e-18	1.81766e-17
ENSRNOG00000029658	Rnf213	26.7986	4.76158	587.896	2.29569	0.26252	8.74481	2.23385e-18	1.84142e-17
ENSRNOG00000022182	Rint1	49.5239	11.6082	181.459	1.81809	0.207955	8.74272	2.27561e-18	1.87483e-17
ENSRNOG00000026128	Cpne8	25.747	2.98461	149.526	2.88723	0.330264	8.74219	2.28641e-18	1.88269e-17
ENSRNOG00000005289	Prkd3	13.2886	1.83859	459.147	2.68335	0.306967	8.74149	2.3006e-18	1.89334e-17
ENSRNOG00000023086	LOC100360828	66.9761	174.801	526.989	-1.49689	0.1713	-8.73845	2.36338e-18	1.94394e-17
ENSRNOG00000014368	Eif4g3	49.602	20.3688	528.28	1.21396	0.139005	8.7332	2.47564e-18	2.03517e-17
ENSRNOG00000005023	Agr2	63.3569	0	33.8755	11.0948	1.27059	8.73199	2.50229e-18	2.05595e-17
ENSRNOG00000033772	Serpinb9	63.77	9.11086	146.981	2.68108	0.307081	8.73085	2.52756e-18	2.07558e-17
ENSRNOG00000017106	Csnk1a1	172.283	66.8086	1488.2	1.156	0.132416	8.73002	2.54617e-18	2.08972e-17
ENSRNOG00000008134	Mefv	0.373841	9.66865	34.0364	-4.93445	0.565347	-8.72817	2.58817e-18	2.12303e-17
ENSRNOG00000022922	Slc25a12	124.254	27.3396	267.309	1.92049	0.220039	8.72793	2.5937e-18	2.12641e-17
ENSRNOG00000060141	Epdr1	45.4834	0.44076	84.3783	6.55139	0.750827	8.72556	2.6487e-18	2.17031e-17
ENSRNOG00000050877	LOC100912538	60.6071	0	91.4181	10.4278	1.19542	8.72313	2.70611e-18	2.21615e-17
ENSRNOG00000004519	Atg2b	3.32788	10.3337	299.536	-1.76261	0.202087	-8.72206	2.73192e-18	2.23607e-17
ENSRNOG00000058522	Fam214a	6.85671	32.354	389.201	-2.36427	0.271071	-8.72198	2.73375e-18	2.23635e-17
ENSRNOG00000026517	Vrk3	37.4359	99.7065	332.241	-1.6101	0.18463	-8.72068	2.76528e-18	2.26092e-17
ENSRNOG00000001453	Baz1b	12.4781	39.468	606.608	-1.73318	0.198852	-8.71595	2.88322e-18	2.35606e-17
ENSRNOG00000000701	Iscu	282.398	648.998	797.951	-1.38105	0.158473	-8.71477	2.91338e-18	2.37942e-17
ENSRNOG00000043201	Coq8a	0	65.7505	577.693	-10.5923	1.21622	-8.70918	3.06094e-18	2.49858e-17
ENSRNOG00000004143	Adipor1	109.43	351.156	1214.45	-1.88196	0.216091	-8.70909	3.0633e-18	2.49914e-17
ENSRNOG00000016617	Wwtr1	76.6763	22.5039	205.107	1.59639	0.183312	8.70861	3.07613e-18	2.50825e-17
ENSRNOG00000019276	Dele1	65.2013	140.71	485.984	-1.27774	0.146726	-8.7084	3.08201e-18	2.51169e-17
ENSRNOG00000017791	Arhgap12	47.6849	13.3046	401.383	1.62277	0.186513	8.70054	3.30304e-18	2.69036e-17
ENSRNOG00000018158	Tmem181	1.94537	14.1471	95.8575	-3.00057	0.344932	-8.69902	3.34776e-18	2.72531e-17
ENSRNOG00000046834	C3	50.1841	6.79849	31177.1	2.68751	0.309042	8.69625	3.43032e-18	2.79101e-17
ENSRNOG00000018243	Ubfd1	50.2584	18.4282	249.855	1.24332	0.142999	8.69461	3.48012e-18	2.83e-17
ENSRNOG00000052275	H2az2	248.542	60.222	357.999	1.83299	0.210825	8.69436	3.48793e-18	2.83398e-17
ENSRNOG00000060262	Prps1	76.2879	21.3125	258.481	1.6588	0.190791	8.69433	3.48879e-18	2.83398e-17
ENSRNOG00000025338	Msi2	6.93096	38.7298	72.4541	-2.59602	0.298613	-8.69358	3.51193e-18	2.85124e-17
ENSRNOG00000023639	Rpusd1	5.89966	20.944	74.2398	-1.95383	0.22476	-8.69295	3.53147e-18	2.86556e-17
ENSRNOG00000019752	Slc29a1	64.0023	10.2107	175.997	2.49524	0.287095	8.69133	3.58207e-18	2.90505e-17
ENSRNOG00000011910	Hnrnpr	20.0048	3.77603	251.671	2.33292	0.26845	8.69033	3.61401e-18	2.9278e-17
ENSRNOG00000011984	Cxcl14	85.9138	2.03966	61.3628	5.63238	0.648118	8.69037	3.61273e-18	2.9278e-17
ENSRNOG00000024737	Tnrc6a	5.07478	15.6578	249.728	-1.7822	0.205132	-8.68807	3.68664e-18	2.98503e-17
ENSRNOG00000045814	Rabif	11.2964	0.323663	50.1247	5.03958	0.580137	8.68688	3.72519e-18	3.01462e-17
ENSRNOG00000020277	Cntnap1	3.7372	14.7166	642.846	-2.19034	0.252217	-8.68436	3.80865e-18	3.0805e-17
ENSRNOG00000012037	Galnt7	3.08863	11.1703	68.617	-2.06855	0.23822	-8.68336	3.84241e-18	3.10613e-17
ENSRNOG00000029590	Spatc1	0.141577	57.2016	211.944	-8.80033	1.01394	-8.67932	3.98154e-18	3.21688e-17
ENSRNOG00000009708	Tas1r1	4.09026	28.0912	194.973	-2.91505	0.33587	-8.67909	3.98963e-18	3.22168e-17
ENSRNOG00000029941	Grina	277.105	1000.26	1516.88	-2.06434	0.237928	-8.67634	4.08726e-18	3.29875e-17
ENSRNOG00000008951	Rasl10a	0.303715	33.631	59.9245	-6.96616	0.803386	-8.671	4.28341e-18	3.4552e-17
ENSRNOG00000049982	Pex26	1.86005	12.4116	55.6097	-2.90018	0.334538	-8.66921	4.35112e-18	3.50794e-17
ENSRNOG00000015430	Nlgn2	12.9884	1.9746	51.2399	2.52431	0.291189	8.66898	4.36026e-18	3.51343e-17
ENSRNOG00000023093	Mis18bp1	10.4449	1.1138	101.166	3.03531	0.350539	8.65897	4.76039e-18	3.83379e-17
ENSRNOG00000042720	Mrpl28	87.6253	206.606	238.34	-1.43428	0.165653	-8.65837	4.78554e-18	3.85199e-17
ENSRNOG00000017265	Tmem131	69.715	23.3578	398.687	1.3292	0.153544	8.6568	4.85198e-18	3.90338e-17
ENSRNOG00000018205	Ttl	19.1595	4.62375	101.341	1.95854	0.226265	8.65596	4.88793e-18	3.9302e-17
ENSRNOG00000010141	Ttll1	55.0723	9.13575	455.841	2.32076	0.268127	8.65545	4.90958e-18	3.9455e-17
ENSRNOG00000001376	Mettl7a	321.251	64.0446	681.25	2.14488	0.247851	8.6539	4.97678e-18	3.99737e-17
ENSRNOG00000039357	Niban3	14.7542	0.847373	59.4221	3.99706	0.461978	8.65206	5.05767e-18	4.06017e-17
ENSRNOG00000019325	Rnf185	35.7615	64.159	336.957	-1.02618	0.118667	-8.64753	5.2626e-18	4.22243e-17
ENSRNOG00000019702	Med29	53.1393	113.103	208.295	-1.28133	0.148175	-8.64741	5.26835e-18	4.22479e-17
ENSRNOG00000004461	NEWGENE_6497122	72.6094	9.81002	71.2788	2.73951	0.316839	8.64637	5.31617e-18	4.26087e-17
ENSRNOG00000002759	Lias	0	88.1537	97.853	-10.287	1.19	-8.64457	5.40077e-18	4.32637e-17
ENSRNOG00000015780	Rcn2	68.6874	16.9274	263.509	1.82915	0.211609	8.64399	5.42848e-18	4.34625e-17
ENSRNOG00000014869	Wdr31	12.3302	42.6785	164.546	-1.96459	0.227284	-8.64376	5.43922e-18	4.35254e-17
ENSRNOG00000001314	Fam20c	61.6474	328.118	661.108	-2.59162	0.299835	-8.64349	5.45223e-18	4.36063e-17
ENSRNOG00000019246	Psme2	402.525	143.085	837.759	1.31037	0.151613	8.64282	5.4842e-18	4.38387e-17
ENSRNOG00000007111	Nrdc	64.4415	143.302	864.391	-1.23877	0.143458	-8.63506	5.86956e-18	4.68941e-17
ENSRNOG00000045738	Ak4	6.86112	103.45	291.067	-4.19265	0.485639	-8.63326	5.96302e-18	4.76155e-17
ENSRNOG00000004670	Ddx56	65.6727	13.684	180.862	1.99421	0.231176	8.62638	6.33268e-18	5.05405e-17
ENSRNOG00000046647	Impad1	9.26713	0	354.263	10.5203	1.22004	8.6229	6.52775e-18	5.20697e-17
ENSRNOG00000052099	LOC103694869	136.517	0.0835858	180.565	10.3745	1.20325	8.62204	6.57715e-18	5.24359e-17
ENSRNOG00000011329	Pkm	466.305	108.457	1245.75	1.99851	0.231793	8.62198	6.58082e-18	5.24374e-17
ENSRNOG00000010716	Atoh8	54.1947	2.80025	194.663	4.0048	0.464552	8.62078	6.6497e-18	5.29582e-17
ENSRNOG00000010235	Pkig	109.344	206.095	891.67	-1.07857	0.125153	-8.61804	6.81127e-18	5.42163e-17
ENSRNOG00000045655	LOC103690005	126.597	0.0751768	99.3428	10.3293	1.19938	8.61219	7.16804e-18	5.70259e-17
ENSRNOG00000003741	Nptx1	7.44787	0.237375	67.6289	4.92509	0.571919	8.61152	7.20984e-18	5.73281e-17
ENSRNOG00000051854	Enpep	65.012	218.434	655.071	-2.03819	0.236728	-8.60984	7.31654e-18	5.81458e-17
ENSRNOG00000006870	Mtdh	48.7713	11.589	738.156	1.85117	0.215106	8.60586	7.57441e-18	6.01595e-17
ENSRNOG00000024809	Ntmt1	20.8097	57.2838	172.64	-1.62938	0.189335	-8.60581	7.57792e-18	6.01595e-17
ENSRNOG00000038902	Rbis	59.4377	159.971	213.653	-1.66877	0.193936	-8.60474	7.64884e-18	6.06905e-17
ENSRNOG00000031852	Lsamp	42.6708	0.518479	29.6583	6.22987	0.724077	8.60387	7.70712e-18	6.11207e-17
ENSRNOG00000012094	Ltbp2	13.8391	1.91547	137.304	2.72123	0.316334	8.60238	7.80781e-18	6.18866e-17
ENSRNOG00000002301	Uso1	39.3959	76.2028	773.324	-1.17488	0.136653	-8.5975	8.14713e-18	6.45277e-17
ENSRNOG00000019085	Xpo5	1.95431	11.9209	790.166	-2.66889	0.310427	-8.59747	8.1496e-18	6.45277e-17
ENSRNOG00000004753	Napb	18.6688	1.08206	89.9535	3.83354	0.445994	8.59548	8.29162e-18	6.56176e-17
ENSRNOG00000024019	Ccdc6	59.7893	9.25478	193.275	2.44919	0.28496	8.59488	8.33535e-18	6.59291e-17
ENSRNOG00000014000	Kif2a	24.2799	6.65172	123.129	1.6628	0.193486	8.59389	8.40739e-18	6.64639e-17
ENSRNOG00000022234	mrpl24	233.156	66.8031	314.894	1.60775	0.187126	8.59182	8.56005e-18	6.76352e-17
ENSRNOG00000002449	Maged2	89.2638	24.9955	182.306	1.70374	0.198342	8.58992	8.70299e-18	6.87285e-17
ENSRNOG00000006681	Rdh10	6.92049	33.6088	182.88	-2.35962	0.274729	-8.58891	8.77984e-18	6.9299e-17
ENSRNOG00000029047	Cubn	13.3701	63.7738	481.975	-2.56713	0.298909	-8.58833	8.8244e-18	6.96142e-17
ENSRNOG00000010418	Nek1	11.3827	2.59798	112.083	1.99691	0.232605	8.58499	9.08426e-18	7.16266e-17
ENSRNOG00000037514	Qser1	1.87784	7.62153	90.7776	-2.13464	0.248697	-8.5833	9.21925e-18	7.26529e-17
ENSRNOG00000021602	Zmynd10	1.18837	31.0745	30.5226	-4.80659	0.560107	-8.58156	9.35965e-18	7.37207e-17
ENSRNOG00000005993	Oxsm	2.84752	15.7976	48.836	-2.74396	0.319819	-8.57972	9.5102e-18	7.48673e-17
ENSRNOG00000017839	Ercc1	109.355	38.9357	363.09	1.29561	0.151024	8.57885	9.58303e-18	7.54012e-17
ENSRNOG00000016640	Dner	37.5855	0.0197166	277.258	10.4403	1.217	8.57871	9.59428e-18	7.54502e-17
ENSRNOG00000016070	Trpc3	13.8184	1.15407	19.5134	3.31443	0.386611	8.57305	1.00783e-17	7.92153e-17
ENSRNOG00000022870	Smad5	1.86757	11.4588	83.3103	-2.80576	0.327297	-8.57252	1.01248e-17	7.95389e-17
ENSRNOG00000019550	Slc11a2	7.00574	72.6946	312.465	-3.48825	0.40697	-8.57127	1.02346e-17	8.03597e-17
ENSRNOG00000007613	C1qtnf5	141.71	16.7923	114.615	2.83135	0.330386	8.56982	1.03647e-17	8.13391e-17
ENSRNOG00000000931	Sfswap	68.782	15.6951	313.655	1.81828	0.212275	8.56568	1.07444e-17	8.42743e-17
ENSRNOG00000024671	Dmxl1	17.2465	4.30824	888.68	1.81003	0.211341	8.56449	1.08555e-17	8.51019e-17
ENSRNOG00000029399	Bcam	586.7	103.36	696.999	2.3485	0.274236	8.56378	1.09226e-17	8.55834e-17
ENSRNOG00000015791	Zdhhc12	53.533	0	54.5833	10.2982	1.20256	8.56352	1.09471e-17	8.57301e-17
ENSRNOG00000000431	Atf6b	14.3569	43.1029	232.115	-1.75021	0.204383	-8.56339	1.09596e-17	8.57834e-17
ENSRNOG00000001840	Rep15	27.625	0.765347	14.9768	4.96641	0.580116	8.56105	1.11842e-17	8.74959e-17
ENSRNOG00000056596	Alas1	46.454	162.393	1961.53	-1.92008	0.224305	-8.56016	1.12707e-17	8.81274e-17
ENSRNOG00000033611	Wdr83os	118.747	238.452	306.018	-1.21643	0.142114	-8.55951	1.13348e-17	8.85822e-17
ENSRNOG00000050158	LOC100911692	86.7786	0.046762	54.4153	10.4807	1.22452	8.55898	1.13874e-17	8.89472e-17
ENSRNOG00000008133	Mfng	42.9249	5.61498	87.833	2.70988	0.316747	8.55536	1.17506e-17	9.17364e-17
ENSRNOG00000026542	Suco	38.6126	8.76077	382.008	1.92177	0.224634	8.5551	1.1777e-17	9.18952e-17
ENSRNOG00000022781	Ccser2	29.9846	5.74032	182.301	2.17903	0.25472	8.55461	1.18263e-17	9.22315e-17
ENSRNOG00000000609	Ipmk	7.12605	118.765	224.155	-4.10293	0.479638	-8.55422	1.18671e-17	9.25016e-17
ENSRNOG00000013956	Rnf38	16.0081	3.31063	627.881	2.09513	0.244977	8.55233	1.20627e-17	9.39779e-17
ENSRNOG00000001429	Lrwd1	63.7875	17.7469	271.769	1.62711	0.190288	8.55074	1.22297e-17	9.52295e-17
ENSRNOG00000006487	Casp8ap2	13.5992	2.96024	84.3527	1.99551	0.233388	8.55019	1.22889e-17	9.56412e-17
ENSRNOG00000003928	Tmco1	270.114	88.3019	616.79	1.41389	0.165367	8.55002	1.23071e-17	9.57331e-17
ENSRNOG00000037865	Hormad2	2.51508	27.4773	17.5077	-3.55819	0.416289	-8.5474	1.2589e-17	9.7875e-17
ENSRNOG00000007136	Anxa7	145.428	50.9695	561.524	1.32973	0.155579	8.54699	1.26343e-17	9.81772e-17
ENSRNOG00000016505	Fam169a	18.1228	2.66342	30.6586	2.57082	0.300833	8.54568	1.27777e-17	9.92397e-17
ENSRNOG00000059679	LOC103692165	22.9961	0	542.926	10.1938	1.19371	8.53964	1.34644e-17	1.04519e-16
ENSRNOG00000017900	rnf141	51.3921	11.2663	252.806	1.98828	0.232844	8.53911	1.35259e-17	1.04942e-16
ENSRNOG00000046920	NEWGENE_1359268	24.2102	0	56.5061	10.245	1.20032	8.5352	1.39918e-17	1.08502e-16
ENSRNOG00000017283	Kcnt1	0.149022	76.8961	195.15	-9.4025	1.10172	-8.5344	1.40883e-17	1.09193e-16
ENSRNOG00000047911	Miip	55.428	0	425.619	10.3232	1.20992	8.53212	1.43695e-17	1.11316e-16
ENSRNOG00000046904	LOC108348085	45.3447	0	51.4647	10.2352	1.20042	8.52637	1.51011e-17	1.16923e-16
ENSRNOG00000004626	Slc34a2	1.48279	43.9532	56.4921	-4.97491	0.583555	-8.52517	1.52586e-17	1.18082e-16
ENSRNOG00000014750	Tasor	32.7147	6.18738	285.271	2.18218	0.256029	8.52319	1.55214e-17	1.20053e-16
ENSRNOG00000033796	Kcnj5	19.6912	0.823552	25.5565	4.67084	0.548023	8.52307	1.55374e-17	1.20116e-16
ENSRNOG00000015105	Bspry	35.8389	122.683	182.559	-1.96694	0.230788	-8.52272	1.55855e-17	1.20425e-16
ENSRNOG00000007120	Mtmr3	2.92524	33.7784	263.621	-3.50545	0.411402	-8.52074	1.58536e-17	1.22434e-16
ENSRNOG00000038150	RGD1560394	285.69	0	27.4315	11.7571	1.3799	8.52026	1.59195e-17	1.2288e-16
ENSRNOG00000018087	Vim	498.745	95.4493	2013.08	2.25056	0.264168	8.51944	1.6033e-17	1.23693e-16
ENSRNOG00000038973	Acd	46.5977	0	82.081	10.2918	1.20813	8.51878	1.61241e-17	1.24331e-16
ENSRNOG00000031896	Stt3a	81.5405	29.8621	1014.24	1.24834	0.146543	8.51854	1.61572e-17	1.24523e-16
ENSRNOG00000056956	Thap1	67.1036	19.0389	116.498	1.59308	0.187036	8.51751	1.63027e-17	1.2558e-16
ENSRNOG00000052347	AABR07045684.1	10.3372	1.13221	61.0699	2.95714	0.347221	8.51658	1.64329e-17	1.26518e-16
ENSRNOG00000016477	Vangl1	1.52961	14.5362	59.9116	-3.41976	0.401688	-8.51348	1.68783e-17	1.29881e-16
ENSRNOG00000001073	RGD1563482	20.4603	2.59609	200.643	2.89369	0.3399	8.51336	1.68971e-17	1.29959e-16
ENSRNOG00000000392	Supv3l1	23.9323	52.5623	227.192	-1.31738	0.154748	-8.51303	1.69441e-17	1.30254e-16
ENSRNOG00000009217	Fbxo6	20.5981	115.551	193.1	-2.62602	0.308534	-8.5113	1.72e-17	1.32153e-16
ENSRNOG00000046283	Tmem41a	8.10756	42.3288	304.355	-2.60729	0.306412	-8.5091	1.75296e-17	1.34617e-16
ENSRNOG00000022066	Fam117b	1.28036	18.8557	485.934	-3.83266	0.450473	-8.50807	1.76853e-17	1.35744e-16
ENSRNOG00000032394	Tymp	0	42.2418	686.206	-10.1873	1.19763	-8.50625	1.79645e-17	1.37816e-16
ENSRNOG00000029185	Rasa1	32.5106	11.9384	244.004	1.2433	0.146187	8.50484	1.8185e-17	1.39437e-16
ENSRNOG00000034025	Ptprj	2.46259	29.3615	335.205	-3.59084	0.422221	-8.50465	1.82147e-17	1.39593e-16
ENSRNOG00000002342	Aldh3a2	5.59041	25.8835	791.686	-2.33162	0.274242	-8.50205	1.86264e-17	1.42676e-16
ENSRNOG00000011445	Nkain1	0.277467	12.1213	19.2677	-5.63955	0.663345	-8.50169	1.86857e-17	1.43057e-16
ENSRNOG00000021303	Drc3	2.63147	12.6877	62.4719	-2.44023	0.287042	-8.5013	1.87481e-17	1.43462e-16
ENSRNOG00000059579	Gpt2	6.2858	0.606431	691.338	3.17645	0.373816	8.49737	1.93937e-17	1.48327e-16
ENSRNOG00000022893	Rimbp2	0.116537	19.5492	48.1024	-7.41906	0.873133	-8.49705	1.94466e-17	1.48656e-16
ENSRNOG00000006102	Pole4	228.96	68.1517	380.933	1.46121	0.17198	8.4964	1.95557e-17	1.49414e-16
ENSRNOG00000019372	Pc	51.0942	171.267	1538.51	-2.0089	0.236528	-8.49327	2.00906e-17	1.53423e-16
ENSRNOG00000015794	Fam83d	30.9236	1.13586	73.0129	4.65737	0.548371	8.49309	2.01219e-17	1.53584e-16
ENSRNOG00000013376	Mvd	76.7085	14.8835	217.372	2.23174	0.262785	8.49265	2.01976e-17	1.54083e-16
ENSRNOG00000034107	LOC681282	30.2645	62.7741	186.18	-1.24166	0.146235	-8.49089	2.0506e-17	1.56357e-16
ENSRNOG00000000938	Ran	149.117	365.574	1016.55	-1.46073	0.172076	-8.48889	2.08619e-17	1.5899e-16
ENSRNOG00000003385	Glrx2	38.3655	127.538	222.46	-2.0008	0.235747	-8.48706	2.1193e-17	1.61432e-16
ENSRNOG00000056069	Kif11	0.237023	14.6577	196.146	-6.14281	0.723865	-8.48614	2.13623e-17	1.62639e-16
ENSRNOG00000060729	Qtrt2	12.681	2.30694	55.3801	2.21901	0.26154	8.48439	2.16848e-17	1.65011e-16
ENSRNOG00000010104	Pofut1	26.3507	6.15226	265.555	1.92364	0.226834	8.48037	2.2447e-17	1.70724e-16
ENSRNOG00000026650	Tmprss4	19.5692	0	108.399	10.2931	1.21409	8.47804	2.29009e-17	1.74089e-16
ENSRNOG00000022054	Paqr7	13.9407	77.4698	234.59	-2.62013	0.309107	-8.47645	2.32168e-17	1.76401e-16
ENSRNOG00000003786	Tspan6	167.105	42.8533	194.72	1.76906	0.208741	8.47489	2.35312e-17	1.78699e-16
ENSRNOG00000000387	Slc25a16	2.44641	15.6534	216.829	-2.85358	0.336741	-8.4741	2.36899e-17	1.79814e-16
ENSRNOG00000055286	LOC103689986	30.5846	0	55.8428	10.2625	1.2111	8.47369	2.37742e-17	1.80363e-16
ENSRNOG00000024553	Cyb5d2	35.9739	10.0286	134.982	1.7098	0.201844	8.47089	2.43519e-17	1.84652e-16
ENSRNOG00000018475	Eif4enif1	18.5117	7.3592	190.211	1.14057	0.134675	8.46904	2.4742e-17	1.87515e-16
ENSRNOG00000052296	Shank3	1.63861	7.42592	219.868	-2.30809	0.27254	-8.46883	2.47868e-17	1.87761e-16
ENSRNOG00000008543	Pdlim2	170.6	23.523	239.646	2.68657	0.317316	8.46655	2.52766e-17	1.91374e-16
ENSRNOG00000018123	Ccny	17.065	75.3416	530.916	-2.2345	0.263947	-8.46569	2.54644e-17	1.927e-16
ENSRNOG00000017758	LOC361985	37.7959	118.928	550.398	-1.69929	0.200788	-8.4631	2.60352e-17	1.9692e-16
ENSRNOG00000017459	C1ql3	54.2005	0.389197	32.4686	6.82952	0.806988	8.46298	2.60623e-17	1.97026e-16
ENSRNOG00000012827	Mlf1	20.0833	0.671994	89.4013	4.68183	0.553376	8.46048	2.66271e-17	2.01195e-16
ENSRNOG00000015866	Hint2	341.658	730.297	1161.46	-1.29794	0.153453	-8.45819	2.71566e-17	2.05093e-16
ENSRNOG00000003434	Ro60	7.7822	1.44747	102.031	2.27357	0.268846	8.45678	2.74873e-17	2.07486e-16
ENSRNOG00000003409	NEWGENE_1565644	55.1905	0.853033	43.9136	5.9652	0.705434	8.45606	2.76564e-17	2.08657e-16
ENSRNOG00000015516	Cbwd1	38.0515	11.1961	102.424	1.60657	0.190034	8.45412	2.812e-17	2.12049e-16
ENSRNOG00000005874	Tle2	0	58.9871	120.322	-10.4158	1.23249	-8.45103	2.88741e-17	2.17626e-16
ENSRNOG00000012366	Mesd	95.8253	179.049	435.973	-1.03888	0.122937	-8.45057	2.89876e-17	2.18314e-16
ENSRNOG00000047934	RGD1566359	45.4822	7.21038	104.241	2.44715	0.289585	8.45055	2.89944e-17	2.18314e-16
ENSRNOG00000020583	Fcgrt	85.3964	256.767	748.735	-1.89987	0.224832	-8.45016	2.90914e-17	2.18935e-16
[truncated: 13,179 more rows]

## Sheet: Liver
GeneID	GeneName	TPM_Spalax	TPM_Rat	baseMean	log2FoldChange	lfcSE	stat	pvalue	padj
ENSRNOG00000062298	Rpl13a	559.071	12.0541	4886.91	5.20296	0.159548	32.6106	2.90491e-233	4.11596e-229
ENSRNOG00000029574	Rps4x	1116.3	2.39434	3851.1	8.54455	0.268353	31.8407	1.77287e-222	1.25599e-218
ENSRNOG00000013975	Acat2l1	916.645	7.53382	980.284	6.56499	0.210984	31.116	1.46204e-212	6.90521e-209
ENSRNOG00000047565	Echs1	997.381	0.934116	2402.6	9.72127	0.32359	30.0419	2.78168e-198	9.85339e-195
ENSRNOG00000018993	Ilk	0.644318	79.0137	415.101	-7.30872	0.249791	-29.2594	3.4124e-188	9.67007e-185
ENSRNOG00000033152	Rps18l1	839.137	6.23638	2102.3	6.77057	0.237596	28.4961	1.30819e-178	3.08929e-175
ENSRNOG00000016327	Mcee	12.8101	126.432	260.036	-3.64022	0.132445	-27.4848	2.66651e-166	5.3974e-163
ENSRNOG00000055012	LOC108348078	95.6416	1.91524	780.437	5.33112	0.194443	27.4174	1.70291e-165	3.01607e-162
ENSRNOG00000011573	Csad	6.56305	568.673	2082.59	-6.68559	0.245342	-27.2501	1.65599e-163	2.60709e-160
ENSRNOG00000015749	Nme3	3.16129	119.157	175.866	-5.60937	0.207358	-27.0517	3.64986e-161	5.17149e-158
ENSRNOG00000006766	Laptm4b	303.383	18.7109	1571.43	3.63855	0.136061	26.742	1.52905e-157	1.96956e-154
ENSRNOG00000057116	LOC102548286	113.966	3.19638	364.685	4.77591	0.182464	26.1745	5.18284e-151	6.11964e-148
ENSRNOG00000055531	Hps5	13.1443	498.585	2196.85	-5.64267	0.223988	-25.1918	4.92728e-140	5.37036e-137
ENSRNOG00000009982	Pnp	44.0373	457.72	1280.9	-3.76756	0.152744	-24.6658	2.49143e-134	2.52151e-131
ENSRNOG00000015703	Hypk	20.9606	315.137	876.648	-4.25583	0.174457	-24.3946	1.94935e-131	1.84135e-128
ENSRNOG00000048812	Gpx1	80.4875	2075.12	4527.69	-5.01767	0.208516	-24.0638	5.99273e-128	5.30694e-125
ENSRNOG00000017286	Ephx2	466.926	6.9884	812.293	5.71731	0.239654	23.8566	8.65604e-126	6.81374e-123
ENSRNOG00000027049	Atp5mf	103.12	1042.51	3286.49	-3.67821	0.154174	-23.8576	8.45186e-126	6.81374e-123
ENSRNOG00000019041	Psme1	231.726	1.93941	413.051	6.54343	0.283121	23.1118	3.52639e-118	2.62976e-115
ENSRNOG00000025462	Wdr41	123.289	5.06355	287.028	4.25851	0.184674	23.0597	1.17645e-117	8.33452e-115
ENSRNOG00000030120	Ormdl2	12.7261	127.426	352.007	-3.67833	0.159636	-23.0421	1.76707e-117	1.19227e-114
ENSRNOG00000046621	AABR07043748.1	48.6434	0.768858	299.691	5.6146	0.247495	22.6857	6.20468e-114	3.9961e-111
ENSRNOG00000061499	Kmt2d	11.4629	9.67436	2216.28	-4.73931	0.209595	-22.6118	3.31665e-113	2.0432e-110
ENSRNOG00000031506	Ftl1	7227.57	2.92926	9450.85	10.8177	0.478867	22.5902	5.41167e-113	3.19492e-110
ENSRNOG00000027797	Nit2	169.666	793.984	1371.05	-2.60111	0.115396	-22.5408	1.65386e-112	9.37341e-110
ENSRNOG00000012314	Slirp	262.696	9.42216	653.406	4.4811	0.200917	22.3032	3.43843e-110	1.87381e-107
ENSRNOG00000055068	Ppial4d	1380.16	100.145	2396.62	3.49587	0.158614	22.0402	1.18677e-107	6.22791e-105
ENSRNOG00000008989	Cryl1	358.604	10.9911	754.173	4.58737	0.208185	22.035	1.33024e-107	6.73148e-105
ENSRNOG00000015320	Atp5mc2	1.70239	725.406	1020.78	-9.09228	0.413799	-21.9727	5.25264e-107	2.56637e-104
ENSRNOG00000011621	Hnrnpc	182.264	8.90382	1362.39	4.0245	0.184786	21.7793	3.64837e-105	1.72312e-102
ENSRNOG00000058909	Rps9	688.527	34.8269	3434.31	3.95725	0.183144	21.6074	1.53181e-103	7.00135e-101
ENSRNOG00000007512	Srp14	171.453	4.29293	248.054	4.9431	0.229647	21.5248	9.12358e-103	4.03975e-100
ENSRNOG00000032394	Tymp	26.3984	552.892	686.206	-4.73638	0.220829	-21.4481	4.75327e-102	2.04088e-99
ENSRNOG00000011830	Plekha3	175.09	10.167	396.779	3.76679	0.175992	21.4032	1.2478e-101	5.20001e-99
ENSRNOG00000018086	Slc22a8	1.80477	341.102	867.808	-7.84032	0.366341	-21.4017	1.2885e-101	5.21622e-99
ENSRNOG00000001391	Sdsl	629.241	17.6127	630.09	4.74158	0.221641	21.3931	1.54847e-101	6.09452e-99
ENSRNOG00000032605	Rpl32	417.784	2.83216	998.883	6.87408	0.321665	21.3703	2.52578e-101	9.67236e-99
ENSRNOG00000017372	Higd2a	11.2181	100.948	209.264	-3.54877	0.16757	-21.1778	1.5294e-99	5.70267e-97
ENSRNOG00000011817	Rpl22l1	26.0862	266.174	1002.99	-3.68761	0.174277	-21.1595	2.25723e-99	8.20069e-97
ENSRNOG00000053814	AC105531.1	9.85293	68.4556	580.333	-3.14255	0.149124	-21.0734	1.39462e-98	4.9401e-96
ENSRNOG00000012192	Znf740	1.23047	37.0827	1030.39	-5.28522	0.252533	-20.9288	2.92705e-97	1.01155e-94
ENSRNOG00000024414	Ate1	40.3738	2.00229	248.587	3.96386	0.189824	20.8818	7.83567e-97	2.64342e-94
ENSRNOG00000025731	Ptma	553.907	1.44678	1333.64	8.19904	0.394553	20.7806	6.48982e-96	2.13847e-93
ENSRNOG00000042884	Hsd3b3	834.303	3.41158	617.835	7.5927	0.368248	20.6185	1.87468e-94	6.03688e-92
ENSRNOG00000049426	Mmab	72.4942	5.15499	194.314	3.47802	0.169289	20.5448	8.563e-94	2.6962e-91
ENSRNOG00000037897	Rps19l2	723.278	1.47204	2298.88	8.57462	0.421103	20.3623	3.61242e-92	1.1127e-89
ENSRNOG00000048172	Rac3	1.48965	107.456	3834.6	-6.4865	0.319336	-20.3125	9.97795e-92	3.00803e-89
ENSRNOG00000003872	NEWGENE_620180	290.628	8.28779	2054.54	4.78684	0.239295	20.0039	5.09063e-89	1.50269e-86
ENSRNOG00000010557	Smarcd2	3.35493	31.9774	2051.95	-3.62455	0.181762	-19.9412	1.78868e-88	5.17221e-86
ENSRNOG00000016474	Tspan3	181.208	10.4712	1151.31	3.8151	0.19175	19.8962	4.38888e-88	1.24372e-85
ENSRNOG00000014490	Bdh2	375.611	7.52565	454.389	5.32521	0.267805	19.8846	5.52725e-88	1.5356e-85
ENSRNOG00000009239	Entpd8	229.981	12.1775	575.156	3.86898	0.195443	19.796	3.22518e-87	8.78801e-85
ENSRNOG00000048874	Gckr	16.1662	274.12	985.728	-4.37578	0.224305	-19.5081	9.36522e-85	2.50369e-82
ENSRNOG00000020941	Psenen	85.8162	365.593	551.341	-2.44491	0.125416	-19.4944	1.22444e-84	3.2128e-82
ENSRNOG00000051720	Nudc	120.34	9.58153	408.195	3.2653	0.168003	19.4359	3.83353e-84	9.87586e-82
ENSRNOG00000003264	Nat9	399.239	29.6849	675.917	3.37292	0.173933	19.3921	9.00614e-84	2.27871e-81
ENSRNOG00000039017	Naa50	133.558	5.70825	439.961	4.18568	0.215961	19.3817	1.10199e-83	2.7393e-81
ENSRNOG00000002205	Ociad1	53.4657	149.904	782.746	-1.87977	0.097629	-19.2542	1.3009e-82	3.178e-80
ENSRNOG00000016580	Rps23	134.763	985.243	5133.7	-3.20334	0.166584	-19.2296	2.09303e-82	5.02647e-80
ENSRNOG00000018040	Gins4	187.044	5.77753	245.967	4.62337	0.240586	19.2171	2.66236e-82	6.28717e-80
ENSRNOG00000012876	Slc6a13	1.13284	146.787	364.677	-7.17777	0.374338	-19.1746	6.0365e-82	1.40215e-79
ENSRNOG00000003649	Qsox1	213.34	5.16352	521.107	5.13404	0.267775	19.1729	6.23032e-82	1.42383e-79
ENSRNOG00000000561	Pald1	1.07854	78.7062	314.972	-6.64009	0.346694	-19.1526	9.20658e-82	2.0706e-79
ENSRNOG00000048738	Hdac6	46.6907	0.387882	493.838	6.55801	0.342648	19.1392	1.19014e-81	2.63486e-79
ENSRNOG00000016770	Calm2	564.614	64.182	1578.43	2.83871	0.149032	19.0477	6.86216e-81	1.49585e-78
ENSRNOG00000051179	Vps25	44.7363	0.789205	178.623	5.46253	0.287547	18.997	1.80672e-80	3.87869e-78
ENSRNOG00000021125	Prdx5	156.149	703.037	1972.77	-2.55604	0.135592	-18.8511	2.88047e-79	6.09156e-77
ENSRNOG00000037518	Hyi	333.795	1.97328	516.226	6.99735	0.371401	18.8404	3.52336e-79	7.34155e-77
ENSRNOG00000015568	Plpp5	1.28212	55.7483	171.481	-5.76519	0.306029	-18.8387	3.6352e-79	7.4648e-77
ENSRNOG00000008461	Smdt1	97.7841	622.185	788.573	-3.07309	0.163141	-18.8371	3.75142e-79	7.5934e-77
ENSRNOG00000008632	Invs	26.3602	1.28978	195.522	3.93943	0.209376	18.8151	5.67894e-79	1.13331e-76
ENSRNOG00000015756	AABR07053687.1	2.43649	18.2468	170.565	-3.27214	0.174533	-18.7479	2.01235e-78	3.96014e-76
ENSRNOG00000005988	Arl8a	2.3093	25.5147	222.117	-3.80268	0.204373	-18.6066	2.84329e-77	5.51871e-75
ENSRNOG00000061237	Dio1	2.27988	288.848	658.828	-7.4114	0.399434	-18.5548	7.46485e-77	1.42932e-74
ENSRNOG00000002100	LOC108348180	78.7546	10.3922	531.097	2.53957	0.137044	18.5311	1.15988e-76	2.19125e-74
ENSRNOG00000005039	Tfpi	172.362	7.38824	444.285	4.22944	0.228256	18.5293	1.19778e-76	2.23306e-74
ENSRNOG00000042886	Rps28	6.64118	615.414	790.971	-6.87065	0.371058	-18.5164	1.52371e-76	2.80382e-74
ENSRNOG00000013604	Gpx4	426.834	0.220138	3275.81	10.5294	0.571641	18.4196	9.14855e-76	1.66187e-73
ENSRNOG00000023587	Dhtkd1	9.64578	151.709	655.475	-4.38918	0.238821	-18.3785	1.95146e-75	3.50003e-73
ENSRNOG00000001187	Oasl	67.5015	1.65348	247.456	4.94023	0.269839	18.308	7.13962e-75	1.26452e-72
ENSRNOG00000002632	Naca	547.041	99.4501	7297.95	2.15881	0.117983	18.2976	8.64151e-75	1.51162e-72
ENSRNOG00000049370	Lsm6	68.82	3.68714	307.126	3.87556	0.211826	18.2959	8.92055e-75	1.54141e-72
ENSRNOG00000061779	Man2b2	43.3891	0.591645	313.358	5.84634	0.319695	18.2873	1.04543e-74	1.78466e-72
ENSRNOG00000013794	Rbp1	15.679	506.986	458.531	-5.4607	0.299368	-18.2407	2.45131e-74	4.13484e-72
ENSRNOG00000000190	Ep300	9.2247	0.9221	428.363	5.03828	0.276994	18.1891	6.29505e-74	1.04935e-71
ENSRNOG00000008050	Stac3	0.907522	266.199	359.236	-8.52692	0.468977	-18.1819	7.17376e-74	1.18192e-71
ENSRNOG00000025991	Pex1	5.21245	22.1647	242.526	-2.48901	0.13703	-18.1639	9.96096e-74	1.62226e-71
ENSRNOG00000008619	Agtrap	132.831	6.80439	327.958	3.9428	0.217108	18.1606	1.05893e-73	1.70499e-71
ENSRNOG00000014051	Pgrmc2	33.9457	213.458	401.237	-2.92633	0.162019	-18.0616	6.39321e-73	1.01781e-70
ENSRNOG00000016619	Use1	19.3959	114.958	613.226	-2.91333	0.162328	-17.9472	5.04942e-72	7.94947e-70
ENSRNOG00000022288	Pafah2	49.6627	0.526128	312.856	6.17256	0.344143	17.936	6.16976e-72	9.60653e-70
ENSRNOG00000001331	Rnf34	80.5797	4.63649	190.2	3.80979	0.212714	17.9104	9.78731e-72	1.50735e-69
ENSRNOG00000016250	Ammecr1l	11.5263	47.4921	503.198	-2.39704	0.133993	-17.8893	1.43014e-71	2.17889e-69
ENSRNOG00000014162	Plekhb2	4.81605	29.7967	644.281	-3.00578	0.16811	-17.8799	1.69214e-71	2.55063e-69
ENSRNOG00000003779	Dedd	3.16716	22.8224	134.91	-3.20147	0.180571	-17.7297	2.47346e-70	3.68911e-68
ENSRNOG00000010352	Dnajc3	29.9447	356.533	766.393	-3.97482	0.224486	-17.7063	3.74943e-70	5.53392e-68
ENSRNOG00000055222	AC094212.1	185.292	0.756844	846.142	7.58873	0.428676	17.7027	3.99637e-70	5.83759e-68
ENSRNOG00000049203	Pex5	36.0652	0.624881	131.231	5.47344	0.309717	17.6724	6.84822e-70	9.90127e-68
ENSRNOG00000017265	Tmem131	44.3027	4.69143	398.687	2.87293	0.162799	17.6472	1.07008e-69	1.53151e-67
ENSRNOG00000023453	Lrba	0.167861	9.239	254.401	-6.15356	0.348941	-17.635	1.32789e-69	1.88149e-67
ENSRNOG00000000164	Lamp2	116.507	543.016	2784.14	-2.54069	0.144888	-17.5356	7.66509e-69	1.07531e-66
ENSRNOG00000003634	Zfp354a	2.42548	103.422	542.72	-5.75097	0.328202	-17.5227	9.62308e-69	1.33676e-66
ENSRNOG00000052204	Tbc1d24	89.6884	13.5015	2662.5	2.3627	0.135244	17.4699	2.42717e-68	3.33889e-66
ENSRNOG00000010753	Aig1	135.691	3.12179	259.16	5.10022	0.294003	17.3475	2.05946e-67	2.80582e-65
ENSRNOG00000020014	Myh14	40.6028	0.801013	377.819	5.23084	0.302437	17.2956	5.07462e-67	6.84784e-65
ENSRNOG00000025940	Mettl9	12.2326	105.191	590.762	-3.42883	0.198383	-17.2839	6.21835e-67	8.31206e-65
ENSRNOG00000001072	Cers4	70.8298	0.281278	290.097	7.57887	0.439706	17.2362	1.42034e-66	1.88082e-64
ENSRNOG00000019272	Gkap1	8.89391	41.3594	217.898	-2.58499	0.150093	-17.2225	1.7997e-66	2.36111e-64
ENSRNOG00000011690	Rmdn3	147.58	4.58824	415.76	4.56664	0.265647	17.1906	3.12164e-66	4.05784e-64
ENSRNOG00000009437	Ewsr1	64.8948	0.304718	1029.27	7.39528	0.430634	17.173	4.22742e-66	5.44531e-64
ENSRNOG00000049229	Pomp	444.303	4.2335	599.617	6.46176	0.378616	17.0668	2.62194e-65	3.34687e-63
ENSRNOG00000029512	LOC100361854	449.341	2.38844	875.295	7.14385	0.418792	17.0582	3.03589e-65	3.84067e-63
ENSRNOG00000016379	Jtb	134.732	20.0897	283.434	2.36902	0.139028	17.0398	4.15864e-65	5.21449e-63
ENSRNOG00000018212	Abhd17a	11.3476	60.6234	1381.03	-2.76041	0.16238	-16.9997	8.25269e-65	1.02572e-62
ENSRNOG00000018091	Gdi2	62.5071	186.852	1330.93	-1.95287	0.114898	-16.9966	8.69969e-65	1.07188e-62
ENSRNOG00000002948	Abcc3	88.6736	0.620005	442.871	6.75343	0.398211	16.9595	1.63854e-64	2.00142e-62
ENSRNOG00000034093	AABR07011951.1	1464.06	0.108226	3565.26	13.1339	0.776252	16.9196	3.22438e-64	3.90481e-62
ENSRNOG00000001170	Cox6a1	175.46	736.906	1661.16	-2.44491	0.144616	-16.9062	4.05242e-64	4.866e-62
ENSRNOG00000028319	Cryz	310.316	19.5005	1057.56	3.69402	0.218595	16.8989	4.58305e-64	5.45691e-62
ENSRNOG00000010512	Yipf1	8.08492	56.1398	434.915	-3.21133	0.190971	-16.8158	1.86913e-63	2.20698e-61
ENSRNOG00000010744	Nrp1	56.195	2.74777	565.068	3.92082	0.233254	16.8092	2.0887e-63	2.44585e-61
ENSRNOG00000018662	Amacr	76.4591	630.657	2621.62	-3.29451	0.196081	-16.8018	2.36657e-63	2.74852e-61
ENSRNOG00000013971	Psat1	75.7651	2.94222	685.763	4.44016	0.265751	16.708	1.14612e-62	1.32028e-60
ENSRNOG00000045885	LOC100365810	544.49	1.22232	1312.86	8.49733	0.510256	16.6531	2.87408e-62	3.2841e-60
ENSRNOG00000001300	P2rx4	203.172	31.4188	670.365	2.42069	0.145399	16.6486	3.09663e-62	3.5101e-60
ENSRNOG00000010252	Hexa	37.5382	157.341	665.534	-2.3804	0.143074	-16.6376	3.72345e-62	4.18711e-60
ENSRNOG00000015285	Lrp4	0.434588	4.60646	90.7401	-3.78717	0.228094	-16.6036	6.56733e-62	7.32697e-60
ENSRNOG00000014997	Igf2r	34.4797	6.43854	2195.33	2.01643	0.121856	16.5477	1.66369e-61	1.84163e-59
ENSRNOG00000008891	Ift20	17.8325	138.726	286.968	-3.37463	0.204029	-16.5399	1.89258e-61	2.07876e-59
ENSRNOG00000021573	Dpy19l3	3.26512	31.4485	421.503	-3.57489	0.216244	-16.5317	2.16772e-61	2.36265e-59
ENSRNOG00000029134	Adgrl1	0.893487	13.5952	218.469	-4.27869	0.259022	-16.5186	2.69424e-61	2.9141e-59
ENSRNOG00000059714	Hsp90aa1	359.348	17.1178	2987.5	3.90235	0.236784	16.4807	5.05371e-61	5.4247e-59
ENSRNOG00000049236	Myh9	79.5695	0.0527229	1389.14	10.1594	0.619134	16.4091	1.64596e-60	1.7535e-58
ENSRNOG00000005705	Qpct	70.9348	1.56141	135.821	5.17282	0.315467	16.3973	1.9979e-60	2.11255e-58
ENSRNOG00000032677	Tssc4	6.68536	46.3035	187.678	-3.12352	0.190831	-16.368	3.23866e-60	3.39915e-58
ENSRNOG00000060307	Ten1	98.0812	6.84722	155.944	3.45771	0.21135	16.3601	3.68414e-60	3.83828e-58
ENSRNOG00000008329	Ndufb11	82.6536	309.497	904.523	-2.24272	0.137299	-16.3346	5.60393e-60	5.79577e-58
ENSRNOG00000006582	Aptx	88.9867	6.35294	244.438	3.43785	0.210812	16.3077	8.70199e-60	8.93467e-58
ENSRNOG00000033611	Wdr83os	28.5854	120.206	306.018	-2.47779	0.152137	-16.2866	1.22847e-59	1.25225e-57
ENSRNOG00000022657	Tmem97	11.4289	120.334	204.085	-3.75671	0.230702	-16.2838	1.28575e-59	1.30127e-57
ENSRNOG00000010301	Eif4e3	57.4919	1.80882	145.632	4.6134	0.283627	16.2657	1.72847e-59	1.73693e-57
ENSRNOG00000005298	Zfp513	0.929347	28.5485	130.08	-5.29848	0.326771	-16.2147	3.97186e-59	3.96319e-57
ENSRNOG00000033361	Slc39a5	87.7772	4.01677	252.501	4.07129	0.251422	16.1931	5.64579e-59	5.59407e-57
ENSRNOG00000020117	LOC108348098	56.401	6.72857	342.493	2.68806	0.166184	16.1752	7.5463e-59	7.42524e-57
ENSRNOG00000021102	Scn1b	171.442	7.17293	339.989	4.20833	0.260506	16.1544	1.05671e-58	1.03259e-56
ENSRNOG00000001068	Rac1	46.5356	82.5438	1083.67	-1.73849	0.107922	-16.1088	2.2124e-58	2.14709e-56
ENSRNOG00000007842	Aup1	71.3305	188.704	894.567	-1.75189	0.108965	-16.0776	3.66535e-58	3.53295e-56
ENSRNOG00000025625	Rnase4	2096.02	165.356	2610.69	3.30927	0.206195	16.0492	5.78776e-58	5.541e-56
ENSRNOG00000049330	NEWGENE_1308196	84.4466	3.13937	292.831	4.41179	0.275247	16.0285	8.08504e-58	7.68839e-56
ENSRNOG00000002878	Afm	132.468	1566.78	2457.37	-3.90766	0.244164	-16.0043	1.1929e-57	1.12681e-55
ENSRNOG00000015187	Acot8	46.7384	1.93702	1038.06	4.22183	0.263827	16.0023	1.23152e-57	1.15559e-55
ENSRNOG00000042653	Ndufaf8	7.03184	63.7296	133.697	-3.5447	0.221778	-15.9831	1.67651e-57	1.56279e-55
ENSRNOG00000048342	Tbca	103.039	437.559	650.217	-2.43715	0.152704	-15.96	2.42873e-57	2.2492e-55
ENSRNOG00000001030	Tsc22d1	0.189942	85.5779	1099.51	-9.21981	0.577717	-15.959	2.46511e-57	2.26806e-55
ENSRNOG00000025126	Palb2	29.83	0.913792	188.825	4.68616	0.293736	15.9536	2.6881e-57	2.45727e-55
ENSRNOG00000032825	LOC100362027	711.271	96.039	1487.58	2.56667	0.161103	15.9318	3.81037e-57	3.46084e-55
ENSRNOG00000004459	Sdr9c7	0.771234	77.8311	178.46	-7.04133	0.443988	-15.8593	1.21294e-56	1.09466e-54
ENSRNOG00000047594	LOC108348069	4.21336	0.136401	387.288	4.61193	0.291357	15.8291	1.95866e-56	1.75647e-54
ENSRNOG00000036827	Ppp1r1a	508.804	0.178863	896.303	11.1065	0.705188	15.7497	6.89779e-56	6.14684e-54
ENSRNOG00000032130	LOC691427	356.154	16.0482	438.957	4.11373	0.261242	15.7469	7.21857e-56	6.3925e-54
ENSRNOG00000043150	Arfgap1	7.34296	31.7729	291.895	-2.49073	0.158215	-15.7427	7.7132e-56	6.7881e-54
ENSRNOG00000028685	Shf	2.096	27.7881	49.2035	-4.09408	0.26161	-15.6495	3.3468e-55	2.92721e-53
ENSRNOG00000059622	Pigb	39.7327	0.683471	167.051	5.49157	0.351694	15.6146	5.78977e-55	5.03283e-53
ENSRNOG00000007862	Acat1	1431.54	162.205	3378	2.78657	0.178655	15.5974	7.57675e-55	6.54604e-53
ENSRNOG00000025832	Zer1	84.593	14.9597	760.419	2.12918	0.136677	15.5782	1.02352e-54	8.78929e-53
ENSRNOG00000030237	Cox7c	1.45276	1397.34	1110.71	-10.262	0.659543	-15.5593	1.37625e-54	1.1747e-52
ENSRNOG00000023708	Tmem176a	44.4638	901.416	948.788	-4.81557	0.309962	-15.536	1.9791e-54	1.67915e-52
ENSRNOG00000010524	Cryab	356.225	6.17166	1283.08	5.48455	0.354314	15.4793	4.78337e-54	4.03426e-52
ENSRNOG00000013743	Sec61a1	69.2903	213.058	1181.79	-3.13912	0.203177	-15.4502	7.52068e-54	6.30536e-52
ENSRNOG00000007459	Pcnx1	0.914394	9.27586	276.108	-3.71612	0.24071	-15.4381	9.06974e-54	7.55936e-52
ENSRNOG00000028801	Gsap	6.42032	31.666	260.037	-2.66407	0.172595	-15.4354	9.46785e-54	7.84503e-52
ENSRNOG00000005122	Uvssa	28.4122	1.20003	210.481	4.24193	0.275207	15.4136	1.32583e-53	1.09219e-51
ENSRNOG00000028512	Ilvbl	207.231	30.7375	966.426	2.40813	0.156689	15.3689	2.64772e-53	2.16853e-51
ENSRNOG00000004344	Zdhhc3	87.979	7.58343	399.17	3.18884	0.208151	15.3198	5.63667e-53	4.58999e-51
ENSRNOG00000047517	Oxld1	3.50622	24.0997	3461.29	-3.13111	0.204879	-15.2828	9.95974e-53	8.06397e-51
ENSRNOG00000012475	Prr5	23.6925	1.29092	218.798	3.84923	0.252094	15.269	1.22969e-52	9.89974e-51
ENSRNOG00000053691	Lama5	9.31544	0.171341	467.235	5.36933	0.352094	15.2497	1.65365e-52	1.32376e-50
ENSRNOG00000007351	Ggh	231.884	15.4399	735.271	3.49096	0.228967	15.2466	1.7356e-52	1.38156e-50
ENSRNOG00000024207	Fgfrl1	68.6673	4.76402	197.44	3.47424	0.228231	15.2224	2.50998e-52	1.98681e-50
ENSRNOG00000002947	Dpt	0.289379	379.032	561.585	-10.7749	0.70917	-15.1937	3.89403e-52	3.06525e-50
ENSRNOG00000052003	Mkrn2os	22.7483	0.238269	222.672	6.22905	0.410401	15.178	4.94998e-52	3.87493e-50
ENSRNOG00000003248	Mpzl1	44.2797	3.41959	1531.69	3.34773	0.22134	15.1248	1.11154e-51	8.64585e-50
ENSRNOG00000011831	Nudt18	4.7324	29.9048	125.083	-3.05472	0.201972	-15.1245	1.11666e-51	8.64585e-50
ENSRNOG00000013263	Ccdc151	123.927	0.149425	305.492	9.38204	0.622357	15.075	2.3647e-51	1.82094e-49
ENSRNOG00000007242	Ehmt1	8.69133	1.56809	177.975	2.11593	0.140476	15.0626	2.85461e-51	2.18632e-49
ENSRNOG00000037327	F8a1	4.94228	36.7949	96.5501	-3.26539	0.216913	-15.054	3.25221e-51	2.47745e-49
ENSRNOG00000055439	AABR07008608.1	45.6842	4.06995	165.555	3.11291	0.206956	15.0414	3.9323e-51	2.97951e-49
ENSRNOG00000002932	Wdr19	10.6487	0.590716	449.728	3.82845	0.254658	15.0337	4.41684e-51	3.32884e-49
ENSRNOG00000032871	Mlc1	0.174574	59.5691	432.513	-8.79701	0.586427	-15.001	7.22809e-51	5.41877e-49
ENSRNOG00000055648	Haus7	57.5292	5.84017	256.414	2.95616	0.197075	15.0002	7.32524e-51	5.4627e-49
ENSRNOG00000004252	LOC108348062	118.051	19.9535	485.7	2.21629	0.147818	14.9934	8.11077e-51	6.01683e-49
ENSRNOG00000019277	Vdac3	39.4527	178.264	974.629	-2.58154	0.172498	-14.9657	1.23049e-50	9.0806e-49
ENSRNOG00000009576	Xpa	112.529	8.65234	315.322	3.33494	0.223	14.9549	1.44706e-50	1.06235e-48
ENSRNOG00000022597	Cenpj	1.18874	13.2598	167.043	-3.81177	0.255784	-14.9023	3.18307e-50	2.32479e-48
ENSRNOG00000039415	Fchsd1	71.6322	0.984241	170.443	5.90466	0.396387	14.8962	3.48781e-50	2.5343e-48
ENSRNOG00000024420	Eme1	19.7865	0.476319	250.127	5.05256	0.340187	14.8523	6.72341e-50	4.84632e-48
ENSRNOG00000049324	Tspan4	96.7072	0.0772828	470.583	9.93759	0.669102	14.8521	6.73812e-50	4.84632e-48
ENSRNOG00000009350	Sez6	0.0817976	38.9909	600.049	-9.28949	0.625753	-14.8453	7.46302e-50	5.34058e-48
ENSRNOG00000001817	Tm7sf3	128.419	11.0715	462.202	3.19787	0.215421	14.8447	7.52578e-50	5.35843e-48
ENSRNOG00000020308	Ech1	1188.05	105.301	1700.94	3.11238	0.209885	14.829	9.51552e-50	6.74127e-48
ENSRNOG00000031479	Hdlbp	71.6631	126.531	2601.59	-1.22765	0.0829619	-14.7977	1.51487e-49	1.06787e-47
ENSRNOG00000003563	Blmh	103.463	21.3286	486.774	1.88845	0.127979	14.7559	2.81808e-49	1.9767e-47
ENSRNOG00000019162	Emc9	33.8276	2.42386	92.2657	3.38356	0.229555	14.7397	3.58532e-49	2.50248e-47
ENSRNOG00000050424	Nme4	1.77918	49.8539	193.724	-5.1639	0.351088	-14.7083	5.70277e-49	3.96091e-47
ENSRNOG00000010593	Ctnnal1	1.79489	15.2367	371.37	-3.39373	0.231718	-14.6459	1.43007e-48	9.8842e-47
ENSRNOG00000051792	LOC689959	123.837	23.1602	123.068	2.04926	0.139937	14.6442	1.46771e-48	1.00951e-46
ENSRNOG00000003397	Adprm	4.15905	24.7337	104.631	-2.91244	0.199225	-14.6188	2.13034e-48	1.4582e-46
ENSRNOG00000019785	Phtf1	5.77696	28.7004	223.508	-2.69612	0.184532	-14.6106	2.40561e-48	1.6387e-46
ENSRNOG00000024924	Cep19	3.79654	32.3146	113.509	-3.49472	0.239257	-14.6065	2.55165e-48	1.72987e-46
ENSRNOG00000008332	Smo	23.425	1.36353	644.156	3.7209	0.255134	14.5841	3.54612e-48	2.39262e-46
ENSRNOG00000038218	Ndufc1	157.46	592.358	630.021	-2.24345	0.153848	-14.5823	3.64298e-48	2.44632e-46
ENSRNOG00000003533	Clcn4	5.54456	46.0358	664.498	-3.43148	0.235652	-14.5617	4.92365e-48	3.29072e-46
ENSRNOG00000059097	AABR07025140.1	86.812	0.255416	209.02	7.81924	0.537057	14.5594	5.08851e-48	3.38493e-46
ENSRNOG00000051238	Mphosph8	24.4992	2.51335	226.494	2.99894	0.206407	14.5292	7.90939e-48	5.23683e-46
ENSRNOG00000002823	Mapk9	23.1925	59.8586	286.892	-1.76164	0.121298	-14.5232	8.63762e-48	5.69239e-46
ENSRNOG00000015346	Obsl1	15.4527	0.419321	429.262	4.70671	0.324445	14.507	1.09456e-47	7.18002e-46
ENSRNOG00000053550	Itga1	40.0605	2.40459	516.756	3.64476	0.251361	14.5001	1.21016e-47	7.90174e-46
ENSRNOG00000008965	Socs2	1.23804	123.224	298.175	-6.65086	0.459581	-14.4716	1.83243e-47	1.191e-45
ENSRNOG00000016660	Cox5b	178.458	695.28	1399.28	-2.33492	0.161561	-14.4522	2.42738e-47	1.57048e-45
ENSRNOG00000026962	Osbpl8	33.7505	1.84242	384.806	3.86055	0.267474	14.4334	3.19172e-47	2.05561e-45
ENSRNOG00000018999	Cdc14b	51.6394	2.28683	213.534	4.17283	0.289395	14.4191	3.92163e-47	2.51428e-45
ENSRNOG00000055408	Gcat	10.9066	72.1658	225.677	-3.07424	0.213214	-14.4186	3.95364e-47	2.52339e-45
ENSRNOG00000057713	Cav2	1.46523	43.358	505.77	-5.30455	0.368026	-14.4135	4.25613e-47	2.70426e-45
ENSRNOG00000040108	RGD1565355	425.423	0.865029	2133.65	8.75841	0.608368	14.3965	5.43936e-47	3.44064e-45
ENSRNOG00000047123	Tstd1	6.71931	115.51	161.924	-4.4358	0.308386	-14.3839	6.5288e-47	4.1114e-45
ENSRNOG00000021678	Alkbh3	6.64602	32.8952	315.203	-2.65456	0.184597	-14.3803	6.87963e-47	4.31317e-45
ENSRNOG00000026260	Rpl11	832.749	152.054	4886	2.13283	0.148678	14.3453	1.14062e-46	7.11961e-45
ENSRNOG00000026650	Tmprss4	101.702	0.119551	108.399	9.34634	0.651689	14.3417	1.20038e-46	7.4381e-45
ENSRNOG00000033529	Amy1a	232.549	1133.83	2138.65	-2.61424	0.182283	-14.3416	1.20215e-46	7.4381e-45
ENSRNOG00000016692	Hsdl2	246.813	30.1895	1033.32	2.67156	0.186359	14.3356	1.3117e-46	8.08063e-45
ENSRNOG00000004992	Rab1a	55.9176	232.08	1399.53	-2.43286	0.169749	-14.3321	1.37843e-46	8.45498e-45
ENSRNOG00000019798	Stub1	84.8142	13.3944	430.582	2.29425	0.160176	14.3233	1.5644e-46	9.5543e-45
ENSRNOG00000012841	Alg11	20.6576	81.8044	374.45	-2.26585	0.158478	-14.2976	2.26604e-46	1.37801e-44
ENSRNOG00000005046	Tspan13	286.187	9.70634	1031.57	4.55331	0.318808	14.2823	2.82197e-46	1.70874e-44
ENSRNOG00000046271	Gspt1	25.5192	2.74787	568.5	2.8746	0.201386	14.2741	3.17443e-46	1.91398e-44
ENSRNOG00000007519	Tmem43	53.1464	5.17849	445.45	2.99479	0.210102	14.2539	4.23688e-46	2.54374e-44
ENSRNOG00000015523	RGD1308147	2.46114	27.6357	59.3075	-3.88145	0.27234	-14.2522	4.34339e-46	2.59669e-44
ENSRNOG00000005689	Yeats4	28.417	95.9343	503.313	-2.07972	0.145982	-14.2464	4.72101e-46	2.81059e-44
ENSRNOG00000017369	Mustn1	325.934	1.06269	335.196	8.23383	0.578268	14.2388	5.26515e-46	3.12142e-44
ENSRNOG00000011582	Rab3d	88.0334	1.52901	365.839	5.44632	0.382637	14.2336	5.66663e-46	3.34131e-44
ENSRNOG00000013728	Polg2	5.38698	42.8612	187.366	-3.32153	0.233362	-14.2334	5.68322e-46	3.34131e-44
ENSRNOG00000020358	Ptov1	460.552	64.1966	742.772	2.50839	0.176247	14.2322	5.78118e-46	3.38486e-44
ENSRNOG00000058618	Dcst2	0.478849	17.7613	191.111	-5.56106	0.390976	-14.2236	6.5445e-46	3.81601e-44
ENSRNOG00000033593	Osbpl9	26.0526	68.317	698.677	-1.7502	0.123347	-14.1892	1.06796e-45	6.20159e-44
ENSRNOG00000045686	Nfs1	81.1656	7.61636	319.328	3.08265	0.217767	14.1557	1.72217e-45	9.95975e-44
ENSRNOG00000038902	Rbis	27.1416	146.599	213.653	-2.76314	0.195425	-14.1391	2.18041e-45	1.25587e-43
ENSRNOG00000027444	Nubpl	88.6183	11.2583	199.891	2.67135	0.189136	14.124	2.70218e-45	1.55009e-43
ENSRNOG00000036833	Zfp385a	1.12433	13.2988	250.875	-3.91413	0.277154	-14.1226	2.75712e-45	1.57522e-43
ENSRNOG00000024553	Cyb5d2	47.2277	4.61447	134.982	2.99979	0.212501	14.1166	3.00036e-45	1.70731e-43
ENSRNOG00000045949	Faah	52.2103	4.62023	328.597	3.18959	0.226116	14.106	3.48861e-45	1.97721e-43
ENSRNOG00000053452	Actg1	127.827	0.408082	2523.01	8.07416	0.57243	14.1051	3.53485e-45	1.99543e-43
ENSRNOG00000052141	Rps10	1395.59	266.155	3161.34	2.09519	0.148751	14.0853	4.6799e-45	2.63133e-43
ENSRNOG00000003256	Ccng1	235.48	21.8294	953.924	3.04232	0.216083	14.0794	5.08407e-45	2.84728e-43
ENSRNOG00000039858	Mfsd12	36.7908	1.30131	85.439	4.40211	0.31278	14.0742	5.47533e-45	3.05433e-43
ENSRNOG00000002848	Maoa	16.0488	63.1529	275.949	-2.32606	0.165323	-14.0699	5.81873e-45	3.23316e-43
ENSRNOG00000026958	Cyren	38.2237	0.925243	102.304	5.00398	0.355767	14.0653	6.2022e-45	3.43277e-43
ENSRNOG00000020456	Nucb2	4.68588	73.4107	263.304	-4.47309	0.318224	-14.0564	7.03562e-45	3.8789e-43
ENSRNOG00000016585	Bmi1	82.0314	12.0675	395.225	2.4324	0.173373	14.0299	1.02327e-44	5.61967e-43
ENSRNOG00000010104	Pofut1	67.6583	6.59542	265.555	2.99998	0.213895	14.0255	1.08875e-44	5.95616e-43
ENSRNOG00000011684	Auh	22.8688	97.1831	463.456	-2.41529	0.172232	-14.0234	1.12036e-44	6.08212e-43
ENSRNOG00000029370	Abhd3	26.2033	0.492678	933.696	5.38601	0.384071	14.0235	1.12009e-44	6.08212e-43
ENSRNOG00000012634	Fbxo10	8.55568	0.301741	339.996	4.4455	0.317115	14.0186	1.20014e-44	6.49035e-43
ENSRNOG00000047365	LOC100360647	345.439	0.964881	1184.4	8.14672	0.581831	14.0019	1.51798e-44	8.17804e-43
ENSRNOG00000009783	Camk2g	9.36139	0.645168	460.01	3.49696	0.24985	13.9962	1.64334e-44	8.81986e-43
ENSRNOG00000002273	Naaa	32.016	2.01446	246.199	3.5743	0.255394	13.9952	1.6675e-44	8.91577e-43
ENSRNOG00000004292	Sptssa	74.3261	296.944	720.543	-2.36508	0.16911	-13.9854	1.91281e-44	1.0189e-42
ENSRNOG00000008298	Dock7	36.8098	3.01299	223.393	3.24655	0.232168	13.9836	1.96193e-44	1.04114e-42
ENSRNOG00000004563	Sec24a	68.6904	6.12279	984.669	3.1136	0.222851	13.9716	2.32209e-44	1.22768e-42
ENSRNOG00000015774	Mreg	0.249267	201.919	368.96	-10.066	0.721871	-13.9443	3.40948e-44	1.79587e-42
ENSRNOG00000011114	Tbpl1	5.58043	27.0646	192.925	-2.66314	0.1911	-13.9358	3.83661e-44	2.01337e-42
ENSRNOG00000016099	Id4	1.18542	83.4584	593.876	-6.55117	0.470965	-13.9101	5.50157e-44	2.87645e-42
ENSRNOG00000042195	Pabpn1	16.1053	81.0152	585.32	-2.65779	0.191132	-13.9055	5.86338e-44	3.05435e-42
ENSRNOG00000000604	Hdac2	15.8827	61.5941	364.709	-2.23675	0.160866	-13.9044	5.95377e-44	3.09007e-42
ENSRNOG00000026488	Gltpd2	0.0835119	134.199	254.918	-11.0253	0.79321	-13.8996	6.3676e-44	3.29279e-42
ENSRNOG00000048523	LOC108348142	487.294	0.286366	1830.44	10.3912	0.748242	13.8874	7.54881e-44	3.88942e-42
ENSRNOG00000004461	NEWGENE_6497122	130.433	3.77195	71.2788	4.80149	0.346081	13.8739	9.11722e-44	4.68051e-42
ENSRNOG00000019936	Anapc15	9.63963	42.6351	263.594	-2.52937	0.1825	-13.8596	1.11367e-43	5.69662e-42
ENSRNOG00000009889	Pgm1	636.768	95.8769	1561.63	2.38522	0.172186	13.8525	1.22787e-43	6.25814e-42
ENSRNOG00000054549	Lss	141.097	11.8459	703.106	3.35592	0.242618	13.8321	1.63198e-43	8.28801e-42
ENSRNOG00000031730	Eloc	157.155	23.9788	384.503	2.33087	0.168572	13.8271	1.74834e-43	8.84722e-42
ENSRNOG00000001786	Snx4	135.265	19.5759	323.649	2.48585	0.179877	13.8197	1.93761e-43	9.77012e-42
ENSRNOG00000002423	AABR07029651.1	86.7908	8.45953	267.486	2.95572	0.213903	13.818	1.98497e-43	9.97343e-42
ENSRNOG00000015741	Slc2a13	10.8451	0.222752	118.673	5.21992	0.378035	13.808	2.28008e-43	1.14157e-41
ENSRNOG00000005433	Shq1	20.8802	1.51993	92.0895	3.45075	0.250063	13.7995	2.56498e-43	1.27969e-41
ENSRNOG00000013493	Psma4	208.473	44.0572	844.201	1.91241	0.138713	13.7868	3.06096e-43	1.52178e-41
ENSRNOG00000003029	Calr	581.879	1698.42	5492.57	-1.9465	0.141191	-13.7863	3.08002e-43	1.5259e-41
ENSRNOG00000023764	Kctd2	7.46951	26.0462	149.739	-2.19371	0.159488	-13.7547	4.77129e-43	2.35555e-41
ENSRNOG00000000196	Cyp19a1	909.813	0.0387089	1189.19	14.2049	1.03311	13.7497	5.11561e-43	2.51677e-41
ENSRNOG00000012147	Nop14	33.4111	5.51743	372.472	2.2428	0.163459	13.7209	7.61016e-43	3.73109e-41
ENSRNOG00000018305	St8sia3	0.373289	19.5057	71.919	-6.06349	0.442174	-13.7129	8.49801e-43	4.15201e-41
ENSRNOG00000015991	Npr2	16.6086	0.734022	851.557	4.14389	0.302999	13.6762	1.40827e-42	6.85698e-41
ENSRNOG00000017230	Cox15	24.4237	2.03131	232.344	3.2039	0.234381	13.6696	1.54251e-42	7.48485e-41
ENSRNOG00000025580	LOC100912618	78.9424	8.77089	200.079	2.80975	0.205862	13.6487	2.05581e-42	9.94155e-41
ENSRNOG00000033623	Pigx	11.2499	54.0965	137.567	-2.6041	0.190826	-13.6465	2.11805e-42	1.02077e-40
ENSRNOG00000014378	Il1r2	270.572	0.500593	352.923	8.82985	0.647417	13.6386	2.36119e-42	1.13409e-40
ENSRNOG00000058677	Lsm8	9.24001	42.6191	270.183	-2.55783	0.187681	-13.6286	2.70774e-42	1.29615e-40
ENSRNOG00000020949	Hsd17b14	345.279	23.1053	287.538	3.57923	0.262648	13.6275	2.74949e-42	1.3117e-40
ENSRNOG00000018916	Bcl7c	5.62336	24.334	199.52	-2.45793	0.180447	-13.6213	2.9908e-42	1.42204e-40
ENSRNOG00000000053	Crp	203.821	3947.21	7731.5	-4.52059	0.332468	-13.5971	4.16805e-42	1.97515e-40
ENSRNOG00000014201	Manf	125.551	608.939	869.372	-2.70949	0.199401	-13.5881	4.70869e-42	2.22391e-40
ENSRNOG00000030154	Cyp4a2	2064.92	116.757	7076.27	3.79895	0.279734	13.5806	5.21817e-42	2.45635e-40
ENSRNOG00000046845	AABR07028887.1	77.0794	0.22321	162.571	8.05822	0.594593	13.5525	7.65797e-42	3.59291e-40
ENSRNOG00000047171	Rnf8	6.86639	39.9462	272.39	-2.86477	0.211542	-13.5423	8.79576e-42	4.11311e-40
ENSRNOG00000045668	Ifnar2	230.096	26.758	630.168	2.7828	0.206073	13.504	1.48197e-41	6.90723e-40
ENSRNOG00000030418	Tmem47	1.49195	50.9842	130.501	-5.50282	0.40757	-13.5015	1.53181e-41	7.11612e-40
ENSRNOG00000009266	Anp32b	3.42545	84.0207	562.71	-4.93013	0.365175	-13.5007	1.54875e-41	7.17131e-40
ENSRNOG00000010038	Psmc5	32.6777	105.231	955.347	-2.09634	0.155292	-13.4993	1.57904e-41	7.28776e-40
ENSRNOG00000001758	Tctex1d2	59.8065	6.08714	133.04	2.97888	0.220865	13.4873	1.85668e-41	8.54133e-40
ENSRNOG00000022877	Poldip3	52.6151	14.4461	624.871	1.52019	0.112718	13.4867	1.87264e-41	8.58685e-40
ENSRNOG00000052620	Rack1	92.371	228.549	4701.38	-1.64569	0.122201	-13.467	2.44538e-41	1.1177e-39
ENSRNOG00000020658	Aarsd1	60.0798	10.6297	264.582	2.1187	0.1574	13.4606	2.66718e-41	1.21515e-39
ENSRNOG00000022619	Fth1	3526.16	0	4205.49	16.1501	1.20073	13.4502	3.0696e-41	1.39401e-39
ENSRNOG00000000493	Snrpc	107.757	18.8152	396.599	2.10672	0.156782	13.4373	3.6554e-41	1.64947e-39
ENSRNOG00000046211	Fbxw4	4.10842	28.9417	169.417	-3.12878	0.232839	-13.4375	3.64386e-41	1.64947e-39
ENSRNOG00000057416	Zfp763	43.1348	0.985522	185.938	5.13074	0.383002	13.3961	6.37019e-41	2.86537e-39
ENSRNOG00000005275	Shmt1	574.15	89.0759	1128.29	2.34827	0.175377	13.3899	6.93005e-41	3.10734e-39
ENSRNOG00000026277	Zc3h6	9.8347	0.457948	73.3623	4.06286	0.303813	13.3729	8.70743e-41	3.89198e-39
ENSRNOG00000016534	Fam171a1	22.9563	0.813305	153.438	4.42767	0.331711	13.348	1.21695e-40	5.4223e-39
ENSRNOG00000030058	LOC100359600	35.101	0.756762	168.21	5.12092	0.384015	13.3352	1.4442e-40	6.41467e-39
ENSRNOG00000046745	LOC691918	47.1575	2.12558	137.995	4.1289	0.309785	13.3283	1.58477e-40	7.01706e-39
ENSRNOG00000020351	Vps4a	16.2807	32.9812	310.03	-1.38646	0.10406	-13.3236	1.68819e-40	7.45169e-39
ENSRNOG00000008569	Ndufa6	327.488	854.863	1127.75	-1.79299	0.13462	-13.3189	1.79787e-40	7.91118e-39
ENSRNOG00000014323	Extl2	25.778	1.39856	74.8292	3.76867	0.282995	13.3171	1.84135e-40	8.07744e-39
ENSRNOG00000048623	LOC100911564	970.382	0.189119	548.171	11.8559	0.890412	13.315	1.89282e-40	8.27759e-39
ENSRNOG00000045892	Cfl2	9.60578	42.2979	435.786	-2.45675	0.184657	-13.3044	2.18353e-40	9.5195e-39
ENSRNOG00000018373	Tln2	7.97514	0.646611	326.846	3.17068	0.238423	13.2985	2.3604e-40	1.0259e-38
ENSRNOG00000060129	Zfp655	12.8859	1.94087	1102.44	2.38824	0.180068	13.263	3.79367e-40	1.64381e-38
ENSRNOG00000014739	Wfdc2	0.483693	192.69	342.04	-9.006	0.679478	-13.2543	4.26143e-40	1.84086e-38
ENSRNOG00000042224	Cyp2j10	0.135464	48.1563	296.535	-8.90396	0.67226	-13.2448	4.83452e-40	2.08208e-38
ENSRNOG00000003172	Serpinf1	392.322	1716.33	3142.42	-2.5621	0.193465	-13.2432	4.94031e-40	2.12119e-38
ENSRNOG00000017770	Cdc123	7.36925	38.4273	151.208	-2.73897	0.207087	-13.2261	6.19964e-40	2.65386e-38
ENSRNOG00000061100	Tmem150a	45.5679	404.697	1014.52	-3.48912	0.263825	-13.2251	6.28335e-40	2.68159e-38
ENSRNOG00000006622	Cry1	55.0604	5.55635	285.613	2.88957	0.218583	13.2196	6.76329e-40	2.87775e-38
ENSRNOG00000016134	Msh6	49.0082	6.02477	369.769	2.72563	0.206295	13.2123	7.44822e-40	3.15969e-38
ENSRNOG00000010727	Ube2r2	45.5061	113.664	1416.77	-1.68298	0.127499	-13.1999	8.78179e-40	3.7143e-38
ENSRNOG00000004839	B4galnt1	0.282736	30.3878	318.185	-7.12291	0.540284	-13.1836	1.08994e-39	4.59623e-38
ENSRNOG00000000936	Stx2	1.64997	39.8219	104.657	-4.96031	0.37642	-13.1776	1.1809e-39	4.96502e-38
ENSRNOG00000033619	Apof	98.8023	906.233	1369.77	-3.40081	0.258123	-13.1751	1.22017e-39	5.11497e-38
ENSRNOG00000001003	Trappc5	5.95575	28.7662	209.342	-2.68257	0.203655	-13.1722	1.26926e-39	5.30505e-38
ENSRNOG00000017144	Mea1	46.6716	152.628	728.606	-2.07224	0.157659	-13.1438	1.84795e-39	7.70106e-38
ENSRNOG00000009170	Dmxl2	0.388971	5.1827	145.53	-4.10314	0.312202	-13.1426	1.8773e-39	7.80041e-38
ENSRNOG00000005884	Emc7	86.4496	190.469	853.033	-1.44423	0.109915	-13.1395	1.95465e-39	8.09807e-38
ENSRNOG00000023162	Ca14	2.19132	89.6341	148.074	-5.54054	0.421898	-13.1324	2.14656e-39	8.86724e-38
ENSRNOG00000051439	LOC100910181	9995.77	0	4362.7	16.0583	1.22294	13.1309	2.19096e-39	9.02435e-38
ENSRNOG00000010620	Ndc1	34.3952	3.71482	236.471	2.93828	0.223789	13.1297	2.22675e-39	9.14517e-38
ENSRNOG00000015670	Stx7	20.0993	1.06881	276.427	3.90621	0.298115	13.103	3.16434e-39	1.29582e-37
ENSRNOG00000004009	Xpnpep2	0.0686343	30.9064	458.443	-9.20141	0.702319	-13.1015	3.22943e-39	1.31867e-37
ENSRNOG00000008981	Pdcd6ip	32.5379	71.4824	983.705	-1.49315	0.114012	-13.0964	3.451e-39	1.40509e-37
ENSRNOG00000015018	Pdia3	418.179	1234.29	4013.55	-1.93324	0.147724	-13.0869	3.91378e-39	1.58895e-37
ENSRNOG00000060379	Foxred1	57.4045	8.14358	329.99	2.43557	0.186825	13.0366	7.5747e-39	3.06645e-37
ENSRNOG00000013508	Rpl31	976.052	170.691	3248.17	2.16993	0.166557	13.0282	8.45924e-39	3.41479e-37
ENSRNOG00000015916	Ttc38	687.187	9.02791	799.223	5.70655	0.438414	13.0164	9.87634e-39	3.97551e-37
ENSRNOG00000048242	Txlna	44.1336	9.45209	535.364	1.90441	0.146323	13.0151	1.00352e-38	4.02801e-37
ENSRNOG00000001599	Rwdd2b	7.86592	31.4129	97.483	-2.37463	0.182661	-13.0002	1.22078e-38	4.88621e-37
ENSRNOG00000003884	Acmsd	136.951	4.71356	716.762	4.43396	0.341109	12.9987	1.24507e-38	4.96942e-37
ENSRNOG00000000991	Arpc1b	437.878	76.9039	2068.34	2.14707	0.165295	12.9893	1.40676e-38	5.59897e-37
ENSRNOG00000019843	St3gal3	101.702	14.2317	224.363	2.44075	0.187981	12.984	1.50738e-38	5.98264e-37
ENSRNOG00000053812	LOC103689947	1268.18	0	1951.4	15.921	1.22681	12.9776	1.63971e-38	6.48969e-37
ENSRNOG00000003049	Hsd17b10	338.074	43.6866	382.971	2.57581	0.198522	12.9749	1.69734e-38	6.69907e-37
ENSRNOG00000050407	Hiatl3	27.3572	0.139276	206.32	7.34496	0.566105	12.9746	1.70576e-38	6.71359e-37
ENSRNOG00000060853	Iah1	63.458	196.736	1034.12	-2.00769	0.154763	-12.9727	1.74851e-38	6.86279e-37
ENSRNOG00000023841	Cd99l2	34.2753	0.0788032	125.43	8.47506	0.653923	12.9603	2.0533e-38	8.0368e-37
ENSRNOG00000061814	Dgcr2	55.6677	0.055191	345.388	9.55559	0.737719	12.9529	2.2632e-38	8.83395e-37
ENSRNOG00000016955	Mindy3	21.5046	62.1681	426.256	-1.86494	0.14412	-12.9402	2.66891e-38	1.03889e-36
ENSRNOG00000011093	Ssna1	31.6561	145.77	206.41	-2.58432	0.199722	-12.9396	2.69126e-38	1.04472e-36
ENSRNOG00000048193	Hnrnph3	35.1052	2.79922	276.199	3.28834	0.254138	12.9392	2.70463e-38	1.04705e-36
ENSRNOG00000009079	Prkar2b	40.9845	0.49172	235.733	6.04359	0.467483	12.9279	3.13192e-38	1.20916e-36
ENSRNOG00000013656	Lpar1	19.4768	0.25233	380.807	5.84953	0.452727	12.9206	3.44268e-38	1.32553e-36
ENSRNOG00000017536	Cdc16	90.2945	12.6474	395.293	2.51943	0.194996	12.9204	3.45332e-38	1.32602e-36
ENSRNOG00000028176	Elmod2	11.6869	0.255568	129.977	5.11985	0.396337	12.9179	3.56545e-38	1.36537e-36
ENSRNOG00000022781	Ccser2	23.134	1.31843	182.301	3.76784	0.291843	12.9105	3.92871e-38	1.50043e-36
ENSRNOG00000014589	Arpin	43.8824	5.08617	137.542	2.68522	0.208171	12.8991	4.55292e-38	1.73415e-36
ENSRNOG00000018066	Bccip	105.524	14.6932	359.861	2.5264	0.196006	12.8894	5.16342e-38	1.96141e-36
ENSRNOG00000023086	LOC100360828	29.4703	108.862	526.989	-2.23345	0.173285	-12.8888	5.20157e-38	1.97062e-36
ENSRNOG00000018823	Nisch	6.2488	33.832	4990.66	-2.72608	0.212229	-12.845	9.17373e-38	3.4662e-36
ENSRNOG00000023679	Prdm5	31.6478	0.273959	71.1298	6.42692	0.500508	12.8408	9.68736e-38	3.65054e-36
ENSRNOG00000004303	Timp3	110.61	1.96541	1724.53	5.47373	0.426372	12.8379	1.00527e-37	3.77818e-36
ENSRNOG00000000662	Srrd	54.6451	5.5337	120.866	2.94717	0.229759	12.8272	1.15441e-37	4.32721e-36
ENSRNOG00000015479	Mrps34	9.23465	98.216	254.993	-3.73721	0.291538	-12.8189	1.28443e-37	4.80185e-36
ENSRNOG00000010235	Pkig	24.3873	64.5802	891.67	-1.79661	0.140194	-12.8152	1.34829e-37	5.0216e-36
ENSRNOG00000018440	Arfip2	7.20137	48.1027	358.232	-3.07288	0.239787	-12.8151	1.35029e-37	5.0216e-36
ENSRNOG00000001813	Dnm1l	44.6852	7.72699	406.336	2.15325	0.168231	12.7994	1.65192e-37	6.12722e-36
ENSRNOG00000046299	LOC100911417	612.231	0.0537196	1670	13.1354	1.02753	12.7835	2.0275e-37	7.5007e-36
ENSRNOG00000013035	Rab33b	2.86658	21.7748	85.7568	-3.23822	0.253579	-12.7701	2.4098e-37	8.89177e-36
ENSRNOG00000048258	Cisd2	95.8012	18.554	325.838	2.04964	0.160734	12.7518	3.0469e-37	1.12134e-35
ENSRNOG00000017619	Aldh1a1	1729.68	25.2054	6968.76	5.79583	0.454894	12.7411	3.49612e-37	1.28333e-35
ENSRNOG00000050834	Fam102a	53.7057	3.66984	706.242	3.39413	0.266486	12.7366	3.7018e-37	1.35532e-35
ENSRNOG00000028711	Dgat1	7.17701	37.5861	220.555	-2.82151	0.221658	-12.7291	4.07279e-37	1.4873e-35
ENSRNOG00000002598	Hnf1b	1.22293	12.5927	514.18	-3.78329	0.297225	-12.7287	4.09611e-37	1.49197e-35
ENSRNOG00000001355	Taf6	7.46259	21.2328	741.294	-1.8801	0.147718	-12.7276	4.15525e-37	1.50963e-35
ENSRNOG00000043102	Bahcc1	14.923	0.440114	86.1515	4.70309	0.369804	12.7178	4.71025e-37	1.70689e-35
ENSRNOG00000025269	Slc25a44	37.1906	3.49686	847.055	3.07096	0.241511	12.7156	4.84251e-37	1.75035e-35
ENSRNOG00000007864	Vrk2	43.0719	0.709153	351.564	5.59929	0.440838	12.7015	5.80271e-37	2.09208e-35
ENSRNOG00000017552	Mrpl34	17.833	85.3011	167.064	-2.66539	0.209926	-12.6968	6.15624e-37	2.2139e-35
ENSRNOG00000019342	Sult1a1	0.633931	1138.73	1180.27	-11.1728	0.88004	-12.6957	6.24399e-37	2.23977e-35
ENSRNOG00000010934	Spa17	3.00135	28.4834	63.2352	-3.60022	0.284051	-12.6746	8.18223e-37	2.92763e-35
ENSRNOG00000000968	Rnf6	61.4211	15.1941	339.344	1.68591	0.133077	12.6686	8.82322e-37	3.14902e-35
ENSRNOG00000016097	Kyat1	22.3899	56.7022	586.502	-1.74881	0.138076	-12.6655	9.18115e-37	3.26853e-35
ENSRNOG00000022896	Rrp7a	28.8195	2.84069	230.891	3.03349	0.239815	12.6493	1.1287e-36	4.00816e-35
ENSRNOG00000008725	Slc37a3	10.0046	27.9609	224.099	-1.86371	0.147735	-12.6152	1.74103e-36	6.16717e-35
ENSRNOG00000019302	Stx4	18.1521	56.607	363.335	-2.01459	0.15978	-12.6085	1.89604e-36	6.69948e-35
ENSRNOG00000051158	Cfb	614.876	0	2264.3	15.2868	1.21248	12.6079	1.91082e-36	6.73494e-35
ENSRNOG00000011071	Nt5e	5.98038	48.9862	383.592	-3.31916	0.263505	-12.5962	2.21576e-36	7.79037e-35
ENSRNOG00000000701	Iscu	89.3775	280.297	797.951	-2.03039	0.161291	-12.5884	2.44516e-36	8.57562e-35
ENSRNOG00000010027	Atr	9.85204	1.08179	333.462	2.88028	0.229031	12.576	2.8624e-36	1.00142e-34
ENSRNOG00000013517	Phtf2	3.03381	14.818	335.493	-2.61568	0.208	-12.5754	2.88292e-36	1.00611e-34
ENSRNOG00000001967	Sult1b1	0	923.297	1295.56	-14.9722	1.19094	-12.5718	3.01845e-36	1.05082e-34
ENSRNOG00000020930	Atxn7l3	2.61428	17.3615	151.026	-3.10798	0.247265	-12.5694	3.10995e-36	1.08002e-34
ENSRNOG00000004036	Snx12	21.7786	3.53066	243.592	2.25431	0.179364	12.5683	3.15278e-36	1.09222e-34
ENSRNOG00000038933	Spcs3	53.0191	137.192	932.985	-1.71527	0.136504	-12.5656	3.26219e-36	1.12736e-34
ENSRNOG00000021644	Slc15a3	43.3508	4.33251	139.301	2.89552	0.230783	12.5465	4.15398e-36	1.43206e-34
ENSRNOG00000008455	Tmem87a	25.8749	3.53872	380.769	2.54141	0.202659	12.5403	4.49158e-36	1.54469e-34
ENSRNOG00000000130	Dnajb5	1.36649	13.3982	228.134	-3.65568	0.291556	-12.5385	4.59541e-36	1.57657e-34
ENSRNOG00000005641	Fbxl4	34.1669	5.44587	465.638	2.31241	0.184457	12.5363	4.72268e-36	1.61632e-34
ENSRNOG00000023995	Ankrd39	20.3277	1.25936	69.032	3.71088	0.296028	12.5355	4.77056e-36	1.62877e-34
ENSRNOG00000001111	Brca2	6.06272	0.417838	168.625	3.46474	0.276629	12.5248	5.46007e-36	1.85971e-34
ENSRNOG00000031211	Acsm5	232.865	5.32982	1137.03	4.95669	0.395867	12.5211	5.72196e-36	1.94423e-34
ENSRNOG00000061128	Pelo	8.22411	38.1433	176.476	-2.55182	0.203928	-12.5133	6.31477e-36	2.14053e-34
ENSRNOG00000007407	Ndufa12	102.789	19.0346	253.267	2.04503	0.163483	12.5091	6.65843e-36	2.25163e-34
ENSRNOG00000013795	Asb7	8.5645	1.00037	129.45	2.78338	0.222525	12.5082	6.73506e-36	2.27212e-34
ENSRNOG00000004737	Cd48	2.75596	19.0161	293.781	-3.09908	0.247864	-12.5031	7.17651e-36	2.4153e-34
ENSRNOG00000007732	Slc35c1	2.65647	11.6547	157.314	-2.56267	0.204986	-12.5017	7.30668e-36	2.45328e-34
ENSRNOG00000052894	Epg5	9.69514	1.75375	301.756	2.11292	0.169117	12.4939	8.06461e-36	2.70136e-34
ENSRNOG00000015450	Ppp1r16a	4.20026	13.9162	146.272	-2.11654	0.169434	-12.4918	8.27743e-36	2.76611e-34
ENSRNOG00000023640	Rab25	60.5894	0.516901	518.882	6.60655	0.528948	12.49	8.46777e-36	2.82306e-34
ENSRNOG00000048191	LOC100909605	913.522	0	5896.12	15.6141	1.25052	12.486	8.8984e-36	2.95966e-34
ENSRNOG00000010540	Mrpl45	78.3943	15.8068	421.224	1.94307	0.15568	12.4812	9.44937e-36	3.13555e-34
ENSRNOG00000011153	Il17ra	2.70281	31.3736	488.621	-3.81612	0.306918	-12.4337	1.71583e-35	5.68027e-34
ENSRNOG00000042692	AABR07027750.1	3.25121	80.4558	204.73	-5.08612	0.409427	-12.4225	1.97216e-35	6.51365e-34
ENSRNOG00000027332	Gemin6	11.9497	55.7683	100.8	-2.57671	0.207589	-12.4126	2.23412e-35	7.3617e-34
ENSRNOG00000012207	Dst	0.771118	7.47185	829.115	-3.66986	0.29568	-12.4116	2.26096e-35	7.43283e-34
ENSRNOG00000028640	Siva1	121.546	7.40078	424.175	3.72551	0.300221	12.4092	2.3296e-35	7.62901e-34
ENSRNOG00000036842	Smug1	22.0778	2.44464	76.4331	2.83324	0.228319	12.4091	2.3314e-35	7.62901e-34
ENSRNOG00000011814	Cbx3	88.078	11.679	405.311	2.60835	0.210372	12.3987	2.65439e-35	8.66592e-34
ENSRNOG00000057626	Kif1b	2.54258	15.2169	608.3	-2.97779	0.24067	-12.3729	3.66265e-35	1.19301e-33
ENSRNOG00000008218	Atp6v0e2	1.86888	23.5275	145.943	-4.08525	0.330246	-12.3703	3.78234e-35	1.22917e-33
ENSRNOG00000014008	Mfsd2a	10.6234	205.403	1174.81	-4.66532	0.377299	-12.3651	4.03905e-35	1.30959e-33
ENSRNOG00000018468	Ldb1	10.5545	33.0478	738.686	-1.98784	0.16078	-12.3637	4.1069e-35	1.32579e-33
ENSRNOG00000032232	Snrpg	173.618	21.6135	259.248	2.68065	0.216816	12.3637	4.1077e-35	1.32579e-33
ENSRNOG00000031328	Zfp110	10.7513	50.3172	166.598	-2.63693	0.213445	-12.3541	4.6268e-35	1.48993e-33
ENSRNOG00000042152	Gipc2	55.4275	0.487624	157.89	6.48738	0.525249	12.351	4.80829e-35	1.54487e-33
ENSRNOG00000013683	S1pr1	14.0723	98.4092	567.618	-3.04365	0.246468	-12.3491	4.92733e-35	1.57953e-33
ENSRNOG00000016339	Uox	0.0425198	1122.27	1962.39	-14.849	1.20546	-12.3181	7.23371e-35	2.31364e-33
ENSRNOG00000003076	Rbms2	1.1301	14.0172	143.145	-4.02016	0.326531	-12.3117	7.83245e-35	2.4995e-33
ENSRNOG00000003881	Nit1	51.9808	205.437	1357.34	-2.38742	0.194087	-12.3008	8.9708e-35	2.85634e-33
ENSRNOG00000050761	LOC100909524	271.077	5.27731	321.386	5.31438	0.432141	12.2978	9.30727e-35	2.95683e-33
ENSRNOG00000006740	Castor1	72.9137	2.83356	208.223	4.2632	0.346718	12.2959	9.53141e-35	3.02127e-33
ENSRNOG00000002871	Rbm25l1	25.3152	4.224	537.347	2.26291	0.184068	12.2939	9.76655e-35	3.08889e-33
ENSRNOG00000018901	Rab14	155.932	50.8886	1626.72	1.28415	0.10446	12.2932	9.84778e-35	3.10764e-33
ENSRNOG00000002012	Donson	28.6822	2.25455	224.62	3.35904	0.273399	12.2862	1.07427e-34	3.38253e-33
ENSRNOG00000019012	D2hgdh	99.4004	10.0791	465.261	2.90041	0.236225	12.2782	1.18673e-34	3.72832e-33
ENSRNOG00000007851	Psma3l	348.709	82.6428	1142.63	1.71986	0.140185	12.2685	1.33644e-34	4.1894e-33
ENSRNOG00000019264	Ltbr	38.5381	133.576	437.638	-2.17284	0.177349	-12.2518	1.64281e-34	5.13841e-33
ENSRNOG00000006508	Thnsl2	254.498	30.1078	670.39	2.68989	0.220109	12.2207	2.40962e-34	7.52025e-33
ENSRNOG00000011467	Uck1	93.2594	13.7809	385.123	2.40509	0.196852	12.2178	2.4978e-34	7.7783e-33
ENSRNOG00000000461	LOC108348112	71.8584	0.0442586	1108.26	10.3085	0.845032	12.199	3.14849e-34	9.78311e-33
ENSRNOG00000003038	Sft2d2	205.232	27.7006	472.855	2.48449	0.20368	12.198	3.18493e-34	9.87468e-33
ENSRNOG00000018884	Ttc13	7.70829	33.0705	251.943	-2.44234	0.200562	-12.1775	4.09842e-34	1.26792e-32
ENSRNOG00000025245	RGD1311946	45.784	1.92873	164.448	4.19243	0.344505	12.1694	4.52324e-34	1.39629e-32
ENSRNOG00000053923	Thap12	68.4536	11.2178	912.543	2.24943	0.184903	12.1654	4.74912e-34	1.46283e-32
ENSRNOG00000015857	Ctsa	91.9019	225.78	1788.79	-1.63702	0.134581	-12.1638	4.84351e-34	1.48867e-32
ENSRNOG00000019298	Dctn4	30.2778	6.59983	579.383	1.9032	0.156583	12.1546	5.42378e-34	1.66341e-32
ENSRNOG00000006983	Nr2c1	24.1989	5.88123	187.938	1.70402	0.140271	12.1481	5.87424e-34	1.7938e-32
ENSRNOG00000018977	Ap3d1	15.0548	30.105	1179.1	-1.37733	0.113379	-12.1481	5.87375e-34	1.7938e-32
ENSRNOG00000024426	AABR07032520.1	0.257417	35.3508	168.71	-7.47971	0.616141	-12.1396	6.5135e-34	1.98473e-32
ENSRNOG00000005218	Sf3a1	24.8882	5.79621	1363.78	1.74441	0.143745	12.1354	6.85514e-34	2.08212e-32
ENSRNOG00000020361	Ip6k2	7.92244	44.8812	316.782	-2.87278	0.236728	-12.1353	6.86252e-34	2.08212e-32
ENSRNOG00000023334	Parp14	40.955	5.69077	318.848	2.47338	0.203884	12.1313	7.2052e-34	2.18142e-32
ENSRNOG00000014188	Tma16	16.2092	0.896367	127.396	3.79732	0.31327	12.1216	8.11848e-34	2.45268e-32
ENSRNOG00000004084	Lratd1	107.894	0.0595986	348.055	10.3988	0.858418	12.1139	8.90983e-34	2.68603e-32
ENSRNOG00000004290	Grb10	37.9283	1.14623	459.262	4.64866	0.383809	12.1119	9.13611e-34	2.7484e-32
ENSRNOG00000001409	Gnb2	43.9877	91.716	6789.28	-1.42508	0.117704	-12.1073	9.65906e-34	2.89956e-32
ENSRNOG00000025768	Clk1	34.7317	233.235	1252.69	-3.06468	0.253209	-12.1033	1.01413e-33	3.03788e-32
ENSRNOG00000038205	Gng5	295.984	1.87383	245.875	6.96281	0.575393	12.101	1.0438e-33	3.12018e-32
ENSRNOG00000003330	Acsf2	179.297	18.7282	593.725	2.88775	0.238844	12.0905	1.18546e-33	3.53616e-32
ENSRNOG00000020975	Mrpl49	58.9709	4.35456	95.1221	3.41049	0.282101	12.0896	1.19847e-33	3.56745e-32
ENSRNOG00000048194	LOC100912380	43.0393	1.21617	359.963	4.7959	0.396803	12.0863	1.24723e-33	3.70481e-32
ENSRNOG00000007743	Mgst1	3085.7	8114.15	9983.38	-1.70111	0.140792	-12.0824	1.30857e-33	3.87889e-32
ENSRNOG00000004449	E2f6	1.97024	16.3705	167.757	-3.44401	0.285124	-12.079	1.36421e-33	4.0354e-32
ENSRNOG00000000314	Sec63	37.1215	67.287	900.3	-1.19992	0.0994002	-12.0716	1.49269e-33	4.40625e-32
ENSRNOG00000003873	Cpd	20.5412	2.67189	296.095	2.56796	0.213075	12.0519	1.89486e-33	5.58175e-32
ENSRNOG00000010589	Zfp622	39.8545	0.830422	1063.6	5.25483	0.436109	12.0494	1.9547e-33	5.74609e-32
ENSRNOG00000020467	Nrep	5.61096	144.198	200.233	-5.04698	0.418985	-12.0457	2.04292e-33	5.99298e-32
ENSRNOG00000011254	Fam76a	26.9537	2.21647	116.558	3.28393	0.27278	12.0387	2.22332e-33	6.50873e-32
ENSRNOG00000032246	Acsm3	850.48	63.6747	1352.36	3.3532	0.278652	12.0337	2.36461e-33	6.90808e-32
ENSRNOG00000049944	LOC100911440	101.092	0.0685224	1895.63	10.1486	0.843452	12.0323	2.40501e-33	7.01164e-32
ENSRNOG00000016161	Lman2	130.416	273.726	1429.71	-1.43576	0.119364	-12.0284	2.52024e-33	7.33251e-32
ENSRNOG00000004284	Btg1	56.3443	526.298	3784.75	-3.61701	0.300911	-12.0202	2.78298e-33	8.08034e-32
ENSRNOG00000014333	Vcam1	99.0447	6.85906	1981.59	3.40648	0.283436	12.0185	2.8405e-33	8.23048e-32
ENSRNOG00000017914	Cavin3	4.50795	100.061	202.106	-4.8782	0.406887	-11.9891	4.05453e-33	1.17242e-31
ENSRNOG00000055093	Fgfr1op	44.3409	7.02598	279.332	2.28417	0.190605	11.9838	4.32063e-33	1.24682e-31
ENSRNOG00000020178	Cope	187.041	51.1383	879.758	1.50046	0.12529	11.9758	4.75607e-33	1.36969e-31
ENSRNOG00000009830	Fam204a	20.2301	3.27493	86.8142	2.24734	0.187747	11.97	5.09994e-33	1.46574e-31
ENSRNOG00000034246	Rps27a	87.7542	12.0991	515.543	2.54244	0.212414	11.9693	5.14916e-33	1.47391e-31
ENSRNOG00000043387	Cpe	24.5319	0.611257	183.208	5.01598	0.41907	11.9693	5.14564e-33	1.47391e-31
ENSRNOG00000018281	Uqcrfs1	120.777	320.878	1597.64	-1.73451	0.144978	-11.964	5.48717e-33	1.56749e-31
ENSRNOG00000026248	Nmt2	22.9633	1.67281	125.861	3.44598	0.288078	11.962	5.62198e-33	1.60277e-31
ENSRNOG00000019674	Mfsd13a	1.85205	17.9015	140.422	-3.70867	0.310083	-11.9603	5.73684e-33	1.63223e-31
ENSRNOG00000014946	AABR07005588.1	24.3631	105.15	388.475	-2.43883	0.203997	-11.9552	6.09522e-33	1.73073e-31
ENSRNOG00000029784	Pak1	2.0743	9.2026	247.061	-2.51764	0.210629	-11.953	6.26519e-33	1.77543e-31
ENSRNOG00000010258	Vhl	44.9348	7.77339	317.292	2.16674	0.181301	11.9511	6.40933e-33	1.81265e-31
ENSRNOG00000061390	LOC365778	14.4293	0.224612	291.239	5.64318	0.472837	11.9347	7.80291e-33	2.20238e-31
ENSRNOG00000025286	Pank2	4.45425	14.8841	155.352	-2.08454	0.17467	-11.9341	7.85768e-33	2.21343e-31
ENSRNOG00000051382	Ntan1	128.008	10.2984	254.096	3.20568	0.26867	11.9317	8.09446e-33	2.2756e-31
ENSRNOG00000006523	Atl2	283.247	47.1199	1343.33	2.25521	0.189022	11.931	8.16307e-33	2.28131e-31
ENSRNOG00000013624	Uevld	12.1103	0.59144	77.6701	4.013	0.336343	11.9313	8.13403e-33	2.28131e-31
ENSRNOG00000018533	Iffo1	1.11617	12.4046	599.049	-3.83489	0.321423	-11.931	8.16113e-33	2.28131e-31
ENSRNOG00000012015	Lrrc49	30.171	1.36381	79.163	4.0318	0.338462	11.9121	1.02373e-32	2.85535e-31
ENSRNOG00000058898	Nedd4	8.6643	63.5392	610.467	-3.31534	0.278421	-11.9077	1.07973e-32	3.00564e-31
ENSRNOG00000019178	Taf10	0.0266345	71.6739	324.62	-11.7345	0.985743	-11.9042	1.12561e-32	3.1272e-31
ENSRNOG00000061782	Tspyl2	0.775959	15.4378	99.4356	-4.60494	0.386901	-11.9021	1.15375e-32	3.19913e-31
ENSRNOG00000061612	Zfp184	13.307	1.57512	113.041	2.72223	0.228744	11.9007	1.17313e-32	3.24649e-31
ENSRNOG00000047287	Nucks1	76.4386	11.9289	381.58	2.27071	0.190855	11.8976	1.21868e-32	3.36598e-31
ENSRNOG00000017467	Rab4a	2.65985	16.0733	2712.79	-2.9465	0.247669	-11.8969	1.22787e-32	3.38476e-31
ENSRNOG00000011553	Actl6a	31.1333	7.28544	210.233	1.75968	0.14807	11.8841	1.43116e-32	3.9375e-31
ENSRNOG00000057096	Gnai1	87.9863	1.10443	161.803	5.92811	0.498884	11.8827	1.45537e-32	3.99634e-31
ENSRNOG00000026994	Afg3l1	10.1967	30.9667	225.118	-1.97298	0.166044	-11.8823	1.46306e-32	4.0097e-31
ENSRNOG00000001653	St3gal6	13.6304	94.6793	231.656	-3.15044	0.265144	-11.882	1.46801e-32	4.01549e-31
ENSRNOG00000019328	Phgdh	57.1312	4.76363	395.934	3.23328	0.272531	11.8639	1.82325e-32	4.97759e-31
ENSRNOG00000050585	Pgam1	51.4899	187.548	1439.73	-2.2131	0.186721	-11.8524	2.09082e-32	5.69707e-31
ENSRNOG00000005577	Desi1	117.69	19.0184	1385.33	2.2617	0.190965	11.8435	2.32471e-32	6.32224e-31
ENSRNOG00000009103	Chrac1	10.2734	44.2631	181.909	-2.43229	0.205506	-11.8356	2.55513e-32	6.93557e-31
ENSRNOG00000003816	Tada1	2.84179	11.7264	128.93	-2.35458	0.199027	-11.8305	2.7166e-32	7.35977e-31
ENSRNOG00000005184	Nop10	32.6098	116.636	389.615	-2.17844	0.184149	-11.8298	2.73921e-32	7.40686e-31
ENSRNOG00000013536	Cdc42	69.957	143.917	1126.61	-1.43913	0.121713	-11.824	2.93456e-32	7.91996e-31
ENSRNOG00000055853	Gorasp2	53.9354	14.5753	301.584	1.50185	0.127063	11.8197	3.08638e-32	8.31387e-31
ENSRNOG00000004657	Sec23a	81.7893	9.55517	528.079	2.71505	0.22973	11.8185	3.13349e-32	8.40789e-31
ENSRNOG00000038761	Hacd2	39.2926	96.3243	360.227	-1.67756	0.141945	-11.8183	3.13909e-32	8.40789e-31
ENSRNOG00000042201	Efcab2	16.4393	0.395234	72.2672	5.03515	0.426045	11.8183	3.13824e-32	8.40789e-31
ENSRNOG00000057755	NEWGENE_1304700	12.8176	0.147052	52.4728	6.06754	0.513713	11.8111	3.41884e-32	9.13991e-31
ENSRNOG00000008515	Tmem45b	273.146	0	525.292	14.5803	1.23467	11.809	3.5053e-32	9.35341e-31
ENSRNOG00000033700	Bud23	72.9682	17.0676	290.313	1.7007	0.144029	11.808	3.54776e-32	9.4489e-31
ENSRNOG00000017406	Atrnl1	12.307	0.189523	105.017	5.62547	0.476498	11.8059	3.64003e-32	9.67646e-31
ENSRNOG00000051450	Abracl	9.57273	46.7471	210.675	-2.60999	0.221088	-11.8052	3.66914e-32	9.7356e-31
ENSRNOG00000010793	Spryd3	44.3913	12.579	295.086	1.45266	0.123096	11.8011	3.85458e-32	1.02085e-30
ENSRNOG00000028493	Ppp1r15b	9.07005	67.7232	443.144	-3.34081	0.283158	-11.7984	3.97887e-32	1.0518e-30
ENSRNOG00000024411	Cbr4	8.94205	45.5998	191.432	-2.77018	0.234958	-11.7901	4.38906e-32	1.15807e-30
ENSRNOG00000025460	Tmem71	29.378	1.07971	96.1865	4.61098	0.391318	11.7832	4.76391e-32	1.25464e-30
ENSRNOG00000045772	LOC100911545	374.974	0	6128.41	15.3695	1.30729	11.7568	6.51616e-32	1.71294e-30
ENSRNOG00000045838	Hps1	17.3692	2.68221	378.565	2.33423	0.198569	11.7553	6.63602e-32	1.74122e-30
ENSRNOG00000042274	Fbxo31	4.06512	34.4603	312.259	-3.4207	0.291332	-11.7416	7.8037e-32	2.04382e-30
ENSRNOG00000002146	Pkd2	13.4089	1.39358	313.496	2.89946	0.246983	11.7395	7.99435e-32	2.08901e-30
ENSRNOG00000009620	Cybrd1	10.4128	0.908157	232.246	3.245	0.27642	11.7394	8.00575e-32	2.08901e-30
ENSRNOG00000017380	RGD1306746	3.64225	15.2645	123.68	-2.39187	0.203776	-11.7377	8.16401e-32	2.12639e-30
ENSRNOG00000037230	Ppidl1	65.9094	0.208472	193.588	7.92853	0.675732	11.7332	8.60992e-32	2.23842e-30
ENSRNOG00000046168	Ppm1l	23.2785	3.51593	207.725	2.35366	0.200763	11.7236	9.65281e-32	2.50496e-30
ENSRNOG00000011421	Smap2	8.32465	32.6605	327.525	-2.34625	0.200192	-11.72	1.00641e-31	2.60692e-30
ENSRNOG00000008652	Phip	9.85052	1.16557	296.689	2.7294	0.232939	11.7172	1.04057e-31	2.69049e-30
ENSRNOG00000023344	Rpl23a	1044.88	0	2598.82	13.8863	1.18664	11.7022	1.2421e-31	3.20571e-30
ENSRNOG00000007136	Anxa7	54.6474	11.0287	561.524	1.98108	0.169324	11.6999	1.27539e-31	3.27373e-30
ENSRNOG00000018044	Phyh	698.359	2038.38	3988.16	-1.95268	0.166894	-11.7001	1.27261e-31	3.27373e-30
ENSRNOG00000048562	AC109542.1	240.329	0.171553	455.085	10.0796	0.861505	11.7	1.27385e-31	3.27373e-30
ENSRNOG00000047436	Cabyr	22.2751	0.747365	30.598	4.49584	0.384591	11.6899	1.43509e-31	3.67699e-30
ENSRNOG00000008474	Acox3	11.5225	83.8439	406.72	-3.2824	0.280802	-11.6894	1.44471e-31	3.69496e-30
ENSRNOG00000011184	Slc13a4	1.40867	52.7349	165.318	-5.66727	0.484973	-11.6857	1.50758e-31	3.84881e-30
ENSRNOG00000005982	C1d	55.524	10.8945	277.632	2.03495	0.174159	11.6844	1.53106e-31	3.90174e-30
ENSRNOG00000003229	Tspan7	20.7524	74.3813	385.156	-2.24922	0.192653	-11.675	1.71162e-31	4.35404e-30
ENSRNOG00000039571	Glod5	205.205	0.396365	234.327	8.6382	0.740265	11.6691	1.83415e-31	4.65735e-30
ENSRNOG00000061012	Kat5	5.97949	15.3096	1511.3	-1.72295	0.147664	-11.6681	1.85561e-31	4.70344e-30
ENSRNOG00000018649	Slc35c2	99.8232	15.4737	321.398	2.30837	0.197908	11.6639	1.94998e-31	4.93379e-30
ENSRNOG00000016973	Tmem242	14.3616	46.4261	144.949	-2.03809	0.174753	-11.6627	1.97784e-31	4.99538e-30
ENSRNOG00000018774	LOC100911847	0	852.442	2311.82	-13.8641	1.18903	-11.66	2.04003e-31	5.14326e-30
ENSRNOG00000028993	LOC102555453	523.792	87.5684	2278.19	2.2613	0.194016	11.6553	2.15723e-31	5.4291e-30
ENSRNOG00000020700	Rnaseh2c	2.41299	20.0668	623.86	-3.42134	0.293601	-11.653	2.21493e-31	5.56442e-30
ENSRNOG00000020272	Elapor1	0.382927	8.4855	91.5919	-4.89791	0.420498	-11.6479	2.35257e-31	5.89975e-30
ENSRNOG00000049683	Sh3gl1	5.74503	27.9966	357.664	-2.65346	0.228034	-11.6362	2.69694e-31	6.7514e-30
ENSRNOG00000056647	Ascc1	11.5557	27.6499	436.703	-1.61987	0.139315	-11.6274	2.99199e-31	7.47682e-30
ENSRNOG00000046023	Exoc4	21.739	1.93078	164.119	3.05425	0.262803	11.6218	3.19226e-31	7.96323e-30
ENSRNOG00000003954	Il2rg	17.3049	1.10974	256.023	3.56815	0.307072	11.6199	3.2636e-31	8.12687e-30
ENSRNOG00000033883	Stard8	14.5259	0.993042	359.042	3.4597	0.297847	11.6157	3.42923e-31	8.52435e-30
ENSRNOG00000058357	Gstm3	684.467	0	898.942	14.0206	1.20757	11.6105	3.64337e-31	9.04078e-30
ENSRNOG00000001415	Ap1s1	0.972304	54.1337	113.408	-6.17313	0.532049	-11.6026	3.99963e-31	9.90748e-30
ENSRNOG00000053231	LOC103694872	854.808	0	2396.65	13.9323	1.20127	11.5979	4.2214e-31	1.04386e-29
ENSRNOG00000042503	Ndufv2	0.149962	313.647	764.779	-11.3737	0.981732	-11.5854	4.88711e-31	1.20637e-29
ENSRNOG00000047967	Arhgef19	0.139465	22.4807	1658.44	-7.67145	0.662694	-11.5762	5.44346e-31	1.34136e-29
ENSRNOG00000020357	Msto1	24.4022	0.224794	266.853	6.40323	0.553508	11.5684	5.9557e-31	1.46504e-29
ENSRNOG00000002388	Trim41	3.30031	11.3488	116.959	-2.19255	0.189543	-11.5675	6.01938e-31	1.47814e-29
ENSRNOG00000014218	Tmem25	101.932	2.1606	229.344	5.21707	0.451016	11.5674	6.02982e-31	1.47814e-29
ENSRNOG00000004616	Npm1	110.517	243.874	2576.05	-1.45918	0.12615	-11.5671	6.05213e-31	1.48105e-29
ENSRNOG00000001424	Cux1	11.7215	1.08073	292.75	3.0734	0.266078	11.5507	7.31795e-31	1.78773e-29
ENSRNOG00000019465	Gnai3	26.8446	82.7549	5835.28	-1.97601	0.171241	-11.5394	8.35534e-31	2.03764e-29
ENSRNOG00000014836	Ralgapb	18.3551	5.38084	872.668	1.4254	0.123562	11.5359	8.69626e-31	2.11714e-29
ENSRNOG00000021233	Itpa	14.2028	58.3919	405.739	-2.35714	0.204379	-11.5332	8.97843e-31	2.18208e-29
ENSRNOG00000012216	Tgfbi	28.6087	170.365	866.054	-2.83911	0.246322	-11.526	9.7567e-31	2.36717e-29
ENSRNOG00000020150	Il18bp	6.50359	42.775	163.672	-3.07109	0.266533	-11.5224	1.0176e-30	2.46467e-29
ENSRNOG00000001980	Ugt2b35	218.421	1323.97	3202.2	-2.98404	0.259019	-11.5206	1.03945e-30	2.5133e-29
ENSRNOG00000006355	Akap8l	13.1307	54.112	325.139	-3.5121	0.304902	-11.5188	1.06078e-30	2.55617e-29
ENSRNOG00000015812	Tm4sf1	47.2167	2.35855	171.581	3.98687	0.346118	11.5188	1.06061e-30	2.55617e-29
ENSRNOG00000019692	Metrn	119.354	3.23835	446.28	4.77618	0.414983	11.5093	1.18382e-30	2.8478e-29
ENSRNOG00000009992	Rabggtb	44.2426	120.351	627.903	-1.82582	0.158649	-11.5086	1.1945e-30	2.86861e-29
ENSRNOG00000046330	AABR07029581.1	64.2556	181.188	619.266	-1.88244	0.163715	-11.4983	1.34508e-30	3.22477e-29
ENSRNOG00000014520	Ing1	8.32089	24.4808	457.425	-1.90865	0.166432	-11.4681	1.90909e-30	4.56923e-29
ENSRNOG00000030476	LOC100364457	862.878	0.191405	2561.98	11.8303	1.03176	11.4661	1.95168e-30	4.66329e-29
ENSRNOG00000011853	Mbd2	196.303	43.9895	669.773	1.8344	0.160062	11.4606	2.08068e-30	4.96317e-29
ENSRNOG00000018350	Shtn1	24.4772	2.82043	105.126	2.70543	0.236174	11.4552	2.21337e-30	5.27081e-29
ENSRNOG00000059891	NEWGENE_1308612	27.1537	1.48018	153.207	3.87653	0.338436	11.4542	2.23903e-30	5.32296e-29
ENSRNOG00000016012	Spats2l	21.1211	1.71355	141.275	3.14514	0.2747	11.4494	2.36828e-30	5.6208e-29
ENSRNOG00000019325	Rnf185	60.1758	18.3032	336.957	1.36191	0.118955	11.449	2.37858e-30	5.6358e-29
ENSRNOG00000030705	Cpsf1	5.47159	14.246	223.437	-1.75708	0.153524	-11.445	2.49205e-30	5.89479e-29
ENSRNOG00000008586	Aldh1l2	0.047143	42.2642	151.84	-10.1901	0.890684	-11.4408	2.61552e-30	6.17655e-29
ENSRNOG00000017188	Cyp27a1	79.3956	319.713	1695.61	-2.40065	0.20993	-11.4355	2.77974e-30	6.55344e-29
ENSRNOG00000005437	Rida	1443.14	5911.48	10959.1	-2.36705	0.207326	-11.417	3.43834e-30	8.09267e-29
ENSRNOG00000012561	Arhgef10	9.78558	1.02921	274.569	2.90869	0.254846	11.4135	3.5792e-30	8.41024e-29
ENSRNOG00000053932	Ddx6	25.2283	4.37461	451.811	2.16947	0.19022	11.405	3.946e-30	9.25676e-29
ENSRNOG00000019924	Thop1	33.6812	6.30033	244.127	2.06147	0.180821	11.4006	4.15099e-30	9.72154e-29
ENSRNOG00000030334	Adck5	6.79015	28.6148	482.061	-2.40768	0.211209	-11.3995	4.20476e-30	9.83123e-29
ENSRNOG00000000546	Nt5dc1	5.28246	19.9565	205.441	-2.28438	0.200619	-11.3867	4.87296e-30	1.13748e-28
ENSRNOG00000000985	Cpsf4	6.50593	22.3648	445.17	-2.15681	0.189541	-11.3791	5.3117e-30	1.23785e-28
ENSRNOG00000008239	Repin1	9.81405	31.0039	1941.42	-1.98909	0.174833	-11.3771	5.43646e-30	1.26485e-28
ENSRNOG00000047876	LOC689986	17.6575	0.141477	61.5044	6.62332	0.583059	11.3596	6.64382e-30	1.54322e-28
ENSRNOG00000026497	Pigc	9.24808	43.3014	167.399	-2.59503	0.228565	-11.3536	7.11707e-30	1.65044e-28
ENSRNOG00000056007	AABR07049228.1	1649.75	0	650.631	13.6603	1.20355	11.35	7.41507e-30	1.71673e-28
ENSRNOG00000031656	Ccnh	6.13084	25.8272	111.111	-2.42193	0.213395	-11.3495	7.45826e-30	1.72392e-28
ENSRNOG00000001889	Comt	340.631	1420.32	3029.35	-2.37781	0.209543	-11.3476	7.62246e-30	1.759e-28
ENSRNOG00000013356	Snapin	25.5247	69.7643	219.342	-1.82813	0.161267	-11.336	8.69844e-30	2.00404e-28
ENSRNOG00000016038	Mgmt	11.7942	64.2776	103.753	-2.86738	0.253316	-11.3194	1.05241e-29	2.42071e-28
ENSRNOG00000009514	Mme	29.3167	0.646966	551.777	5.16349	0.456233	11.3177	1.07309e-29	2.46428e-28
ENSRNOG00000045814	Rabif	31.3796	0.180006	50.1247	7.11654	0.628948	11.315	1.10619e-29	2.53619e-28
ENSRNOG00000002818	Eftud2	26.9685	5.63246	348.712	1.85951	0.164498	11.3041	1.25168e-29	2.86512e-28
ENSRNOG00000004207	Eml5	0.868155	4.68543	148.066	-2.78054	0.246175	-11.295	1.38964e-29	3.17578e-28
ENSRNOG00000010890	Bmp1	11.769	53.391	282.732	-2.47145	0.218866	-11.2921	1.43632e-29	3.27717e-28
ENSRNOG00000001657	Cldnd1	114.067	26.6286	536.871	1.73957	0.15419	11.282	1.61126e-29	3.67041e-28
ENSRNOG00000049033	Racgap1	39.1517	0.188347	269.006	7.2556	0.644011	11.2663	1.9257e-29	4.37965e-28
ENSRNOG00000001276	Pcnt	6.87606	1.70101	347.723	1.65558	0.146993	11.263	1.99917e-29	4.53946e-28
ENSRNOG00000016695	Mmp2	0.307012	8.22786	121.446	-5.08854	0.452007	-11.2577	2.12296e-29	4.81284e-28
ENSRNOG00000058412	Morf4l1	64.8739	150.615	1404.54	-1.56841	0.13934	-11.256	2.16409e-29	4.89824e-28
ENSRNOG00000016873	Msrb2	304.128	53.9637	1028.14	2.11551	0.187978	11.254	2.21279e-29	5.00048e-28
ENSRNOG00000049911	LOC102556347	46.9402	0.680443	174.985	5.79976	0.515394	11.2531	2.23679e-29	5.04667e-28
ENSRNOG00000034116	Gk	63.0992	206.997	1026.97	-1.99912	0.177731	-11.248	2.36927e-29	5.33707e-28
ENSRNOG00000010855	Mrpl57	181.954	34.5232	406.261	2.04802	0.182113	11.2459	2.42654e-29	5.45741e-28
ENSRNOG00000008374	Nipsnap1	135.571	289.706	914.009	-1.45403	0.129354	-11.2407	2.57222e-29	5.77587e-28
ENSRNOG00000018975	Atg9a	16.4127	39.8047	429.724	-1.62377	0.144466	-11.2398	2.60107e-29	5.83141e-28
ENSRNOG00000001442	Por	623.868	99.573	2846.62	2.27623	0.202543	11.2382	2.64653e-29	5.92397e-28
ENSRNOG00000009730	Cyp7b1	122.135	8.3323	214.647	3.57442	0.318092	11.2371	2.68122e-29	5.99215e-28
ENSRNOG00000001770	Ehhadh	803.997	115.416	1784.02	2.47804	0.22059	11.2337	2.78538e-29	6.21512e-28
ENSRNOG00000050554	LOC100362342	58.011	5.56285	86.4108	3.00795	0.268012	11.2232	3.13657e-29	6.98776e-28
ENSRNOG00000042421	RGD1559909	11.2755	59.851	230.931	-2.8156	0.250898	-11.2221	3.17637e-29	7.06531e-28
ENSRNOG00000019022	Fam89a	0.868462	56.441	52.6806	-6.3961	0.570079	-11.2197	3.26517e-29	7.25145e-28
ENSRNOG00000014623	Smurf2	6.7357	16.965	309.037	-1.68071	0.149899	-11.2123	3.54812e-29	7.86749e-28
ENSRNOG00000020038	Chpf	19.3353	1.69066	221.403	3.15834	0.282271	11.1891	4.61331e-29	1.02134e-27
ENSRNOG00000056617	Zswim8	10.1596	0.0459772	243.058	7.42	0.663317	11.1862	4.76335e-29	1.05292e-27
ENSRNOG00000015461	Serpine2	0.419233	18.4878	200.039	-5.80956	0.519428	-11.1845	4.8545e-29	1.07139e-27
ENSRNOG00000002254	Tmem33	142.428	38.886	704.396	1.52832	0.136806	11.1714	5.62676e-29	1.2399e-27
ENSRNOG00000029993	Kynu	65.0159	334.406	763.062	-2.7437	0.245632	-11.1699	5.72135e-29	1.25879e-27
ENSRNOG00000014496	Coro6	19.1619	0.476754	114.663	4.95899	0.444068	11.1672	5.90297e-29	1.29673e-27
ENSRNOG00000019875	Matr3	64.0951	17.1831	1311.13	1.60499	0.143738	11.1661	5.97352e-29	1.3102e-27
ENSRNOG00000019974	Uba52	438.208	1151.99	3917.56	-1.71478	0.15365	-11.1603	6.37446e-29	1.39598e-27
ENSRNOG00000010944	Hyou1	18.3007	116.097	537.743	-3.1238	0.279965	-11.1578	6.55839e-29	1.43404e-27
ENSRNOG00000018119	Dhx32	32.3606	4.89233	121.842	2.34065	0.209967	11.1477	7.34741e-29	1.60409e-27
ENSRNOG00000016047	Macf1	0.925317	7.59166	842.511	-3.41304	0.30626	-11.1443	7.63718e-29	1.66479e-27
ENSRNOG00000003239	Cant1	9.03081	22.4968	362.782	-1.71994	0.154499	-11.1324	8.72678e-29	1.89938e-27
ENSRNOG00000010083	Prpsap1	23.2646	91.5357	399.939	-2.37321	0.213204	-11.1312	8.84739e-29	1.92268e-27
ENSRNOG00000037160	Bloc1s6	37.1846	9.31759	219.53	1.63941	0.147289	11.1305	8.90995e-29	1.93331e-27
ENSRNOG00000000184	Tmprss6	109.226	251.173	920.77	-1.60901	0.144636	-11.1245	9.52899e-29	2.06447e-27
ENSRNOG00000006901	Cd320	10.1092	28.2158	142.175	-1.82577	0.164151	-11.1226	9.74392e-29	2.10781e-27
ENSRNOG00000049223	Vipas39	7.16716	19.0057	176.589	-1.7776	0.159827	-11.122	9.80375e-29	2.11752e-27
ENSRNOG00000017477	Mmp23	39.4273	2.49844	84.9042	3.65219	0.32851	11.1174	1.03182e-28	2.22525e-27
ENSRNOG00000023226	S100a10	427.523	47.9655	811.905	2.76136	0.248483	11.1129	1.08572e-28	2.33793e-27
ENSRNOG00000017029	Snx1	70.9853	12.9786	365.147	2.03646	0.183318	11.1089	1.13499e-28	2.44032e-27
ENSRNOG00000013950	Aadac	1134.87	112.508	1084.34	3.01581	0.271525	11.1069	1.16111e-28	2.4927e-27
ENSRNOG00000004733	Wdr25	18.5141	2.50665	387.964	2.53921	0.228639	11.1058	1.17599e-28	2.52082e-27
ENSRNOG00000048297	LOC108348175	30.4039	0.690143	235.88	5.02405	0.452508	11.1027	1.21756e-28	2.60598e-27
ENSRNOG00000031421	Eif1a	24.7093	81.1007	495.293	-2.05777	0.185595	-11.0874	1.4437e-28	3.08534e-27
ENSRNOG00000017976	Slco2b1	7.04291	69.3864	364.91	-3.68337	0.332549	-11.0762	1.63728e-28	3.49377e-27
ENSRNOG00000020771	Sap18	112.324	0.533832	182.136	7.34419	0.663152	11.0747	1.66478e-28	3.54711e-27
ENSRNOG00000031315	Rpl36al	244.133	0.690489	564.952	8.15334	0.736343	11.0728	1.70097e-28	3.61878e-27
ENSRNOG00000018387	Wdr7	11.4444	3.13296	230.332	1.51364	0.136761	11.0678	1.79846e-28	3.82044e-27
ENSRNOG00000001296	P2rx7	0.41251	8.84091	258.887	-4.77027	0.43103	-11.0671	1.81079e-28	3.84087e-27
ENSRNOG00000001868	LOC100911248	9.48595	0.425322	185.555	4.17027	0.376879	11.0653	1.84864e-28	3.9153e-27
ENSRNOG00000019103	Cln3	60.1236	11.2545	254.398	2.02446	0.182983	11.0636	1.88296e-28	3.98205e-27
ENSRNOG00000015971	Slc12a2	0.612837	4.12926	168.95	-3.12268	0.282318	-11.0609	1.94236e-28	4.10155e-27
ENSRNOG00000031889	Rpl6	32.0253	4.99419	613.145	2.349	0.212388	11.06	1.96122e-28	4.1352e-27
ENSRNOG00000022229	Sdad1	13.3517	2.19453	234.256	2.27109	0.205433	11.0552	2.06945e-28	4.35692e-27
ENSRNOG00000043201	Coq8a	0	236.482	577.693	-13.4377	1.21591	-11.0516	2.15439e-28	4.52902e-27
ENSRNOG00000010532	Abitram	77.8847	4.3851	89.2257	3.72949	0.337491	11.0506	2.17662e-28	4.56896e-27
ENSRNOG00000011944	Snx10	20.9386	1.42896	152.57	3.54707	0.321024	11.0493	2.21042e-28	4.63306e-27
ENSRNOG00000001859	Sdf2l1	25.7989	177.276	225.859	-3.20874	0.290649	-11.0399	2.45212e-28	5.13206e-27
ENSRNOG00000061519	Asap2	17.3316	1.34366	354.163	3.33561	0.30218	11.0385	2.49142e-28	5.20662e-27
ENSRNOG00000023937	Slc49a3	13.2155	0.648802	297.38	3.9899	0.361765	11.029	2.77008e-28	5.78045e-27
ENSRNOG00000000512	Slc26a8	0.571502	11.5045	42.0745	-4.66056	0.42261	-11.028	2.79933e-28	5.8329e-27
ENSRNOG00000002999	Timmdc1	21.5011	54.2017	173.214	-1.73757	0.157612	-11.0243	2.91655e-28	6.06822e-27
ENSRNOG00000020624	Acadsb	481.783	14.9938	1121.38	4.64971	0.421928	11.0201	3.05551e-28	6.34802e-27
ENSRNOG00000050510	Rab1b	92.5637	14.5505	448.402	2.28056	0.207014	11.0165	3.1829e-28	6.60301e-27
ENSRNOG00000011269	Sult1c3	0.089544	208.413	494.276	-11.562	1.05036	-11.0076	3.51075e-28	7.27248e-27
ENSRNOG00000050483	Pradc1	12.5924	66.6237	210.634	-2.69946	0.245424	-10.9992	3.85741e-28	7.97892e-27
ENSRNOG00000013763	Erlin2	52.7233	10.3078	412.371	1.9943	0.181365	10.996	3.99261e-28	8.24654e-27
ENSRNOG00000010591	Kdm5a	3.1691	6.68636	376.123	-1.43528	0.130549	-10.9941	4.07858e-28	8.41184e-27
ENSRNOG00000019922	Ntpcr	7.80771	53.9435	255.728	-3.05853	0.278281	-10.9908	4.23333e-28	8.71833e-27
ENSRNOG00000053172	Ssr4	179.737	395.831	810.969	-1.49911	0.136421	-10.9889	4.32208e-28	8.88818e-27
ENSRNOG00000000969	Cyp3a18	27.0813	454.189	1115.09	-4.57756	0.416652	-10.9865	4.4368e-28	9.11087e-27
ENSRNOG00000025864	LOC108348120	13.4732	1.49871	61.0611	2.76687	0.251852	10.9861	4.45832e-28	9.14181e-27
ENSRNOG00000028548	Ccl9	0	794.865	574.102	-13.3605	1.21671	-10.9808	4.72627e-28	9.67724e-27
ENSRNOG00000004786	Cyp4f1	27.7799	690.981	1507.72	-5.24439	0.477819	-10.9757	5.00188e-28	1.02268e-26
ENSRNOG00000014900	Crem	0.565944	45.9309	312.23	-6.6801	0.608902	-10.9707	5.28354e-28	1.07871e-26
ENSRNOG00000061425	Cox14	112.9	330.878	459.784	-1.87767	0.171184	-10.9687	5.40376e-28	1.10167e-26
ENSRNOG00000012772	Nqo1	185.043	10.6332	324.326	3.96485	0.361528	10.9669	5.51027e-28	1.12177e-26
ENSRNOG00000060775	Lmo7	18.4643	2.18871	467.408	2.71165	0.247503	10.956	6.21819e-28	1.26407e-26
ENSRNOG00000025140	Zfat	0.850441	6.64065	93.1653	-3.31998	0.303229	-10.9488	6.73636e-28	1.36744e-26
ENSRNOG00000056596	Alas1	832.225	119.851	1961.53	2.4045	0.219677	10.9456	6.97273e-28	1.4134e-26
ENSRNOG00000022943	Dgka	2.0959	20.2957	668.586	-3.59931	0.328848	-10.9452	7.00562e-28	1.41804e-26
ENSRNOG00000007838	Ddx47	16.5405	39.3444	337.526	-1.55355	0.141944	-10.9448	7.03492e-28	1.41991e-26
ENSRNOG00000008214	Fbxo9	30.4027	114.223	518.993	-2.28492	0.208765	-10.9449	7.02748e-28	1.41991e-26
ENSRNOG00000032542	LOC108350501	215.929	2.59236	697.378	6.07218	0.554999	10.9409	7.34798e-28	1.48099e-26
ENSRNOG00000032364	Tbcel	45.1516	1.15506	160.15	4.89315	0.447461	10.9354	7.80885e-28	1.57164e-26
ENSRNOG00000016410	Prelid1	230.367	0	572.179	12.9963	1.18883	10.932	8.1085e-28	1.62964e-26
ENSRNOG00000028292	Gart	37.8535	7.60586	699.796	1.97215	0.18047	10.9278	8.48678e-28	1.70325e-26
ENSRNOG00000001750	Chrd	2.41297	22.6091	471.167	-3.52233	0.322346	-10.9272	8.54532e-28	1.71257e-26
ENSRNOG00000021206	Plaat3	3.41547	102.985	322.215	-5.30454	0.485534	-10.9252	8.73807e-28	1.74872e-26
ENSRNOG00000011981	Slc39a13	24.5871	4.98936	188.671	1.93908	0.177524	10.9229	8.95958e-28	1.79053e-26
ENSRNOG00000033722	Rnf207	33.9567	0.223344	107.647	6.92199	0.633726	10.9227	8.97983e-28	1.79204e-26
ENSRNOG00000056150	Purb	2.88859	14.4053	447.258	-2.69968	0.247303	-10.9165	9.61692e-28	1.91649e-26
ENSRNOG00000047860	Plin5	82.598	4.4913	618.136	3.74815	0.343408	10.9146	9.82057e-28	1.95432e-26
ENSRNOG00000048733	Nup62	18.4914	48.7783	686.675	-1.71535	0.157268	-10.9072	1.06531e-27	2.11702e-26
ENSRNOG00000010178	Cgrrf1	33.1084	74.9294	308.568	-1.52883	0.140221	-10.903	1.11518e-27	2.21302e-26
ENSRNOG00000045698	Lin7c	75.5374	5.56834	227.422	3.43569	0.315317	10.896	1.20492e-27	2.38777e-26
ENSRNOG00000014096	Nr3c1	0	41.6625	429.689	-12.9683	1.19182	-10.8811	1.41881e-27	2.8077e-26
ENSRNOG00000045570	LOC288978	40.4448	2.27304	41.2196	3.78446	0.348029	10.874	1.53341e-27	3.03025e-26
ENSRNOG00000004927	Supt7l	1.94213	11.909	50.4003	-2.99866	0.275869	-10.8698	1.60466e-27	3.16664e-26
ENSRNOG00000025052	Stard5	401.975	36.2804	546.142	3.04643	0.280385	10.8652	1.68866e-27	3.32777e-26
ENSRNOG00000049536	Rpl35al1	397.696	0.499205	998.616	9.29541	0.855862	10.8609	1.7704e-27	3.484e-26
ENSRNOG00000014426	Lox	0.595926	20.0575	383.021	-5.38925	0.496469	-10.8552	1.88474e-27	3.70386e-26
ENSRNOG00000018396	Prpf18	24.2354	6.30474	328.752	1.59636	0.147078	10.8538	1.91289e-27	3.75398e-26
ENSRNOG00000024601	Taf11	62.9043	15.7653	250.878	1.6578	0.152744	10.8535	1.91989e-27	3.76251e-26
ENSRNOG00000059373	LOC100909548	71.7248	0.213945	189.269	8.03791	0.740649	10.8525	1.94006e-27	3.79679e-26
ENSRNOG00000054423	Pemt	231.388	785.426	960.28	-2.12574	0.195895	-10.8514	1.96313e-27	3.83663e-26
ENSRNOG00000018089	Sra1	50.5096	124.676	695.453	-1.6776	0.155143	-10.8133	2.97874e-27	5.81348e-26
ENSRNOG00000026049	Qrsl1	18.7362	3.36157	105.587	2.13594	0.197584	10.8102	3.07837e-27	5.99965e-26
ENSRNOG00000006419	Aven	11.753	35.0052	132.868	-1.91941	0.177694	-10.8018	3.37655e-27	6.57175e-26
ENSRNOG00000015593	Sigirr	7.06109	58.1216	223.835	-3.44667	0.319244	-10.7964	3.58144e-27	6.96097e-26
ENSRNOG00000049848	Rpl21	582.244	0	1449.13	12.8359	1.18937	10.7921	3.7496e-27	7.27782e-26
ENSRNOG00000010902	Eloa	15.312	29.8408	413.909	-1.28617	0.119324	-10.7789	4.33225e-27	8.39722e-26
ENSRNOG00000059799	Ficd	3.12424	14.5225	76.3926	-2.61236	0.242462	-10.7743	4.55272e-27	8.8125e-26
ENSRNOG00000015195	Hdhd3	9.52126	79.2937	126.535	-3.40579	0.316261	-10.7689	4.82674e-27	9.33016e-26
ENSRNOG00000003328	Cdip1	21.384	60.9766	404.038	-1.8237	0.169387	-10.7665	4.95683e-27	9.56857e-26
ENSRNOG00000003809	Sat1	47.0472	215.903	2092.29	-2.5758	0.239546	-10.7528	5.74743e-27	1.10796e-25
ENSRNOG00000005451	Dnah11	5.66152	0.0164622	127.718	8.10108	0.753591	10.75	5.92772e-27	1.14117e-25
ENSRNOG00000003217	Lgals3bp	298.175	24.2773	962.855	3.2324	0.300717	10.749	5.99089e-27	1.15176e-25
ENSRNOG00000010362	Anxa2	218.488	21.8667	1341.04	2.8632	0.266377	10.7487	6.01338e-27	1.15452e-25
ENSRNOG00000011029	Sec11a	68.9444	123.604	467.379	-1.21696	0.113251	-10.7457	6.2089e-27	1.19044e-25
ENSRNOG00000017737	Dgkz	13.5344	36.6464	543.151	-1.78146	0.165791	-10.7452	6.23927e-27	1.19465e-25
ENSRNOG00000016855	B3galnt2	44.5135	8.86695	176.055	1.93392	0.179995	10.7443	6.30641e-27	1.20588e-25
ENSRNOG00000029862	Spc24	207.246	3.84359	315.612	5.25195	0.488914	10.7421	6.45743e-27	1.23309e-25
ENSRNOG00000011053	Cyp2u1	16.5614	1.84634	67.2928	2.86443	0.266786	10.7368	6.83612e-27	1.30365e-25
ENSRNOG00000016800	Ss18	6.02841	24.517	269.889	-2.37225	0.221087	-10.7299	7.36515e-27	1.40265e-25
ENSRNOG00000008113	RGD1561149	0.0535502	3.91205	136.092	-6.53238	0.609122	-10.7242	7.83207e-27	1.48956e-25
ENSRNOG00000002645	Gemin5	13.0889	2.84532	513.75	1.80205	0.168084	10.7211	8.10202e-27	1.53884e-25
ENSRNOG00000018529	Csnk1g2	15.7756	41.4889	739.152	-1.714	0.159902	-10.719	8.2856e-27	1.5716e-25
ENSRNOG00000016991	Arl2bp	9.01737	23.9221	344.926	-1.78386	0.166516	-10.7128	8.86431e-27	1.67912e-25
ENSRNOG00000016414	Slc22a17	2.33986	18.1624	208.076	-3.33242	0.311247	-10.7067	9.47111e-27	1.79167e-25
ENSRNOG00000043388	Irf3	37.9548	173.757	532.152	-2.53538	0.236915	-10.7017	9.99668e-27	1.88857e-25
ENSRNOG00000017604	Ripor1	19.6766	2.94215	365.087	2.29508	0.214527	10.6983	1.03625e-26	1.95508e-25
ENSRNOG00000027646	Pop4	164.913	20.9793	518.706	2.70027	0.252571	10.6911	1.1201e-26	2.11046e-25
ENSRNOG00000015068	Il11ra1	19.707	55.5735	708.711	-1.88514	0.176358	-10.6893	1.14191e-26	2.1487e-25
ENSRNOG00000011535	Gcsh	156.122	337.536	621.368	-1.50536	0.140847	-10.6879	1.15908e-26	2.17812e-25
ENSRNOG00000028021	Rps13	0.258268	299.52	780.878	-10.5264	0.98508	-10.6859	1.18528e-26	2.22439e-25
ENSRNOG00000061080	Kmt2c	11.4785	1.69347	271.009	2.39266	0.223999	10.6816	1.24143e-26	2.3267e-25
ENSRNOG00000009255	Timm29	11.2968	31.2805	1923.31	-1.85336	0.173516	-10.6812	1.24645e-26	2.33301e-25
ENSRNOG00000017097	Lhpp	13.8605	57.3039	202.235	-2.43147	0.227651	-10.6807	1.25318e-26	2.34253e-25
ENSRNOG00000004400	Avpr1a	0	194.758	206.195	-13.1993	1.23665	-10.6734	1.35521e-26	2.52991e-25
ENSRNOG00000050374	LOC100910143	47.5872	0	236.565	12.693	1.18931	10.6725	1.36858e-26	2.55149e-25
ENSRNOG00000008314	Orc3	18.3262	3.64946	181.38	1.96048	0.18382	10.6652	1.48016e-26	2.75228e-25
ENSRNOG00000009951	Aif1l	17.7627	0.108297	855.683	6.98175	0.654624	10.6653	1.47952e-26	2.75228e-25
ENSRNOG00000020517	Prrg2	60.4893	11.774	103.051	1.97737	0.185441	10.6631	1.5151e-26	2.81357e-25
ENSRNOG00000016791	Chka	15.6744	208.952	1971.56	-3.94277	0.369797	-10.662	1.53265e-26	2.84242e-25
ENSRNOG00000046883	Mydgf	118.743	222.648	407.262	-1.2765	0.11975	-10.6597	1.57137e-26	2.91043e-25
ENSRNOG00000014960	Bard1	21.9559	0.159642	50.3123	6.69723	0.628359	10.6583	1.595e-26	2.95033e-25
ENSRNOG00000006839	Arl5a	161.636	27.2284	837.963	2.22461	0.208913	10.6485	1.77205e-26	3.27356e-25
ENSRNOG00000010041	Ube2g1	30.2139	61.6509	553.669	-1.36968	0.128656	-10.6461	1.81889e-26	3.35572e-25
ENSRNOG00000017311	Me3	0.101985	29.642	123.062	-8.56614	0.804786	-10.644	1.85994e-26	3.42698e-25
ENSRNOG00000028238	Sh3bgr	32.1678	0.338466	141.534	6.22923	0.585672	10.636	2.02589e-26	3.7279e-25
ENSRNOG00000022694	Plekhg5	0.579798	8.74705	83.486	-4.23819	0.398623	-10.6321	2.11406e-26	3.8851e-25
ENSRNOG00000049097	Rpl7a	632.564	0.0694383	1756.51	12.6586	1.19084	10.63	2.16188e-26	3.96783e-25
ENSRNOG00000002035	Paqr3	3.93198	15.6955	102.14	-2.32024	0.218295	-10.6289	2.187e-26	4.00875e-25
ENSRNOG00000018391	Cdk2ap2	38.5317	229.888	617.093	-3.11621	0.29324	-10.6269	2.23516e-26	4.08882e-25
ENSRNOG00000018564	Nup93	25.4295	5.35578	343.263	1.91428	0.180137	10.6268	2.23645e-26	4.08882e-25
ENSRNOG00000056956	Thap1	47.2918	8.70517	116.498	2.10859	0.19847	10.6242	2.2989e-26	4.19756e-25
ENSRNOG00000018647	Mrpl20	66.2997	147.546	505.666	-1.53555	0.144588	-10.6202	2.40092e-26	4.3782e-25
ENSRNOG00000016422	Klhl36	14.9072	1.95369	93.8105	2.5883	0.243912	10.6116	2.63177e-26	4.793e-25
ENSRNOG00000011778	Blvra	2.12976	31.1285	385.152	-4.2777	0.403177	-10.61	2.67803e-26	4.871e-25
ENSRNOG00000017857	LOC108348250	11.4467	1.59694	248.362	2.42229	0.228318	10.6093	2.69776e-26	4.90059e-25
ENSRNOG00000036571	Ces2c	40.0899	0.19421	71.1592	7.27493	0.685959	10.6055	2.80986e-26	5.09768e-25
ENSRNOG00000015667	Epcam	1.96348	22.0064	648.714	-3.8455	0.362607	-10.6051	2.82073e-26	5.11086e-25
ENSRNOG00000018225	Tp53inp2	44.0408	181.671	1399.35	-2.36893	0.223406	-10.6037	2.86452e-26	5.18358e-25
ENSRNOG00000017558	Tubb2a	3.04598	24.6982	419.566	-3.37416	0.318392	-10.5975	3.06038e-26	5.53094e-25
ENSRNOG00000058439	LOC100910130	28.5128	0.251111	149.227	6.50843	0.614268	10.5954	3.12906e-26	5.64786e-25
ENSRNOG00000006868	Ube2z	33.649	4.26841	263.131	2.66382	0.251486	10.5923	3.23555e-26	5.83264e-25
ENSRNOG00000002185	Pgm2	44.5709	6.36131	219.555	2.42127	0.228612	10.5912	3.27461e-26	5.89554e-25
ENSRNOG00000015999	Cirbp	97.3368	20.0065	1015.43	2.00037	0.189029	10.5823	3.5995e-26	6.47226e-25
ENSRNOG00000021552	Uprt	42.1129	0.216115	48.8072	7.27203	0.687323	10.5802	3.68078e-26	6.61001e-25
ENSRNOG00000052506	Ak3	405.408	82.3035	630.184	1.92985	0.182501	10.5744	3.91545e-26	7.02253e-25
ENSRNOG00000008628	Ica1	23.8126	1.9737	107.243	3.18365	0.301844	10.5473	5.22679e-26	9.36262e-25
ENSRNOG00000024201	Fer1l5	0.294288	8.84935	152.5	-5.21867	0.494798	-10.5471	5.24143e-26	9.377e-25
ENSRNOG00000005308	Tmx2	166.225	25.6064	513.307	2.30803	0.218917	10.5429	5.47657e-26	9.7853e-25
ENSRNOG00000020929	Lin37	5.33486	23.9859	101.015	-2.5039	0.237674	-10.535	5.95614e-26	1.06288e-24
ENSRNOG00000001854	Tmtc1	8.24062	0.216382	88.2693	4.83619	0.459292	10.5297	6.30582e-26	1.12386e-24
ENSRNOG00000046666	Haus1	18.5597	0.352268	65.8302	5.36383	0.509414	10.5294	6.32263e-26	1.12544e-24
ENSRNOG00000027259	AABR07029661.1	60.4203	2.14236	81.398	4.42328	0.420114	10.5288	6.36665e-26	1.13186e-24
ENSRNOG00000005358	Pmm1	98.8196	15.7062	302.57	2.26733	0.215355	10.5283	6.39494e-26	1.13546e-24
ENSRNOG00000036698	Nploc4	48.7864	11.8012	502.943	1.70266	0.161754	10.5262	6.54273e-26	1.16025e-24
ENSRNOG00000013712	Tex261	47.4628	99.4012	492.482	-1.44125	0.136931	-10.5254	6.59797e-26	1.16858e-24
ENSRNOG00000030294	Eml4	6.3714	26.2002	344.929	-2.3527	0.223604	-10.5217	6.8601e-26	1.21349e-24
ENSRNOG00000018097	Emc1	22.6347	7.15721	786.271	1.26616	0.120434	10.5133	7.50091e-26	1.32519e-24
ENSRNOG00000013135	Ptpn12	3.44013	36.0873	204.26	-3.69797	0.351753	-10.513	7.52747e-26	1.32823e-24
ENSRNOG00000020194	Hes6	27.2635	118.533	258.516	-2.47365	0.235329	-10.5115	7.64803e-26	1.34782e-24
ENSRNOG00000012730	Lrrk1	0.501901	2.44882	223.092	-2.66022	0.253129	-10.5093	7.82413e-26	1.37714e-24
ENSRNOG00000020027	Arhgef2	0.809796	4.77655	291.771	-2.91587	0.277922	-10.4917	9.43278e-26	1.65823e-24
ENSRNOG00000012951	Kctd9	2.49976	13.4159	191.481	-2.77497	0.264601	-10.4874	9.87255e-26	1.73339e-24
ENSRNOG00000018645	Rpsa	484.316	978.233	6408.31	-1.34705	0.128496	-10.4832	1.03155e-25	1.80891e-24
ENSRNOG00000049075	Fabp5	10.8695	110.977	688.029	-3.63158	0.346525	-10.48	1.06735e-25	1.86938e-24
ENSRNOG00000012137	Ccdc84	6.91323	37.9396	183.134	-2.76488	0.26389	-10.4774	1.09739e-25	1.91961e-24
ENSRNOG00000012623	Arf4	0.205473	204.744	566.724	-10.3218	0.985208	-10.4767	1.10496e-25	1.93048e-24
ENSRNOG00000006924	Tmem125	0.139465	24.8075	97.6272	-7.86032	0.750395	-10.4749	1.12649e-25	1.96567e-24
ENSRNOG00000020636	Spint2	63.6634	275.966	1766.61	-2.50017	0.238716	-10.4734	1.14448e-25	1.99331e-24
ENSRNOG00000028196	Mgme1	37.9031	4.42101	69.1597	2.66431	0.25439	10.4734	1.14514e-25	1.99331e-24
ENSRNOG00000021525	Nbeal1	5.05007	0.796205	126.372	2.34051	0.223624	10.4663	1.23436e-25	2.14597e-24
ENSRNOG00000000955	Lnx2	50.2977	9.13259	764.885	2.14785	0.20531	10.4615	1.29826e-25	2.25153e-24
ENSRNOG00000051531	Ctu2	34.0821	6.70789	718.083	2.03084	0.194125	10.4615	1.29772e-25	2.25153e-24
ENSRNOG00000005795	Aasdhppt	24.4205	84.1763	311.656	-2.1234	0.203015	-10.4593	1.32827e-25	2.30077e-24
ENSRNOG00000056870	Gdi1	49.5629	103.224	910.643	-1.43024	0.136812	-10.454	1.40443e-25	2.42972e-24
ENSRNOG00000006178	Dync1h1	14.6904	2.55965	1293.29	2.16853	0.207518	10.4498	1.46789e-25	2.5364e-24
ENSRNOG00000016452	Creb3	12.8622	32.9029	580.166	-1.73382	0.165928	-10.4492	1.47713e-25	2.54927e-24
ENSRNOG00000014289	Arpc2	243.807	78.5483	1721.92	1.27253	0.121801	10.4476	1.50215e-25	2.58928e-24
ENSRNOG00000004978	Prkacb	20.3114	2.9632	260.548	2.4282	0.23245	10.4461	1.52639e-25	2.62788e-24
ENSRNOG00000009567	Mrpl10	18.8629	46.7865	1320.73	-1.6651	0.159411	-10.4453	1.53992e-25	2.64795e-24
ENSRNOG00000021866	Bola3	222.979	23.4727	315.932	2.84799	0.272686	10.4442	1.55693e-25	2.67396e-24
ENSRNOG00000048932	Smagp	5.3532	56.8193	222.7	-3.88311	0.37239	-10.4276	1.85601e-25	3.18375e-24
ENSRNOG00000009805	Wasf2	11.1785	1.06072	244.413	3.02288	0.290066	10.4214	1.9806e-25	3.39337e-24
ENSRNOG00000029197	Diablo	75.0462	14.7308	350.118	1.97481	0.189526	10.4197	2.01522e-25	3.44851e-24
ENSRNOG00000021781	Camk1	7.88509	37.6213	316.284	-2.59606	0.249175	-10.4186	2.0392e-25	3.48534e-24
ENSRNOG00000009050	Amn	263.734	0.0315019	532.275	12.5881	1.20831	10.418	2.05256e-25	3.50394e-24
ENSRNOG00000012576	Selenos	36.2161	103.596	342.655	-1.86892	0.179399	-10.4177	2.05969e-25	3.51189e-24
ENSRNOG00000038102	Elmod3	22.3328	3.59789	137.087	2.26671	0.217619	10.416	2.0964e-25	3.57018e-24
ENSRNOG00000001516	Rapgef4	1.84855	21.4303	114.282	-3.72081	0.357233	-10.4156	2.10366e-25	3.57824e-24
ENSRNOG00000022514	Tor2a	16.0686	52.5168	198.583	-2.04461	0.196347	-10.4133	2.15655e-25	3.66381e-24
ENSRNOG00000000576	Anapc16	94.7052	28.0854	354.812	1.39821	0.134285	10.4123	2.1799e-25	3.69904e-24
ENSRNOG00000027194	Sgsm2	1.22479	6.6959	163.523	-2.80446	0.269365	-10.4113	2.20082e-25	3.73008e-24
ENSRNOG00000021265	Cds2	34.4203	6.00294	122.661	2.1964	0.211012	10.4089	2.25862e-25	3.82347e-24
ENSRNOG00000018740	Ugt1a6	669.112	113.373	3873.4	2.2347	0.214747	10.4062	2.32273e-25	3.92729e-24
ENSRNOG00000001870	Lztr1	7.80782	16.91	2546.06	-1.48664	0.142924	-10.4016	2.43787e-25	4.11706e-24
ENSRNOG00000019629	Lamp1	493.902	179.306	2915.51	1.13098	0.108734	10.4014	2.44313e-25	4.12103e-24
ENSRNOG00000058841	Bag5l1	11.7182	0.442409	144.624	4.36058	0.419429	10.3965	2.57282e-25	4.33464e-24
ENSRNOG00000011470	Tsc1	11.6666	2.54249	4600.35	1.79115	0.172317	10.3945	2.6268e-25	4.42033e-24
ENSRNOG00000021032	Sphk2	14.5535	30.7533	297.052	-1.46356	0.140813	-10.3937	2.64994e-25	4.45397e-24
ENSRNOG00000018615	Cenph	39.3783	0.617156	142.39	5.62201	0.541143	10.3891	2.7785e-25	4.66453e-24
ENSRNOG00000046973	Tmco3	18.4353	0.0651903	233.552	7.84789	0.755425	10.3887	2.79119e-25	4.68028e-24
ENSRNOG00000025406	Iqgap2	173.327	16.0036	1206.99	3.0359	0.292243	10.3883	2.80375e-25	4.69579e-24
ENSRNOG00000019423	Dvl1	33.2154	100.022	524.675	-1.8885	0.181853	-10.3847	2.90962e-25	4.86734e-24
ENSRNOG00000055641	Dnase1l1	2.42548	26.5269	119.012	-3.88364	0.37398	-10.3846	2.91369e-25	4.8684e-24
ENSRNOG00000050857	Fut10	10.5256	0.686214	28.7409	3.54674	0.341611	10.3824	2.9823e-25	4.97717e-24
ENSRNOG00000001369	Oas1a	188.546	7.22644	245.287	4.07433	0.392545	10.3793	3.08105e-25	5.13592e-24
ENSRNOG00000012957	Sh3glb1	23.8564	42.3592	648.965	-1.21071	0.116678	-10.3765	3.17032e-25	5.27852e-24
ENSRNOG00000059801	Lima1	3.5712	16.1246	860.181	-2.58426	0.249182	-10.371	3.36105e-25	5.58952e-24
ENSRNOG00000032973	Il13ra2	19.5251	0.548005	50.1233	4.92303	0.474741	10.3699	3.39797e-25	5.6443e-24
ENSRNOG00000015686	Cert1	10.1872	22.0879	389.438	-1.43118	0.138071	-10.3656	3.55702e-25	5.90158e-24
ENSRNOG00000020000	Tmem219	18.3421	40.2905	1300.27	-1.53667	0.148332	-10.3596	3.78383e-25	6.27054e-24
ENSRNOG00000005923	Mtmr2	5.01553	12.9921	187.403	-1.76084	0.170022	-10.3565	3.90914e-25	6.47063e-24
ENSRNOG00000000505	Rpl10a	276.063	0	1100.38	12.2836	1.18628	10.3547	3.98598e-25	6.58244e-24
ENSRNOG00000012787	Tmem164	0.737609	3.27173	142.935	-2.49128	0.240593	-10.3547	3.9832e-25	6.58244e-24
ENSRNOG00000050742	Dnmbp	2.76392	7.46121	1025.23	-1.79552	0.173632	-10.341	4.59858e-25	7.58525e-24
ENSRNOG00000014624	Selenok	114.539	278.438	328.007	-1.63221	0.157896	-10.3372	4.7821e-25	7.87481e-24
ENSRNOG00000051482	Hmg1l1	301.361	0.0439427	1209.79	12.3037	1.19024	10.3372	4.78525e-25	7.87481e-24
ENSRNOG00000001070	Cdk2ap1	19.6591	74.9822	272.605	-2.26144	0.218879	-10.3319	5.05262e-25	8.30517e-24
ENSRNOG00000061876	Tas1r2	0.0220585	94.5598	489.909	-12.1996	1.181	-10.3299	5.16187e-25	8.47492e-24
ENSRNOG00000025384	Slc2a10	12.0908	0.0943982	40.6746	6.68338	0.647089	10.3284	5.24375e-25	8.59938e-24
ENSRNOG00000019352	Emc6	13.4923	36.7857	243.482	-1.77097	0.171471	-10.3281	5.25962e-25	8.61544e-24
ENSRNOG00000002393	Eprs	47.966	94.2514	1540.11	-1.35216	0.13105	-10.3179	5.84914e-25	9.57004e-24
ENSRNOG00000006992	Rpl7	844.641	211.374	6772.95	1.73393	0.16811	10.3142	6.07666e-25	9.93083e-24
ENSRNOG00000020246	Myl9	2.5697	36.7404	279.301	-4.08236	0.39628	-10.3017	6.9234e-25	1.13016e-23
ENSRNOG00000002129	Lrrc8b	0.901616	7.10147	79.0871	-3.1975	0.310457	-10.2994	7.09389e-25	1.15665e-23
ENSRNOG00000010005	Adck2	2.70987	12.3064	52.7848	-2.57765	0.250352	-10.2961	7.33608e-25	1.19477e-23
ENSRNOG00000060572	Tlk1	6.08753	0.120752	179.924	5.37263	0.52185	10.2954	7.39478e-25	1.20295e-23
ENSRNOG00000046803	Arhgef16	7.2739	0.110824	131.409	5.71271	0.5549	10.295	7.41894e-25	1.20549e-23
ENSRNOG00000010475	Casp3	8.5181	33.0218	126.762	-2.38232	0.231459	-10.2926	7.6098e-25	1.23509e-23
ENSRNOG00000005331	Vapb	1.21652	24.9577	88.1931	-4.70414	0.45747	-10.2829	8.41165e-25	1.36367e-23
ENSRNOG00000004659	Creld2	26.5069	189.441	443.907	-3.2891	0.319983	-10.279	8.76518e-25	1.41936e-23
ENSRNOG00000045770	Hira	7.26064	0.0737676	102.856	6.2998	0.613133	10.2748	9.15588e-25	1.48093e-23
ENSRNOG00000002776	Sell	22.022	1.00634	482.462	4.07416	0.396747	10.2689	9.72883e-25	1.57181e-23
ENSRNOG00000027503	Rps25	272.753	1040.41	2630.59	-2.25464	0.219583	-10.2679	9.83666e-25	1.58742e-23
ENSRNOG00000010479	Mycbp2	1.83478	5.91015	455.055	-2.02466	0.197226	-10.2657	1.00579e-24	1.62127e-23
ENSRNOG00000007990	Adipor2	295.638	32.0199	939.392	2.82624	0.275404	10.2622	1.04355e-24	1.68023e-23
ENSRNOG00000014604	Sigmar1	133.826	304.864	2510.23	-1.47756	0.14403	-10.2587	1.08135e-24	1.73913e-23
ENSRNOG00000043377	Fdps	63.0939	307.35	1235.56	-2.41687	0.235626	-10.2572	1.09856e-24	1.7648e-23
ENSRNOG00000046094	Cd151	137.512	0.067493	514.408	10.6103	1.03466	10.2549	1.12487e-24	1.80501e-23
ENSRNOG00000043286	Cpne2	25.4307	0.77499	145.541	4.67662	0.456258	10.25	1.18398e-24	1.89771e-23
ENSRNOG00000001091	Hip1r	41.3707	5.51564	555.39	2.50601	0.244568	10.2467	1.22454e-24	1.9605e-23
ENSRNOG00000015409	Usp5	44.3201	11.0996	365.434	1.59763	0.156001	10.2411	1.29749e-24	2.07496e-23
ENSRNOG00000013229	Mthfs	172.354	35.2767	456.002	1.98892	0.194227	10.2402	1.31019e-24	2.0929e-23
ENSRNOG00000014193	Lig1	9.30098	0.417449	1466.26	4.06492	0.397091	10.2368	1.35715e-24	2.16548e-23
ENSRNOG00000016545	Ift140	1.69765	5.37363	528.439	-2.02249	0.197731	-10.2285	1.47836e-24	2.35623e-23
ENSRNOG00000049814	LOC100910882	102.693	0.0560564	1495.76	10.5513	1.03237	10.2205	1.60552e-24	2.55603e-23
ENSRNOG00000013256	Ric8a	14.17	28.8289	344.913	-1.38843	0.135879	-10.2181	1.64512e-24	2.61612e-23
ENSRNOG00000004300	Gtf2a1	10.465	1.72136	310.17	2.26276	0.221467	10.2172	1.66139e-24	2.63685e-23
ENSRNOG00000022153	Tmem134	26.5094	89.0002	345.222	-2.14393	0.209837	-10.2171	1.66187e-24	2.63685e-23
ENSRNOG00000016219	Vnn1	150.796	8.88023	293.852	3.63146	0.355465	10.2161	1.67999e-24	2.66262e-23
ENSRNOG00000003724	Mrpl27	65.8735	158.81	512.654	-1.63599	0.160384	-10.2005	1.97331e-24	3.124e-23
ENSRNOG00000001973	Ugt2a3	0	57.4205	126.733	-12.3299	1.20886	-10.1996	1.99118e-24	3.14878e-23
ENSRNOG00000000808	Hsf2	5.06062	27.9563	141.235	-2.83977	0.278714	-10.1888	2.22409e-24	3.51317e-23
ENSRNOG00000009333	Osgep	55.7443	11.8401	230.168	1.89568	0.186145	10.1839	2.33924e-24	3.69095e-23
ENSRNOG00000022303	Pdf	2.99215	33.3585	50.5949	-3.82715	0.375856	-10.1825	2.3741e-24	3.74178e-23
ENSRNOG00000003100	Dusp12	35.4202	6.75331	120.999	2.05758	0.202151	10.1784	2.47599e-24	3.89804e-23
ENSRNOG00000020836	Rorc	22.2993	0.0932544	176.564	7.54151	0.74109	10.1762	2.53169e-24	3.9813e-23
ENSRNOG00000017858	Tsr3	36.5829	4.74736	134.355	2.59868	0.255588	10.1675	2.77025e-24	4.35163e-23
ENSRNOG00000027739	Cndp1	27.458	2.53592	247.965	2.99138	0.294254	10.166	2.8129e-24	4.41372e-23
ENSRNOG00000016640	Dner	104.4	0.0146205	277.258	12.354	1.2158	10.1612	2.95419e-24	4.6303e-23
ENSRNOG00000009963	Ctps1	0.823409	5.74503	125.784	-3.1809	0.313053	-10.1609	2.96368e-24	4.64004e-23
ENSRNOG00000054008	Scamp5	22.9243	1.96198	120.291	3.18156	0.313268	10.156	3.11537e-24	4.87214e-23
ENSRNOG00000001216	Trpm2	0.656159	9.78069	146.973	-4.16142	0.409814	-10.1544	3.16685e-24	4.94719e-23
ENSRNOG00000028632	Bcl2l14	29.6245	0.219743	57.5577	6.60203	0.650207	10.1537	3.18931e-24	4.97681e-23
ENSRNOG00000010610	Hpgd	22.5079	1.68415	131.557	3.47332	0.342133	10.152	3.24715e-24	5.06148e-23
ENSRNOG00000012081	Txn1	506.872	1458.12	3211.02	-1.82408	0.179684	-10.1516	3.25899e-24	5.07436e-23
ENSRNOG00000005203	Sec61g	45.8358	385.506	1053.08	-3.44241	0.339582	-10.1372	3.77753e-24	5.87529e-23
ENSRNOG00000028668	Slc28a2	0	59.3831	639.055	-12.1848	1.20202	-10.1369	3.78957e-24	5.88754e-23
ENSRNOG00000011910	Hnrnpr	19.8619	2.27374	251.671	2.75662	0.272013	10.1342	3.89719e-24	6.04811e-23
ENSRNOG00000032463	Rap1a	152.776	48.0504	816.256	1.31761	0.130155	10.1235	4.34794e-24	6.74026e-23
ENSRNOG00000005614	Txn2	0	292.631	718.449	-12.0056	1.18611	-10.1218	4.42098e-24	6.84599e-23
ENSRNOG00000043171	Hdhd2	9.08051	20.7569	203.295	-1.58672	0.156894	-10.1133	4.82173e-24	7.45842e-23
ENSRNOG00000016387	Rpl34	386.526	864.831	3632.57	-1.47558	0.145956	-10.1098	4.99975e-24	7.72535e-23
ENSRNOG00000008137	Cdk18	3.00643	13.1082	146.237	-2.45981	0.243346	-10.1083	5.07613e-24	7.83482e-23
ENSRNOG00000016249	Cep85	1.2081	7.00553	385.899	-2.93784	0.290734	-10.1049	5.25575e-24	8.10323e-23
ENSRNOG00000003191	Bhlhb9	0.556931	6.03149	103.05	-3.82957	0.379113	-10.1014	5.44589e-24	8.38726e-23
ENSRNOG00000060348	Zdhhc23	0.118492	10.5693	42.5616	-6.84939	0.678181	-10.0996	5.54464e-24	8.53008e-23
ENSRNOG00000010957	Braf	9.39417	0.890337	323.231	3.02442	0.299608	10.0946	5.8382e-24	8.97195e-23
ENSRNOG00000026884	Snx17	63.2775	20.2741	446.48	1.29852	0.128779	10.0834	6.54533e-24	1.00478e-22
ENSRNOG00000004725	Cela1	0	106.411	410.275	-12.16	1.20621	-10.0812	6.68999e-24	1.02587e-22
ENSRNOG00000056148	Nudcd3	44.0108	1.91422	222.767	4.21374	0.418071	10.079	6.84284e-24	1.04818e-22
ENSRNOG00000017952	Septin2	116.377	44.2634	1099.22	1.07067	0.106231	10.0787	6.86065e-24	1.04977e-22
ENSRNOG00000016636	Lpin3	1.51266	13.5298	200.708	-3.54115	0.35168	-10.0693	7.55459e-24	1.1547e-22
ENSRNOG00000002635	Dexi	12.6468	40.5268	139.796	-2.03741	0.202371	-10.0677	7.67874e-24	1.17241e-22
ENSRNOG00000011555	Lrrc40	8.22592	21.2285	154.88	-1.75055	0.173925	-10.065	7.89159e-24	1.20362e-22
ENSRNOG00000016834	Wdr37	31.9508	8.81551	331.443	1.5307	0.152088	10.0646	7.9229e-24	1.20709e-22
ENSRNOG00000017468	Trappc6a	21.3796	77.8062	186.536	-2.26732	0.225285	-10.0642	7.95234e-24	1.21028e-22
ENSRNOG00000013429	Tbl3	35.3679	11.7076	343.384	1.25293	0.124505	10.0633	8.02268e-24	1.21967e-22
ENSRNOG00000002480	Gpr137b	16.2003	1.27512	208.857	3.25918	0.324025	10.0584	8.43303e-24	1.28013e-22
ENSRNOG00000014090	Retsat	161.014	516.753	1875.11	-2.01921	0.200749	-10.0584	8.43841e-24	1.28013e-22
ENSRNOG00000016794	Phyhd1	53.0361	259.935	849.796	-2.71618	0.270061	-10.0576	8.50087e-24	1.28822e-22
ENSRNOG00000019948	Phf20	11.9603	2.53948	222.945	1.89538	0.188495	10.0553	8.70264e-24	1.31739e-22
ENSRNOG00000008414	Bsg	173.091	583.14	2940.89	-2.14136	0.213262	-10.041	1.00664e-23	1.52221e-22
ENSRNOG00000002852	Myo19	19.2354	2.82475	180.475	2.39918	0.23898	10.0393	1.02446e-23	1.54594e-22
ENSRNOG00000027770	Trpm3	0.0798796	5.68477	42.8291	-6.49513	0.646974	-10.0392	1.02452e-23	1.54594e-22
ENSRNOG00000010922	Ppp2r1b	23.3823	3.64533	739.916	2.33232	0.232427	10.0346	1.07379e-23	1.61857e-22
ENSRNOG00000008190	Pnpla7	9.34543	73.8905	324.738	-3.39203	0.338158	-10.0309	1.11466e-23	1.67661e-22
ENSRNOG00000047350	Gns	153.514	0.0292102	626.057	11.882	1.18453	10.031	1.11386e-23	1.67661e-22
ENSRNOG00000060869	Irak1	24.8359	65.8879	662.041	-1.82632	0.182094	-10.0296	1.13024e-23	1.69824e-22
ENSRNOG00000046647	Impad1	26.9717	0	354.263	12.1655	1.21343	10.0257	1.17473e-23	1.76321e-22
ENSRNOG00000023786	Ybx1	366.843	118.929	1923.43	1.3056	0.130248	10.0239	1.19687e-23	1.79454e-22
ENSRNOG00000028017	Tmem109	62.1909	14.5126	462.928	1.80608	0.180206	10.0223	1.21634e-23	1.82182e-22
ENSRNOG00000002171	Phldb2	21.0789	1.83764	231.816	3.14332	0.313667	10.0212	1.23026e-23	1.84071e-22
ENSRNOG00000015894	Dock8	1.08984	4.35112	496.81	-2.36819	0.236385	-10.0184	1.26583e-23	1.89194e-22
ENSRNOG00000020743	Cyp2s1	39.1861	0.505274	162.994	5.64211	0.563268	10.0167	1.28668e-23	1.92106e-22
ENSRNOG00000004378	Abca5	4.73045	0.51874	287.038	2.80154	0.279712	10.0158	1.29889e-23	1.93726e-22
ENSRNOG00000050994	Cttn	53.8183	0	345.611	11.9775	1.19604	10.0143	1.31893e-23	1.96507e-22
ENSRNOG00000015300	Spsb3	12.8675	30.5217	350.815	-1.61713	0.161593	-10.0074	1.41405e-23	2.10459e-22
ENSRNOG00000030463	Faim	23.8525	0.375673	105.508	5.64748	0.564415	10.0059	1.43587e-23	2.13483e-22
ENSRNOG00000045819	LOC103690002	495.923	0	245.166	12.2556	1.22697	9.98851	1.71142e-23	2.54183e-22
ENSRNOG00000037508	Hscb	201.719	21.2005	245.668	2.90314	0.290674	9.98759	1.72727e-23	2.56269e-22
ENSRNOG00000019281	Glmp	76.7877	0	270.2	11.8688	1.1886	9.98553	1.76359e-23	2.61384e-22
ENSRNOG00000048016	LOC102556337	165.337	0	472.457	11.9635	1.19829	9.98384	1.79378e-23	2.65581e-22
ENSRNOG00000050697	Ctsz	360.032	55.8207	1167.55	2.29636	0.230014	9.98354	1.79929e-23	2.66118e-22
ENSRNOG00000032885	LOC100363502	128.61	0.871254	339.018	6.88333	0.689503	9.98304	1.80838e-23	2.67184e-22
ENSRNOG00000023828	LOC680875	0.0239733	85.5644	169.651	-11.9309	1.19556	-9.97937	1.87648e-23	2.76957e-22
ENSRNOG00000017915	Dvl2	1.082	5.92916	70.7329	-2.81763	0.282406	-9.97722	1.9176e-23	2.82731e-22
ENSRNOG00000003400	Fmo4	97.0692	10.2295	519.172	2.841	0.284858	9.9734	1.99291e-23	2.9353e-22
ENSRNOG00000010160	Ice2	14.9464	3.31713	102.831	1.81554	0.182185	9.96538	2.16054e-23	3.17889e-22
ENSRNOG00000048357	LOC103690164	33.2949	0	162.624	11.9552	1.20026	9.96054	2.26836e-23	3.33407e-22
ENSRNOG00000014753	Tcf7l1	0.464109	6.95613	1955.03	-4.2597	0.427722	-9.95903	2.30307e-23	3.38158e-22
ENSRNOG00000018778	Cadm1	80.4693	11.6791	215.862	2.35402	0.236409	9.95739	2.34135e-23	3.43422e-22
ENSRNOG00000032204	Uqcrb	437.468	119.573	502.66	1.52073	0.152733	9.95675	2.35647e-23	3.45282e-22
ENSRNOG00000049622	LOC103690013	186.101	0	224.552	11.8105	1.18718	9.94838	2.56324e-23	3.75191e-22
ENSRNOG00000007249	Cdkn1b	9.70753	36.8149	415.939	-2.36981	0.238289	-9.94509	2.64924e-23	3.87379e-22
ENSRNOG00000012640	Dpp7	68.4353	15.9898	640.538	1.81602	0.182625	9.94399	2.67885e-23	3.91305e-22
ENSRNOG00000014127	Rnf151	32.4445	0.520965	107.554	5.53658	0.556966	9.9406	2.77146e-23	4.04416e-22
ENSRNOG00000019000	Limk2	25.4626	5.10535	400.211	1.92779	0.193987	9.93774	2.85223e-23	4.15774e-22
ENSRNOG00000048277	AABR07035787.1	12.8544	40.2206	1246.67	-1.99141	0.200418	-9.93627	2.89452e-23	4.21505e-22
ENSRNOG00000018289	Park7	476.079	114.432	1016.55	1.68021	0.169118	9.93509	2.92913e-23	4.26107e-22
ENSRNOG00000048250	Tmem159	3.09922	26.0035	112.169	-3.44115	0.346637	-9.92725	3.16865e-23	4.60478e-22
ENSRNOG00000004316	Llph	68.352	11.3441	194.494	2.27825	0.229649	9.92057	3.38801e-23	4.91852e-22
ENSRNOG00000031085	Ergic3	80.0912	166.949	603.738	-1.42254	0.143494	-9.91356	3.63458e-23	5.27107e-22
ENSRNOG00000005135	Bclaf3	10.0107	1.07355	73.1157	2.9515	0.297797	9.91114	3.72372e-23	5.39483e-22
ENSRNOG00000019262	Trak1	6.33195	24.8821	472.543	-2.33112	0.235222	-9.91027	3.75629e-23	5.43645e-22
ENSRNOG00000010186	Cdv3	110.711	15.1735	319.215	2.48119	0.250416	9.90826	3.83271e-23	5.5414e-22
ENSRNOG00000001738	Eif4g1	0	17.3739	882.603	-11.851	1.19636	-9.90589	3.92447e-23	5.66827e-22
ENSRNOG00000023910	Man2b1	16.0189	83.7447	620.721	-2.75945	0.278595	-9.90489	3.96399e-23	5.71954e-22
ENSRNOG00000010034	Asah1	98.4766	21.4936	497.565	1.8538	0.187216	9.90192	4.08368e-23	5.88624e-22
ENSRNOG00000028215	Nup160	7.44623	1.16006	144.819	2.34045	0.236483	9.89691	4.29333e-23	6.18213e-22
ENSRNOG00000007739	Rars1	11.72	28.734	336.25	-1.64	0.165715	-9.8965	4.31102e-23	6.2013e-22
ENSRNOG00000016322	Camk2n1	251.683	20.8641	398.362	3.25756	0.329232	9.89441	4.40218e-23	6.32601e-22
ENSRNOG00000010042	Wdfy2	3.12401	13.7423	338.181	-2.54051	0.256887	-9.8896	4.61876e-23	6.63052e-22
ENSRNOG00000033940	Adgrl4	25.6416	3.34811	298.073	2.57622	0.2606	9.88572	4.80139e-23	6.88572e-22
ENSRNOG00000014347	Slc4a2	9.17159	17.6366	324.973	-1.31945	0.133534	-9.881	5.03258e-23	7.20997e-22
ENSRNOG00000019973	Arl3	8.23632	23.4796	252.292	-1.86602	0.188881	-9.87933	5.1172e-23	7.3238e-22
ENSRNOG00000017817	Cox4i1	547.532	1166.15	3205.18	-1.45682	0.147479	-9.87816	5.17764e-23	7.40282e-22
ENSRNOG00000004713	Kcnj16	39.844	0.281914	266.34	6.67297	0.675572	9.87751	5.21107e-23	7.44311e-22
ENSRNOG00000010109	Nol9	21.1734	3.46162	189.225	2.25908	0.228744	9.87605	5.28788e-23	7.54521e-22
ENSRNOG00000010695	Pdgfc	1.887	9.42571	130.862	-2.66963	0.270521	-9.86849	5.70159e-23	8.12735e-22
ENSRNOG00000013659	Tex2	0	29.1467	430.189	-11.7291	1.18904	-9.86435	5.94171e-23	8.46112e-22
ENSRNOG00000058157	Ldlrad3	10.4263	0.129467	24.1439	5.89095	0.597247	9.86351	5.99191e-23	8.52403e-22
ENSRNOG00000012794	Grhpr	193.685	621.732	4690.18	-2.08216	0.21119	-9.85917	6.25648e-23	8.89148e-22
ENSRNOG00000011936	Abhd14a	63.9344	12.1022	267.967	1.99563	0.202459	9.85697	6.39483e-23	9.07899e-22
ENSRNOG00000017349	Tbc1d10b	6.77988	14.6853	3865.05	-1.47766	0.149919	-9.85641	6.43071e-23	9.1208e-22
ENSRNOG00000003703	Mcm6	19.978	1.31073	390.615	3.56965	0.362397	9.8501	6.84729e-23	9.70192e-22
ENSRNOG00000053735	Hebp2	29.4654	0.581242	116.697	5.2871	0.53711	9.84361	7.30406e-23	1.03388e-21
ENSRNOG00000006285	Tlk2	5.72928	10.944	233.787	-1.27635	0.129704	-9.84048	7.53486e-23	1.06548e-21
ENSRNOG00000023322	Ostc	107.602	248.412	552.726	-1.56871	0.159481	-9.83632	7.85307e-23	1.10937e-21
ENSRNOG00000020269	Sugp2	9.59153	2.11682	188.775	1.81341	0.184373	9.83557	7.91173e-23	1.11655e-21
ENSRNOG00000056184	Lrp2	0.0274769	2.32549	2215.89	-6.83694	0.695141	-9.83533	7.93066e-23	1.1181e-21
ENSRNOG00000058193	Slc27a6	57.9885	0	107.953	11.9762	1.21822	9.83091	8.28675e-23	1.16715e-21
ENSRNOG00000048509	Ubxn6	129.483	25.9808	648.094	1.96305	0.199753	9.82741	8.57996e-23	1.20724e-21
ENSRNOG00000010882	Sptlc1	67.0715	16.3642	378.811	1.71142	0.174247	9.82179	9.07161e-23	1.27389e-21
ENSRNOG00000016456	Il33	0.402787	38.3986	192.017	-6.96512	0.709147	-9.82183	9.06821e-23	1.27389e-21
ENSRNOG00000018339	Cabp2	0	214.275	115.562	-12.2218	1.24497	-9.81696	9.51734e-23	1.33516e-21
ENSRNOG00000015780	Rcn2	32.9644	5.47786	263.509	2.21586	0.225886	9.80967	1.02306e-22	1.4338e-21
ENSRNOG00000026044	Prrg1	0.259604	4.06065	45.2018	-4.27814	0.436427	-9.80264	1.09683e-22	1.53567e-21
ENSRNOG00000013507	Selenot	50.1095	135.017	306.346	-1.78199	0.181792	-9.80237	1.09979e-22	1.53829e-21
ENSRNOG00000016706	Fanca	7.72759	0.577078	254.868	3.34921	0.341746	9.80029	1.12261e-22	1.56867e-21
ENSRNOG00000010981	Gtf3c5	30.9539	6.20486	606.681	1.88616	0.192701	9.78798	1.26798e-22	1.77005e-21
ENSRNOG00000007141	Preb	63.0973	0	248.372	11.6092	1.18637	9.78546	1.29998e-22	1.81294e-21
ENSRNOG00000007017	Tmc2	81.8263	0	159.984	12.5911	1.28682	9.78465	1.31045e-22	1.82574e-21
ENSRNOG00000007648	Rab11b	37.414	65.4959	956.486	-1.19077	0.121715	-9.78324	1.32892e-22	1.84784e-21
ENSRNOG00000025689	Abhd1	149.427	13.4259	245.177	3.0462	0.311367	9.78329	1.32826e-22	1.84784e-21
ENSRNOG00000021579	Mpp6	25.9047	67.3063	291.134	-1.76674	0.180651	-9.77985	1.3742e-22	1.90893e-21
ENSRNOG00000009149	Jam3	3.11961	14.1402	169.328	-2.55035	0.260822	-9.77813	1.39772e-22	1.93969e-21
ENSRNOG00000012046	Prmt5	36.6658	11.1084	333.086	1.38249	0.141438	9.77453	1.44822e-22	2.00781e-21
ENSRNOG00000050305	LOC100911854	587.34	42.7059	576.566	3.45546	0.353562	9.77327	1.46646e-22	2.03111e-21
ENSRNOG00000009722	Chd3	2.03531	7.91597	387.9	-2.3602	0.241675	-9.766	1.57548e-22	2.17998e-21
ENSRNOG00000011639	Mrpl47	30.7712	6.75823	153	1.85189	0.18976	9.75911	1.68629e-22	2.33103e-21
ENSRNOG00000004510	Slc35b1	29.6614	59.6375	541.547	-1.38981	0.142417	-9.75877	1.69197e-22	2.3366e-21
ENSRNOG00000052219	Gm2a	98.4216	424.995	982.199	-2.47086	0.253283	-9.75533	1.75037e-22	2.4149e-21
ENSRNOG00000017741	Nudt5	83.0978	19.5112	326.957	1.72435	0.176769	9.75479	1.75968e-22	2.42538e-21
ENSRNOG00000005149	Sacm1l	27.79	49.9982	482.028	-1.21384	0.124474	-9.75178	1.81253e-22	2.4958e-21
ENSRNOG00000017689	Itih3	582.507	4108.09	14753.6	-3.09719	0.317746	-9.74738	1.89284e-22	2.60386e-21
ENSRNOG00000001385	Plbd2	53.3126	114.619	978.949	-1.47283	0.151148	-9.74426	1.95187e-22	2.68245e-21
ENSRNOG00000004135	RGD1311745	4.29123	26.3501	60.349	-2.96608	0.304407	-9.7438	1.96089e-22	2.69224e-21
ENSRNOG00000014890	Mrpl43	44.0941	101.175	315.125	-1.54483	0.158563	-9.74267	1.9828e-22	2.71705e-21
ENSRNOG00000053230	Fopnl	41.279	6.96931	162.022	2.16772	0.222496	9.74276	1.98095e-22	2.71705e-21
ENSRNOG00000009552	Serinc3	406.649	133.526	2188.22	1.27891	0.131284	9.74155	2.00471e-22	2.74442e-21
ENSRNOG00000017932	St3gal2	25.385	1.25584	193.598	3.92413	0.403006	9.73716	2.09328e-22	2.86234e-21
ENSRNOG00000055466	Derl2	87.7334	171.268	468.315	-1.35829	0.139497	-9.73708	2.09489e-22	2.86234e-21
ENSRNOG00000046357	Adh5	149.277	45.0207	690.99	1.43317	0.14719	9.73688	2.09908e-22	2.86531e-21
ENSRNOG00000014615	Grk6	2.27557	9.88365	612.806	-2.41898	0.248442	-9.73659	2.10506e-22	2.8707e-21
ENSRNOG00000002794	Selp	1.16372	14.5408	66.9533	-4.03451	0.414699	-9.72877	2.27316e-22	3.09696e-21
ENSRNOG00000010975	Adnp	14.6028	30.2867	571.892	-1.40766	0.14471	-9.72747	2.30253e-22	3.13397e-21
ENSRNOG00000007445	Asph	53.9727	6.38597	531.248	2.7796	0.285798	9.72576	2.34154e-22	3.184e-21
ENSRNOG00000014367	Ephb6	0.531819	6.56873	52.7812	-4.03284	0.41474	-9.72379	2.38737e-22	3.24009e-21
ENSRNOG00000019635	Cops8	22.812	66.7515	332.862	-1.87647	0.192976	-9.72383	2.38632e-22	3.24009e-21
ENSRNOG00000016704	Pcyox1	132.148	17.4031	813.999	2.62402	0.269895	9.72241	2.41996e-22	3.28119e-21
ENSRNOG00000000774	Gabbr1	0.19949	3.93155	136.046	-4.65562	0.479077	-9.71791	2.52929e-22	3.42615e-21
ENSRNOG00000047250	Gmfb	71.3606	18.3499	304.599	1.55504	0.160032	9.71709	2.54958e-22	3.45033e-21
ENSRNOG00000016496	Ctsc	230.333	591.079	2027.53	-1.7097	0.176077	-9.70994	2.73487e-22	3.69755e-21
ENSRNOG00000007496	Mtmr4	13.5377	30.2175	384.103	-1.55933	0.160719	-9.70219	2.95096e-22	3.9859e-21
ENSRNOG00000013538	Capza1	80.3421	19.3376	490.739	1.6908	0.174289	9.7011	2.98267e-22	4.02491e-21
ENSRNOG00000009438	Serpina6	117.537	797.443	975.415	-3.03362	0.312724	-9.70064	2.99626e-22	4.0394e-21
ENSRNOG00000020947	Egln2	30.9105	71.7257	505.709	-1.54932	0.159918	-9.68823	3.38326e-22	4.55679e-21
ENSRNOG00000049047	LOC690468	555.289	0	723.124	11.5926	1.19658	9.68811	3.38723e-22	4.55781e-21
ENSRNOG00000020480	Fads1	98.5563	429.311	1298.83	-2.39074	0.246821	-9.68614	3.45341e-22	4.64245e-21
ENSRNOG00000012099	Tent2	12.2469	33.0489	236.033	-1.76096	0.18187	-9.68249	3.57909e-22	4.80683e-21
ENSRNOG00000053145	Vwa8	23.5344	2.34242	184.256	2.92929	0.302576	9.68119	3.62479e-22	4.8636e-21
ENSRNOG00000006972	Zfp189	7.82641	42.012	173.926	-2.68701	0.277595	-9.67959	3.68176e-22	4.93537e-21
ENSRNOG00000052159	LOC100910481	119.843	0	195.452	11.5247	1.19066	9.67928	3.6931e-22	4.94589e-21
ENSRNOG00000000894	Fry	2.85434	0.193262	189.821	3.53743	0.365844	9.66924	4.07374e-22	5.4505e-21
ENSRNOG00000011446	Vill	1.78881	14.1913	400.125	-3.35456	0.347	-9.66731	4.15149e-22	5.5493e-21
ENSRNOG00000006500	Snf8	65.0836	157.535	408.7	-1.69047	0.175049	-9.65708	4.58757e-22	6.12641e-21
ENSRNOG00000034177	Efna5	0.10731	9.7345	19.6785	-6.85097	0.710077	-9.64821	5.0022e-22	6.67384e-21
ENSRNOG00000009599	Rwdd2a	23.8041	0.695852	41.598	4.75702	0.49308	9.64756	5.03397e-22	6.70991e-21
ENSRNOG00000052704	Atp6v0a2	24.5247	5.25565	194.539	1.77864	0.184375	9.64684	5.06922e-22	6.75055e-21
ENSRNOG00000046051	LOC103689999	119.517	0.0298233	328.043	11.4488	1.18681	9.64671	5.07581e-22	6.75297e-21
ENSRNOG00000046272	LOC103689931	101.82	0.0766414	464.323	10.0345	1.04022	9.64658	5.08235e-22	6.75534e-21
ENSRNOG00000019573	Lcat	187.4	800.419	1192.59	-2.44694	0.253673	-9.64606	5.10824e-22	6.78338e-21
ENSRNOG00000017564	Mib2	2.58192	11.3478	998.984	-2.44881	0.253874	-9.64574	5.1239e-22	6.79781e-21
ENSRNOG00000013260	Calr3	33.8002	2.77853	56.6104	3.11881	0.323345	9.64546	5.13794e-22	6.80484e-21
ENSRNOG00000049088	Ttc32	8.31697	29.3667	63.1543	-2.15571	0.223495	-9.64544	5.13881e-22	6.80484e-21
ENSRNOG00000061213	Mrps36	67.8357	17.8595	296.299	1.59831	0.165823	9.63867	5.48955e-22	7.26251e-21
ENSRNOG00000000551	Fam241b	0.0852996	50.3825	96.6602	-9.53583	0.989377	-9.63821	5.51391e-22	7.28793e-21
ENSRNOG00000018325	Cnppd1	14.971	44.1441	337.185	-1.914	0.198843	-9.62568	6.22956e-22	8.22615e-21
ENSRNOG00000009613	Sh3bgrl2	127.793	5.49538	66.9323	4.14418	0.430545	9.62542	6.24539e-22	8.23938e-21
ENSRNOG00000013581	Extl3	9.41646	1.01841	101.982	2.90196	0.301577	9.62262	6.41743e-22	8.45061e-21
ENSRNOG00000050885	LOC100910526	31.8625	0.491175	147.685	5.47359	0.568824	9.62264	6.41632e-22	8.45061e-21
ENSRNOG00000020659	Mrpl4	143.116	49.4118	477.994	1.15147	0.119673	9.62183	6.46729e-22	8.50836e-21
ENSRNOG00000016707	Casp2	1.51809	6.17093	531.524	-2.41283	0.250871	-9.61783	6.72333e-22	8.837e-21
ENSRNOG00000016206	Uvrag	6.77436	16.526	280.398	-1.66802	0.173522	-9.61273	7.06521e-22	9.27776e-21
ENSRNOG00000003357	Col3a1	16.6451	166.863	2973.38	-3.7384	0.389553	-9.59663	8.2602e-22	1.08369e-20
ENSRNOG00000016748	Poll	4.60558	12.4827	99.5444	-1.82439	0.190127	-9.59565	8.33886e-22	1.093e-20
ENSRNOG00000019326	Cfdp1	102.718	34.1749	342.527	1.25547	0.130845	9.59508	8.38534e-22	1.09808e-20
ENSRNOG00000002708	Phf8	1.0118	7.41389	113.08	-3.23964	0.337669	-9.59413	8.46307e-22	1.10621e-20
ENSRNOG00000033573	Sgk2	48.0521	8.85783	76.8296	2.05808	0.214513	9.59419	8.45821e-22	1.10621e-20
ENSRNOG00000037500	Pus1	62.7109	13.5734	196.752	1.81691	0.189403	9.59283	8.57046e-22	1.11921e-20
ENSRNOG00000016937	Mtfr1l	39.7605	81.6135	572.396	-1.42227	0.148328	-9.58868	8.92202e-22	1.16405e-20
ENSRNOG00000005177	Tp53i3	265.027	35.6742	334.023	2.44009	0.254578	9.58483	9.26111e-22	1.20718e-20
ENSRNOG00000025592	Tspan31	91.1278	178.808	554.163	-1.3199	0.137742	-9.58241	9.48049e-22	1.23464e-20
ENSRNOG00000015078	Ifitm3	1759.9	313.71	1039.24	2.06546	0.215552	9.5822	9.49976e-22	1.23602e-20
ENSRNOG00000016852	Apobec3	10.7222	0.536881	131.484	3.94514	0.411851	9.57904	9.79468e-22	1.27322e-20
ENSRNOG00000012840	Sparc	32.6731	190.006	2409.72	-2.90934	0.30374	-9.57838	9.85766e-22	1.28023e-20
ENSRNOG00000055579	Tmbim6	3068.53	1003.95	10041.6	1.25918	0.131485	9.57657	1.00319e-21	1.30167e-20
ENSRNOG00000019702	Med29	18.3681	40.6353	208.295	-1.50185	0.156885	-9.57291	1.03938e-21	1.34739e-20
ENSRNOG00000008081	Ddx27	39.9384	11.2062	453.364	1.44843	0.151385	9.5678	1.09203e-21	1.41435e-20
ENSRNOG00000037607	LOC100911575	394.119	0.318458	704.322	9.95894	1.04155	9.56165	1.15895e-21	1.49965e-20
ENSRNOG00000017090	RGD1308706	6.51228	32.9877	157.352	-2.67588	0.279896	-9.56029	1.17422e-21	1.51802e-20
ENSRNOG00000055647	Rbfa	8.20828	26.1903	102.525	-2.05501	0.215016	-9.5575	1.2063e-21	1.55807e-20
ENSRNOG00000010325	Ptger3	0.363131	27.9503	80.5973	-6.56743	0.687598	-9.55126	1.28128e-21	1.65341e-20
ENSRNOG00000010017	Wee1	10.6284	1.25205	153.512	2.77681	0.290808	9.54861	1.31442e-21	1.69463e-20
ENSRNOG00000021272	Mcm8	8.52881	0.669888	60.4606	3.25028	0.340411	9.54812	1.32074e-21	1.70124e-20
ENSRNOG00000021475	Ldah	34.3702	9.02525	194.53	1.59549	0.167128	9.5465	1.34147e-21	1.72636e-20
ENSRNOG00000015117	Lrrc39	11.2652	0.173463	149.637	5.66735	0.593734	9.54527	1.35755e-21	1.74547e-20
ENSRNOG00000013737	Bcar3	0.419874	7.40595	101.635	-4.54474	0.476164	-9.54447	1.368e-21	1.75731e-20
ENSRNOG00000014647	Cbfb	12.5133	26.8275	1673.91	-1.44161	0.151061	-9.54323	1.38445e-21	1.77684e-20
ENSRNOG00000010960	Ankh	10.8286	45.1461	1143.31	-2.46011	0.257812	-9.54223	1.39791e-21	1.79249e-20
ENSRNOG00000020829	Them4	14.6788	1.92429	109.669	2.5808	0.270674	9.53469	1.50338e-21	1.92599e-20
ENSRNOG00000007596	Rffl	43.07	7.61106	396.322	2.12089	0.222711	9.52304	1.68191e-21	2.15276e-20
ENSRNOG00000019807	Sufu	10.8381	0.639859	112.773	3.66595	0.385221	9.51648	1.79144e-21	2.29088e-20
ENSRNOG00000017488	Snx24	14.8762	52.5766	86.5782	-2.21575	0.232855	-9.51559	1.80685e-21	2.30849e-20
ENSRNOG00000022727	Tmem127	11.0778	21.6381	355.347	-1.33197	0.140054	-9.5104	1.89936e-21	2.4245e-20
ENSRNOG00000013202	Akap7	22.2246	1.98834	47.4374	3.09346	0.325285	9.50999	1.90676e-21	2.43176e-20
ENSRNOG00000043212	Dip2a	9.65253	1.11552	71.1515	2.68187	0.282343	9.49863	2.12669e-21	2.70738e-20
ENSRNOG00000045574	Morn3	64.5238	0.298233	106.878	7.40099	0.77916	9.49869	2.12551e-21	2.70738e-20
ENSRNOG00000021295	Rae1	54.6738	15.4142	268.309	1.50272	0.158256	9.49549	2.19181e-21	2.78777e-20
ENSRNOG00000018840	Rnf40	7.47006	15.3229	435.869	-1.37137	0.144438	-9.49455	2.21162e-21	2.81045e-20
ENSRNOG00000015019	Spg21	37.5034	86.9055	373.142	-1.56882	0.165262	-9.49292	2.24641e-21	2.85209e-20
ENSRNOG00000006976	Med6	12.1348	27.7059	128.64	-1.55148	0.163438	-9.49276	2.25005e-21	2.85416e-20
ENSRNOG00000050197	Pdia6	288.452	552.582	1825.61	-1.30204	0.137174	-9.4919	2.26855e-21	2.87506e-20
ENSRNOG00000033215	H2-Eb1	0.275486	38.613	564.026	-7.43424	0.783235	-9.49171	2.27281e-21	2.87788e-20
ENSRNOG00000054391	Snurf	73.7848	0	168.854	11.4571	1.20744	9.48878	2.33753e-21	2.95718e-20
ENSRNOG00000048949	LOC102549542	117.291	0.0221558	211.266	11.8591	1.25004	9.48698	2.37835e-21	3.00614e-20
ENSRNOG00000016975	Pxmp4	18.7332	80.335	300.729	-2.42919	0.256097	-9.48541	2.41429e-21	3.04885e-20
ENSRNOG00000008465	Tmem176b	77.7249	424.297	708.113	-2.9342	0.309386	-9.48395	2.44842e-21	3.08919e-20
ENSRNOG00000016723	Phpt1	43.4668	95.378	261.922	-1.52489	0.160809	-9.4826	2.48028e-21	3.1266e-20
ENSRNOG00000010495	Ttc17	5.95434	15.4744	212.859	-1.71139	0.180675	-9.47217	2.74101e-21	3.45221e-20
ENSRNOG00000017838	Snrnp27	61.4454	20.9457	261.851	1.20646	0.127417	9.46857	2.83706e-21	3.57001e-20
ENSRNOG00000007127	Bbs5	25.3279	5.91383	212.413	1.7455	0.184397	9.46594	2.90932e-21	3.65769e-20
ENSRNOG00000049955	Npc1l1	26.5568	0	94.0098	11.5487	1.22018	9.46476	2.94239e-21	3.69599e-20
ENSRNOG00000003778	Opn3	36.6849	1.39241	62.2965	4.241	0.448108	9.46423	2.95719e-21	3.71129e-20
ENSRNOG00000010237	Map7d1	5.23857	27.6721	369.645	-2.67568	0.282742	-9.46331	2.9834e-21	3.74087e-20
ENSRNOG00000008451	Fut8	2.14472	8.87921	139.985	-2.403	0.254061	-9.45837	3.1278e-21	3.91846e-20
ENSRNOG00000016242	Fzd1	1.54456	12.798	133.342	-3.54948	0.375326	-9.45706	3.16709e-21	3.96418e-20
ENSRNOG00000005480	Ybx3	3.89109	40.456	518.259	-3.69591	0.390887	-9.45518	3.2246e-21	4.0326e-20
ENSRNOG00000020663	Pygo2	6.50292	15.7277	450.751	-1.61976	0.171321	-9.45455	3.2441e-21	4.05341e-20
ENSRNOG00000056435	Cmc4	19.2796	87.192	146.246	-2.527	0.267298	-9.45388	3.26505e-21	4.07599e-20
ENSRNOG00000018007	Gtf2h5	188.887	38.6041	443.748	1.89591	0.200676	9.44763	3.46579e-21	4.32278e-20
ENSRNOG00000020058	Celsr2	2.58166	0.146786	134.138	3.76112	0.398244	9.44425	3.57952e-21	4.46071e-20
ENSRNOG00000053828	Ppp1r12c	7.89297	22.3742	400.583	-1.81453	0.192133	-9.44414	3.58343e-21	4.46166e-20
ENSRNOG00000015113	Mocos	77.7565	12.3036	268.877	2.21419	0.234462	9.44369	3.59875e-21	4.47679e-20
ENSRNOG00000054140	Myl6	264.983	533.723	3536.69	-1.32151	0.139952	-9.44263	3.63538e-21	4.51839e-20
ENSRNOG00000020318	Pnkp	67.4872	13.4621	255.438	1.92584	0.203983	9.44118	3.68603e-21	4.57733e-20
ENSRNOG00000012602	Recql	6.42065	15.0713	157.469	-1.63294	0.172966	-9.4408	3.69951e-21	4.59004e-20
ENSRNOG00000054257	Adam10	26.8964	5.21178	439.001	2.03037	0.215092	9.43958	3.74281e-21	4.63971e-20
ENSRNOG00000012942	Satb1	6.6967	0.365609	178.293	3.81335	0.404054	9.43773	3.8094e-21	4.71812e-20
ENSRNOG00000001073	RGD1563482	12.6753	0.924043	200.643	3.44831	0.365427	9.43637	3.85913e-21	4.77555e-20
ENSRNOG00000026912	Scgb3a2	301.941	0	84.4753	12.1604	1.2897	9.42882	4.14733e-21	5.12771e-20
ENSRNOG00000012410	S100a1	132.406	10.6935	484.824	3.21612	0.341179	9.4265	4.24005e-21	5.23777e-20
ENSRNOG00000007393	Ndrg1	24.2998	2.34109	2528.03	2.9448	0.312405	9.42624	4.25051e-21	5.24379e-20
ENSRNOG00000047551	LOC100911615	52.0746	0	396.191	11.5305	1.22324	9.4262	4.25232e-21	5.24379e-20
ENSRNOG00000020468	Stard4	153.536	15.6486	404.593	3.04211	0.322855	9.42253	4.40363e-21	5.42565e-20
ENSRNOG00000007710	Usp20	29.3951	4.86533	500.583	2.20614	0.234149	9.42196	4.4276e-21	5.45045e-20
ENSRNOG00000030862	Atp6v1h	134.325	40.5641	965.297	1.33908	0.142159	9.41959	4.5286e-21	5.56995e-20
ENSRNOG00000023280	Als2	10.7429	23.5205	294.979	-1.50596	0.159893	-9.41854	4.57407e-21	5.62099e-20
ENSRNOG00000008712	Tmem268	70.964	9.82211	441.319	2.48374	0.263769	9.41636	4.66985e-21	5.73372e-20
ENSRNOG00000015413	Qpctl	6.9814	18.7008	84.0471	-1.84231	0.19566	-9.4159	4.69056e-21	5.75417e-20
ENSRNOG00000003279	Syce2	5.49407	41.2093	92.1904	-3.21846	0.342102	-9.40791	5.0608e-21	6.20298e-20
ENSRNOG00000016769	Rab38	1.04175	26.7095	35.1666	-5.0747	0.539918	-9.39901	5.50765e-21	6.74485e-20
ENSRNOG00000029799	Tomm34	26.0216	5.09676	188.032	2.03861	0.217046	9.39254	5.85723e-21	7.16676e-20
ENSRNOG00000005129	Dtx3	0.999281	6.06595	232.87	-2.91121	0.31004	-9.3898	6.01155e-21	7.34924e-20
ENSRNOG00000020035	Cyp17a1	0.3136	22.1526	1252.38	-6.48954	0.691328	-9.38706	6.16961e-21	7.53596e-20
ENSRNOG00000039214	Map11	1.79813	6.91051	1392.76	-2.32216	0.247556	-9.38034	6.57573e-21	8.02511e-20
ENSRNOG00000014429	Arfgap2	61.4223	102.13	615.69	-1.12091	0.119596	-9.3725	7.08327e-21	8.63708e-20
ENSRNOG00000008641	Gnpnat1	42.8474	131.788	828.031	-2.04027	0.21769	-9.37235	7.09339e-21	8.64021e-20
ENSRNOG00000051699	Zdhhc4	9.92801	30.4089	238.301	-1.96795	0.209976	-9.37228	7.09803e-21	8.64021e-20
ENSRNOG00000042355	Tarbp2	10.1128	29.2336	150.385	-1.94778	0.20799	-9.36478	7.62056e-21	9.2683e-20
ENSRNOG00000021705	LOC102556092	35.3229	0.91648	111.875	4.88704	0.521989	9.36234	7.79896e-21	9.47715e-20
ENSRNOG00000048870	St6galnac4	3.15407	12.3075	197.615	-2.33663	0.249592	-9.36181	7.838e-21	9.51643e-20
ENSRNOG00000005195	Cst3	3476.92	409.553	3947.5	2.70086	0.288515	9.36124	7.88066e-21	9.56003e-20
ENSRNOG00000016974	AABR07068351.1	40.8984	12.0773	247.357	1.39915	0.149492	9.35938	8.02094e-21	9.72188e-20
ENSRNOG00000001547	Agps	10.3333	1.54637	252.639	2.37798	0.254282	9.35175	8.62066e-21	1.04398e-19
ENSRNOG00000006873	Dnase1	30.6174	0.300684	1021.1	6.24155	0.667958	9.34423	9.2557e-21	1.11993e-19
ENSRNOG00000004004	Nrde2	15.4376	3.41473	188.702	1.78423	0.191037	9.3397	9.66059e-21	1.16793e-19
ENSRNOG00000052613	LOC103689977	45.6321	0	592.205	11.1122	1.19019	9.33655	9.95226e-21	1.20216e-19
ENSRNOG00000045555	LOC100910944	231.753	49.6511	236.401	1.89448	0.202938	9.33524	1.00762e-20	1.2161e-19
ENSRNOG00000032002	Hapln1	38.176	0	63.2877	12.2476	1.31225	9.33325	1.02669e-20	1.23806e-19
ENSRNOG00000008067	Rcor1	14.3625	1.61051	137.08	2.83782	0.304131	9.33093	1.04948e-20	1.26446e-19
ENSRNOG00000021536	Plxdc1	13.2833	0.327766	70.8466	4.96546	0.532579	9.32341	1.12656e-20	1.35618e-19
ENSRNOG00000002618	Ivns1abp	26.2072	98.5851	1499.78	-2.25169	0.241611	-9.31947	1.16923e-20	1.40635e-19
ENSRNOG00000016957	Igfbp2	296.098	4.67537	550.411	5.97461	0.641103	9.31927	1.17146e-20	1.40784e-19
ENSRNOG00000055518	AABR07024303.1	16.1212	0.3302	694.517	5.13658	0.551251	9.31804	1.1851e-20	1.42302e-19
ENSRNOG00000002436	Mmd	10.905	0.782059	143.39	3.45741	0.371074	9.3173	1.19333e-20	1.4317e-19
ENSRNOG00000006217	Wiz	3.17859	7.62611	119.338	-1.62864	0.174858	-9.31409	1.23003e-20	1.47448e-19
ENSRNOG00000021750	Id1	73.7269	6.82525	218.565	3.1971	0.343322	9.31226	1.25146e-20	1.49889e-19
ENSRNOG00000020994	Slc25a39	36.1452	196.76	1735.6	-2.77999	0.298616	-9.30958	1.28337e-20	1.53582e-19
ENSRNOG00000017836	Rrp36	9.14523	39.742	88.219	-2.47214	0.265639	-9.30639	1.32251e-20	1.58132e-19
ENSRNOG00000004554	Dcn	389.553	13.2726	1721.51	4.50478	0.484421	9.2993	1.41371e-20	1.68894e-19
ENSRNOG00000048169	Tuba8	98.4562	0.0700971	138.817	10.1525	1.09183	9.29866	1.42225e-20	1.69771e-19
ENSRNOG00000007356	Chmp3	65.7477	124.676	573.927	-1.26806	0.13654	-9.28713	1.58504e-20	1.89044e-19
ENSRNOG00000036839	Hnrnpa1	204.642	59.6786	2345.09	1.40507	0.151432	9.27855	1.71804e-20	2.04734e-19
ENSRNOG00000054724	Pycr3	126.088	33.164	241.986	1.51203	0.162986	9.27702	1.74285e-20	2.07516e-19
ENSRNOG00000014935	Twnk	6.19216	15.6341	1564.18	-1.70696	0.184009	-9.27655	1.7506e-20	2.08264e-19
ENSRNOG00000020029	Mcrip2	83.7121	16.1505	916.143	2.00897	0.216596	9.2752	1.77294e-20	2.10745e-19
ENSRNOG00000028072	Chit1	89.4221	0.0239878	801.74	11.4451	1.2341	9.27404	1.7922e-20	2.12856e-19
ENSRNOG00000024128	Aco2	98.2644	25.8062	2248.57	1.52501	0.164441	9.27391	1.79438e-20	2.12936e-19
ENSRNOG00000018847	Stx5	0	59.6191	185.243	-10.9923	1.18584	-9.26959	1.86861e-20	2.2156e-19
ENSRNOG00000028768	Gbp4	32.4513	2.34223	150.824	3.45558	0.372811	9.26898	1.87938e-20	2.2265e-19
ENSRNOG00000023874	Tmem62	12.8764	27.0175	138.429	-1.42587	0.153838	-9.26862	1.88565e-20	2.23205e-19
ENSRNOG00000027520	Pls3	24.004	60.7707	446.27	-1.71169	0.184678	-9.26853	1.88722e-20	2.23205e-19
ENSRNOG00000011245	Arhgap18	1.62333	9.62734	196.664	-2.86673	0.309329	-9.26757	1.90428e-20	2.25035e-19
ENSRNOG00000014399	Aamp	196.435	67.0839	1122.22	1.15833	0.124996	9.26696	1.91529e-20	2.26148e-19
ENSRNOG00000061740	LOC103694876	22.5118	0	181.815	11.0163	1.18881	9.2666	1.92171e-20	2.26717e-19
ENSRNOG00000017170	Med4	9.82895	27.7897	148.309	-1.84225	0.19881	-9.26636	1.9261e-20	2.27046e-19
ENSRNOG00000017762	Cdhr5	17.9808	0.0802197	630.507	7.35952	0.794965	9.25767	2.08948e-20	2.46101e-19
ENSRNOG00000011931	Smarca2	26.237	6.37921	478.609	1.62734	0.175834	9.25495	2.14333e-20	2.52232e-19
ENSRNOG00000003183	Fmod	24.2679	1.56221	173.818	3.64066	0.393384	9.25472	2.14794e-20	2.52565e-19
ENSRNOG00000004772	Cytip	0.715204	11.9881	395.852	-4.3802	0.473333	-9.25393	2.16379e-20	2.54219e-19
ENSRNOG00000050393	LOC103694169	985.077	0.355204	894.604	11.0265	1.19239	9.24737	2.30086e-20	2.70099e-19
ENSRNOG00000014481	Adtrp	146.537	509.096	615.031	-2.13376	0.230768	-9.24633	2.32341e-20	2.7252e-19
ENSRNOG00000000312	Fig4	4.2674	11.4902	117.823	-1.77763	0.192279	-9.24506	2.35104e-20	2.75532e-19
ENSRNOG00000012035	Rnf181	0	96.565	280.252	-10.9542	1.18519	-9.24256	2.40677e-20	2.81831e-19
ENSRNOG00000013147	Cacna1d	0.0339744	4.41148	51.2787	-7.36176	0.796569	-9.24184	2.42304e-20	2.83501e-19
ENSRNOG00000029260	Pitpnm2	0.92013	3.8207	202.221	-2.4593	0.266196	-9.23867	2.49578e-20	2.91772e-19
ENSRNOG00000012810	Rfesd	1.71273	30.5447	59.6618	-4.55073	0.492788	-9.23467	2.59092e-20	3.02645e-19
ENSRNOG00000015685	Mfsd3	41.9633	0	92.6066	11.155	1.2085	9.23039	2.69638e-20	3.14703e-19
ENSRNOG00000002301	Uso1	46.7267	83.1825	773.324	-1.21375	0.131551	-9.22649	2.79644e-20	3.26113e-19
ENSRNOG00000009286	Noxa1	35.648	0.120635	87.0388	7.89097	0.855337	9.22558	2.82035e-20	3.28631e-19
ENSRNOG00000010897	Nek6	105.495	19.8637	619.824	2.09439	0.227043	9.22466	2.84459e-20	3.31183e-19
ENSRNOG00000038607	Tmem86b	14.5134	260.71	639.755	-4.67348	0.506804	-9.22146	2.93072e-20	3.40931e-19
ENSRNOG00000007206	LOC361016	48.8926	0.0774629	67.6673	8.92896	0.96834	9.22089	2.94634e-20	3.42466e-19
ENSRNOG00000006102	Pole4	106.711	27.2056	380.933	1.60987	0.174737	9.21313	3.16746e-20	3.67866e-19
ENSRNOG00000053456	Lage3	37.8895	116.939	275.46	-2.05791	0.223387	-9.21234	3.19081e-20	3.70275e-19
ENSRNOG00000013770	Folh1	14.435	0.0736614	158.053	7.42703	0.806263	9.21167	3.21096e-20	3.72308e-19
ENSRNOG00000017641	Rnf44	6.59959	14.2639	327.708	-1.4941	0.162341	-9.20345	3.46634e-20	4.01591e-19
ENSRNOG00000017206	Igfbp5	54.1715	0.802932	1017.19	5.78571	0.628746	9.20198	3.51403e-20	4.06784e-19
ENSRNOG00000001214	Pfkl	67.6386	18.739	705.984	1.42924	0.155348	9.20021	3.57249e-20	4.13213e-19
ENSRNOG00000028650	Inf2	40.6096	3.09571	196.368	3.24197	0.352415	9.19928	3.60348e-20	4.16458e-19
ENSRNOG00000034198	Tceal9	5.03873	24.0136	176.008	-2.59686	0.282318	-9.19838	3.63401e-20	4.19644e-19
ENSRNOG00000001642	Tbc1d23	9.30784	18.6457	328.854	-1.33128	0.144872	-9.18939	3.95084e-20	4.55859e-19
ENSRNOG00000006231	Ptpro	16.0476	1.34028	392.002	3.23773	0.352361	9.18868	3.97683e-20	4.58484e-19
ENSRNOG00000020363	Med25	54.5093	15.5496	1798.84	1.46092	0.159038	9.18593	4.07977e-20	4.69969e-19
ENSRNOG00000006487	Casp8ap2	11.0988	2.21016	84.3527	1.97382	0.214941	9.18309	4.18897e-20	4.82157e-19
ENSRNOG00000017766	Ca12	20.0533	0.450677	925.16	5.30212	0.57739	9.1829	4.19621e-20	4.82598e-19
ENSRNOG00000019232	RGD1311345	16.7962	35.5165	195.489	-1.44059	0.15688	-9.18277	4.20142e-20	4.82805e-19
ENSRNOG00000031769	Chchd7	14.9179	63.788	212.118	-2.4049	0.261941	-9.18106	4.26861e-20	4.90129e-19
ENSRNOG00000020216	Gmpr2	59.283	17.6841	274.836	1.37852	0.15017	9.17976	4.32041e-20	4.95676e-19
ENSRNOG00000019283	P2ry2	3.00386	30.9327	91.0657	-3.76433	0.410247	-9.17575	4.48429e-20	5.14061e-19
ENSRNOG00000025040	Gng10	47.2175	152.021	308.462	-1.97658	0.215564	-9.16936	4.75835e-20	5.45037e-19
ENSRNOG00000020393	Rhog	14.1068	32.2205	307.802	-1.51439	0.165166	-9.1689	4.77884e-20	5.46942e-19
ENSRNOG00000016989	Dolk	6.45143	25.6813	288.725	-2.36791	0.258273	-9.16827	4.80679e-20	5.49697e-19
ENSRNOG00000052883	AABR07025818.1	107.341	0	260.463	10.8739	1.18619	9.16713	4.85773e-20	5.55074e-19
ENSRNOG00000033262	Reep6	651.612	121.619	1925.07	2.07971	0.226896	9.16593	4.91204e-20	5.60828e-19
ENSRNOG00000017466	Kif5b	26.1919	7.14026	772.521	1.50809	0.164648	9.15953	5.21239e-20	5.9464e-19
ENSRNOG00000004926	Mettl15	15.8142	1.57868	38.4551	2.92317	0.319421	9.15147	5.6165e-20	6.40227e-19
ENSRNOG00000024040	Mb21d2	0.944884	9.70639	38.3106	-3.78194	0.41358	-9.14438	5.99731e-20	6.83086e-19
ENSRNOG00000012356	Slc36a1	10.7753	1.81178	684.175	2.19232	0.240268	9.12448	7.20782e-20	8.20302e-19
ENSRNOG00000019701	RGD1597339	28.0057	77.3528	228.842	-1.80178	0.197508	-9.12258	7.33595e-20	8.34214e-19
ENSRNOG00000015967	Sh3bgrl3	11.2394	36.7699	183.463	-2.09931	0.230156	-9.12126	7.42563e-20	8.43734e-19
ENSRNOG00000014693	Btbd6	14.3623	28.4878	350.687	-1.33769	0.146675	-9.12004	7.50934e-20	8.52563e-19
ENSRNOG00000018782	Gmnn	53.9806	2.82233	355.825	3.83803	0.421103	9.11424	7.92207e-20	8.98701e-19
ENSRNOG00000014966	LOC690000	11.5635	63.0294	252.376	-2.93071	0.321598	-9.11297	8.01545e-20	9.08568e-19
ENSRNOG00000042720	Mrpl28	26.8328	62.1414	238.34	-1.58711	0.174171	-9.11237	8.05983e-20	9.12867e-19
ENSRNOG00000010636	Coa7	29.6081	5.89996	208.864	1.86288	0.204464	9.11104	8.15946e-20	9.23414e-19
ENSRNOG00000019749	Ube2j2	18.0886	39.5578	383.774	-1.45375	0.159586	-9.10951	8.27565e-20	9.35815e-19
ENSRNOG00000047880	LOC103689975	8.17408	0.130894	658.843	5.54475	0.608722	9.10884	8.3265e-20	9.40814e-19
ENSRNOG00000021104	Emp3	56.6495	8.36117	359.891	2.38243	0.261565	9.10835	8.36424e-20	9.43574e-19
ENSRNOG00000047187	Surf2	126.421	0.0478513	295.125	10.8725	1.19367	9.10843	8.358e-20	9.43574e-19
ENSRNOG00000015124	Gpam	107.588	12.5903	1000.77	2.79703	0.307156	9.10622	8.52989e-20	9.61496e-19
ENSRNOG00000020991	Ms4a6a	125.183	16.2484	254.69	2.64027	0.290217	9.09759	9.23573e-20	1.04023e-18
ENSRNOG00000014806	Pnkd	27.4242	77.3181	771.608	-1.86086	0.204599	-9.09517	9.44413e-20	1.06286e-18
ENSRNOG00000048441	Wdr82	33.5518	10.1328	389.629	1.37872	0.151608	9.09401	9.54562e-20	1.07343e-18
ENSRNOG00000046874	Snx9	81.9756	15.3611	320.781	2.03438	0.223772	9.09134	9.78273e-20	1.09922e-18
ENSRNOG00000004162	Pfkfb2	17.0067	3.16079	135.98	2.00585	0.220704	9.08843	1.00483e-19	1.12816e-18
ENSRNOG00000007660	Fntb	12.384	2.31418	184.575	2.05226	0.225857	9.08651	1.02265e-19	1.14726e-18
ENSRNOG00000007927	Mettl7b	2108.01	230.196	1401.44	2.68154	0.295117	9.08638	1.02394e-19	1.1478e-18
ENSRNOG00000004160	Prps2	0.526945	5.2862	173.135	-3.68744	0.406553	-9.07002	1.1899e-19	1.33278e-18
ENSRNOG00000001518	Itga6	0.819816	5.39809	289.162	-3.14786	0.347308	-9.0636	1.26212e-19	1.41255e-18
ENSRNOG00000015080	Wdfy1	19.1244	4.33881	126.25	1.79367	0.197981	9.05985	1.30629e-19	1.46084e-18
ENSRNOG00000002450	Rrp15	42.4458	11.0824	168.117	1.59843	0.176518	9.05533	1.36156e-19	1.52145e-18
ENSRNOG00000005223	Hnmt	51.7562	0	693.249	10.9684	1.21149	9.05368	1.38224e-19	1.54334e-18
ENSRNOG00000003497	Thoc6	13.426	1.22288	58.0079	3.06241	0.338271	9.05311	1.3895e-19	1.55022e-18
ENSRNOG00000019981	Sdf4	129.73	237.897	1240.14	-1.22892	0.135787	-9.05035	1.42512e-19	1.58872e-18
ENSRNOG00000006139	Stx18	21.8714	50.7322	228.397	-1.60442	0.177325	-9.04789	1.45754e-19	1.62357e-18
ENSRNOG00000024112	Dgkq	11.7656	48.3509	312.07	-2.33796	0.258745	-9.03579	1.62815e-19	1.81219e-18
ENSRNOG00000057009	LOC103693189	197.684	0.212306	753.34	9.53159	1.05505	9.0343	1.65056e-19	1.83569e-18
ENSRNOG00000059903	Thbs3	6.9643	0.316337	101.046	4.1305	0.457477	9.02887	1.7345e-19	1.92754e-18
ENSRNOG00000016294	Cd4	0.247388	12.3877	166.838	-6.04747	0.669802	-9.02874	1.73664e-19	1.92841e-18
ENSRNOG00000052296	Shank3	0.828668	3.82637	219.868	-2.53209	0.280468	-9.02809	1.74698e-19	1.93837e-18
ENSRNOG00000024563	Ganc	18.8948	4.57929	143.473	1.67902	0.186054	9.02434	1.80777e-19	2.00425e-18
ENSRNOG00000058920	Coa8	122.069	0	129.841	10.8	1.19705	9.02219	1.84372e-19	2.04251e-18
ENSRNOG00000016544	Arhgef28	2.94417	0.0894459	100.788	4.73447	0.524854	9.02053	1.87174e-19	2.07193e-18
ENSRNOG00000002473	Odr4	46.2179	10.9669	147.655	1.68904	0.187247	9.02037	1.8745e-19	2.07336e-18
ENSRNOG00000042786	Vti1a	18.2541	3.70225	65.7333	1.9117	0.211943	9.01989	1.88273e-19	2.08085e-18
ENSRNOG00000015562	Cdh17	0.176818	34.9365	66.2579	-7.73791	0.858226	-9.01618	1.94771e-19	2.15098e-18
ENSRNOG00000012616	Ppt1	93.6109	29.0066	442.815	1.30038	0.14423	9.01602	1.95049e-19	2.15237e-18
ENSRNOG00000020202	Asrgl1	0.10636	40.0158	331.639	-8.90553	0.988635	-9.00791	2.10024e-19	2.31582e-18
ENSRNOG00000002125	Ccni	0.0513683	73.5228	849.953	-10.6218	1.17924	-9.00729	2.11217e-19	2.32716e-18
ENSRNOG00000049025	Rps6	171.37	0.0744782	744.821	10.711	1.18925	9.00651	2.12715e-19	2.34185e-18
ENSRNOG00000014689	Zbtb4	11.2169	2.24874	1356.03	1.92933	0.21426	9.00462	2.16423e-19	2.38082e-18
ENSRNOG00000001766	Tfrc	0	31.0107	1029.68	-11.4413	1.27073	-9.00371	2.18222e-19	2.39875e-18
ENSRNOG00000021263	Tmem230	23.1288	39.8447	290.641	-1.14396	0.127099	-9.00054	2.24606e-19	2.46701e-18
ENSRNOG00000050181	LOC100911881	32.0057	0	271.778	10.6633	1.18521	8.99695	2.3208e-19	2.54713e-18
ENSRNOG00000008822	Fkbp1a	76.3516	158.388	683.043	-1.43534	0.15956	-8.99561	2.34926e-19	2.57636e-18
ENSRNOG00000018627	Plekhb1	2.86431	41.4513	103.386	-4.32149	0.480615	-8.99159	2.43678e-19	2.67028e-18
ENSRNOG00000025079	Fam126b	5.56572	24.1872	120.597	-2.49532	0.277564	-8.99007	2.47079e-19	2.70546e-18
ENSRNOG00000059348	Ube2b	71.6385	0.0294743	464.904	10.7885	1.20009	8.98974	2.47825e-19	2.71153e-18
ENSRNOG00000015122	Tpd52l2	14.2155	26.6395	214.193	-1.25674	0.139842	-8.98687	2.54382e-19	2.78113e-18
ENSRNOG00000008694	Miox	0.359909	14.4203	2927.11	-5.69451	0.633838	-8.98418	2.60667e-19	2.84764e-18
ENSRNOG00000009713	Oxa1l	33.3547	51.798	463.266	-0.98862	0.110103	-8.97903	2.73153e-19	2.98174e-18
ENSRNOG00000025076	Ecpas	23.7501	33.3729	1224.99	-0.82593	0.0919909	-8.97839	2.74751e-19	2.99688e-18
ENSRNOG00000049394	LOC679739	195.411	0.0867164	236.056	10.6858	1.19096	8.97247	2.89925e-19	3.15996e-18
ENSRNOG00000000812	RGD1302996	17.5147	2.80961	136.909	2.23997	0.249748	8.96892	2.99446e-19	3.26122e-18
ENSRNOG00000053400	Cfi	421.958	1349.23	2684.67	-2.0595	0.229644	-8.96822	3.01349e-19	3.27943e-18
ENSRNOG00000042068	Otud7b	18.6876	4.1846	198.919	1.74172	0.194215	8.96799	3.01981e-19	3.28378e-18
ENSRNOG00000011383	Ndufs4	275.328	74.7578	765.089	1.5373	0.171448	8.96652	3.06038e-19	3.32535e-18
ENSRNOG00000014050	Ptges2	60.7541	14.2436	745.934	1.74278	0.194369	8.96635	3.06515e-19	3.32798e-18
ENSRNOG00000016063	Vps35l	6.63567	16.7712	223.805	-1.70987	0.190745	-8.9642	3.12533e-19	3.39072e-18
ENSRNOG00000033531	Cacna2d1	7.26405	0.149909	283.236	5.12962	0.572546	8.95931	3.26729e-19	3.54202e-18
ENSRNOG00000014072	Txndc17	450.413	131.861	698.982	1.3887	0.155023	8.95803	3.30519e-19	3.58037e-18
ENSRNOG00000020060	Atf5	189.08	1021.35	1177.83	-2.51721	0.281075	-8.95565	3.37743e-19	3.65583e-18
ENSRNOG00000000900	Tpst1	30.835	80.5703	236.893	-1.75391	0.195883	-8.95387	3.43233e-19	3.71242e-18
ENSRNOG00000054352	Atp6ap1	43.485	72.2893	739.295	-1.11676	0.124812	-8.94756	3.63433e-19	3.92791e-18
ENSRNOG00000004709	Foxn3	25.2616	3.81495	440.971	2.34729	0.262343	8.94741	3.63924e-19	3.93021e-18
ENSRNOG00000015417	Kansl3	0	18.892	281.834	-10.6997	1.19603	-8.94604	3.68457e-19	3.97613e-18
ENSRNOG00000028198	Sh2b3	2.83112	10.9644	186.24	-2.30492	0.257694	-8.94441	3.73949e-19	4.03233e-18
ENSRNOG00000046445	Rcor3	10.9238	1.29495	145.918	2.66366	0.297821	8.94383	3.75925e-19	4.05056e-18
ENSRNOG00000023150	Gpi	294.426	80.7515	2992.05	1.50453	0.168271	8.94114	3.85189e-19	4.14722e-18
ENSRNOG00000047719	LOC103689927	29.1205	0	119.619	10.6477	1.19103	8.93995	3.89333e-19	4.18866e-18
ENSRNOG00000003691	Tmed7	52.68	104.081	2281.75	-1.3308	0.149016	-8.9306	4.23698e-19	4.55491e-18
ENSRNOG00000042682	Grpel2	2.70691	12.0337	147.408	-2.50856	0.280921	-8.92977	4.26897e-19	4.58583e-18
ENSRNOG00000008764	Otud5	22.2419	54.6147	624.484	-1.6444	0.184156	-8.92939	4.28381e-19	4.59828e-18
ENSRNOG00000042449	Cdc42se2	24.6971	6.49668	362.807	1.59745	0.178978	8.92539	4.4413e-19	4.76373e-18
ENSRNOG00000054669	RGD1305110	0.499027	2.94164	34.5337	-2.94213	0.329912	-8.91792	4.75122e-19	5.09229e-18
ENSRNOG00000027229	Slc35d2	9.94238	35.7693	108.101	-2.19701	0.24642	-8.91571	4.84701e-19	5.19103e-18
ENSRNOG00000056076	LOC103694877	195.949	0	286.352	10.7285	1.20368	8.91311	4.96201e-19	5.31018e-18
ENSRNOG00000013170	Il13ra1	46.8693	5.10428	233.184	2.85363	0.320199	8.91205	5.00959e-19	5.35704e-18
ENSRNOG00000018048	Dctn5	78.388	25.1016	160.005	1.28131	0.143829	8.90859	5.16836e-19	5.52266e-18
ENSRNOG00000018061	Tmem80	1.30373	11.4049	88.3968	-3.50131	0.393064	-8.90775	5.20797e-19	5.56079e-18
ENSRNOG00000008320	Lypla1	107.568	189.718	903.741	-1.15153	0.129362	-8.90163	5.503e-19	5.87139e-18
ENSRNOG00000030517	Zfp879	15.1384	1.41176	88.8414	3.06435	0.344255	8.9014	5.51466e-19	5.8794e-18
ENSRNOG00000045791	Eif4a3	31.238	52.4565	512.877	-1.08615	0.122023	-8.90119	5.52492e-19	5.88591e-18
ENSRNOG00000009950	Msantd2	2.62383	17.7051	130.799	-3.06997	0.34506	-8.89692	5.74191e-19	6.11248e-18
ENSRNOG00000011398	LOC103692719	6.03467	0.415123	265.885	3.57689	0.40214	8.89463	5.86154e-19	6.23514e-18
ENSRNOG00000000304	Cd164	202.008	876.003	1997.6	-2.53848	0.285419	-8.89389	5.9008e-19	6.2722e-18
ENSRNOG00000020676	Ppp1r14a	2.54017	22.9085	245.793	-3.46926	0.390154	-8.89202	6.00055e-19	6.37345e-18
ENSRNOG00000024145	Trim65	5.37761	19.0756	165.411	-2.24278	0.252287	-8.88981	6.1215e-19	6.49704e-18
ENSRNOG00000006962	Stk32c	19.5594	0.127383	41.8597	6.75956	0.760561	8.88759	6.24465e-19	6.61836e-18
ENSRNOG00000018484	Plk3	0.250059	5.28836	314.951	-4.72974	0.532173	-8.88759	6.24514e-19	6.61836e-18
ENSRNOG00000004753	Napb	15.9907	0.849584	89.9535	3.90746	0.43969	8.88684	6.28725e-19	6.658e-18
ENSRNOG00000046345	Rpn1	178.004	312.175	1796.74	-1.17647	0.1324	-8.88574	6.34971e-19	6.71913e-18
ENSRNOG00000004602	Rnf145	14.9248	3.06236	476.353	2.02405	0.227799	8.88525	6.37782e-19	6.74383e-18
ENSRNOG00000015511	Atic	27.5973	8.25377	2551.13	1.36365	0.153641	8.87553	6.95986e-19	7.35378e-18
ENSRNOG00000050848	Dtx1	36.7487	0	118.386	10.8055	1.21748	8.8753	6.97429e-19	7.36354e-18
ENSRNOG00000006557	Cyfip2	0.203864	2.01145	604.424	-5.08336	0.57278	-8.8749	6.99969e-19	7.38485e-18
ENSRNOG00000025651	Ikzf5	7.15908	0.518613	46.2437	3.4857	0.392796	8.87408	7.05108e-19	7.43354e-18
ENSRNOG00000019358	Esr1	0.0695065	6.58835	55.4604	-7.0895	0.798917	-8.87389	7.06354e-19	7.44113e-18
ENSRNOG00000048617	Ensa	87.6966	22.6499	645.615	1.62035	0.182617	8.87295	7.12333e-19	7.49855e-18
ENSRNOG00000024186	Eef1b2	188.461	446.836	2083.99	-1.56398	0.17627	-8.87265	7.14274e-19	7.5134e-18
ENSRNOG00000021890	Nob1	18.8663	38.9586	397.748	-1.35747	0.152999	-8.87243	7.15671e-19	7.52251e-18
ENSRNOG00000017496	Cnp	47.1909	11.2461	473.762	1.66583	0.187793	8.87056	7.27793e-19	7.64426e-18
ENSRNOG00000015440	Wrn	11.0376	1.67987	189.613	2.38773	0.269347	8.86489	7.65809e-19	8.03759e-18
ENSRNOG00000007434	Ube2j1	76.7211	19.4427	481.905	1.60339	0.180901	8.86338	7.76245e-19	8.14109e-18
ENSRNOG00000010466	Chpf2	3.56726	9.3995	120.565	-1.74045	0.196509	-8.85685	8.23101e-19	8.62612e-18
ENSRNOG00000014027	RGD1304728	0.0775702	3.45023	27.5183	-5.90012	0.66625	-8.85572	8.31445e-19	8.70713e-18
ENSRNOG00000026128	Cpne8	1.6473	10.0659	149.526	-2.97312	0.33574	-8.85542	8.33672e-19	8.724e-18
ENSRNOG00000002841	Cdc42bpa	13.6503	2.54486	218.668	2.03799	0.230167	8.85443	8.4114e-19	8.78917e-18
ENSRNOG00000026517	Vrk3	16.8368	40.1944	332.241	-1.67164	0.188791	-8.85443	8.41088e-19	8.78917e-18
ENSRNOG00000006345	Sec61b	289.144	541.201	1326.89	-1.28966	0.145712	-8.85078	8.69123e-19	9.07488e-18
ENSRNOG00000001074	Mphosph9	6.25433	0.913692	117.946	2.40683	0.271958	8.84999	8.7524e-19	9.13201e-18
ENSRNOG00000036684	Pcyt2	179.755	462.876	1237.92	-1.67142	0.188929	-8.8468	9.00666e-19	9.39039e-18
ENSRNOG00000009849	Eef1akmt1	29.723	5.45903	119.134	2.08269	0.235548	8.8419	9.41048e-19	9.80419e-18
ENSRNOG00000008224	Jdp2	2.0597	10.7279	107.851	-2.71409	0.307103	-8.8377	9.77069e-19	1.0172e-17
ENSRNOG00000001607	Adamts1	0.975318	6.98944	517.685	-3.20054	0.362299	-8.83399	1.01005e-18	1.05076e-17
ENSRNOG00000009448	Papln	0.186575	2.21212	61.8407	-3.87212	0.438494	-8.8305	1.04207e-18	1.08327e-17
ENSRNOG00000013514	Maf1	14.0699	34.5641	495.263	-1.63721	0.185444	-8.82862	1.05977e-18	1.10087e-17
ENSRNOG00000026403	Naf1	7.75464	1.47361	70.2748	2.09851	0.237708	8.82811	1.0646e-18	1.10507e-17
ENSRNOG00000031934	Enah	14.2423	0.520182	195.852	4.20068	0.475915	8.82654	1.07967e-18	1.1199e-17
ENSRNOG00000008845	Pdrg1	7.43378	33.7026	199.592	-2.60826	0.295604	-8.8235	1.1094e-18	1.14989e-17
ENSRNOG00000009896	Tmem199	23.3188	46.8361	494.49	-1.39136	0.157757	-8.81965	1.14823e-18	1.18927e-17
ENSRNOG00000011876	Fxr2	15.0394	28.8688	299.153	-1.31069	0.148633	-8.81833	1.16182e-18	1.20247e-17
ENSRNOG00000021338	Tmem132a	29.1701	7.28204	161.747	1.56927	0.17798	8.81712	1.17438e-18	1.21458e-17
ENSRNOG00000019434	Adat1	15.9037	2.79664	57.9576	2.14206	0.243167	8.80898	1.26287e-18	1.30515e-17
ENSRNOG00000042286	Nsl1	8.11381	0.481621	66.263	3.7141	0.421677	8.80792	1.2749e-18	1.31662e-17
ENSRNOG00000012040	Slc25a48	72.5142	5.07036	114.272	3.48856	0.396088	8.80753	1.27931e-18	1.32022e-17
ENSRNOG00000015974	Tmem208	60.3266	128.808	312.386	-1.47029	0.166973	-8.80559	1.30171e-18	1.34235e-17
ENSRNOG00000036866	Acer3	1.21784	5.7966	265.486	-2.6147	0.297023	-8.80303	1.33168e-18	1.37226e-17
ENSRNOG00000052990	Cers5	16.9506	3.21409	167.067	2.05836	0.233883	8.80085	1.35789e-18	1.39825e-17
ENSRNOG00000010838	Araf	25.2633	51.089	540.651	-1.39593	0.158768	-8.79225	1.4659e-18	1.50837e-17
ENSRNOG00000009723	Ptpmt1	12.893	33.5056	105.982	-1.72746	0.196519	-8.79028	1.49187e-18	1.53399e-17
ENSRNOG00000020675	Ccdc97	5.34534	12.0591	152.186	-1.57632	0.179342	-8.78946	1.50278e-18	1.54409e-17
ENSRNOG00000009971	Plekha8	16.3852	4.8528	106.082	1.347	0.153302	8.7866	1.54157e-18	1.58164e-17
ENSRNOG00000036661	Rab40b	49.0753	7.62574	133.466	2.30026	0.261791	8.78664	1.54104e-18	1.58164e-17
ENSRNOG00000049849	Fam199x	12.9667	0.525004	60.0227	4.35925	0.496227	8.78478	1.56667e-18	1.60623e-17
ENSRNOG00000005841	Erp44	95.5535	161.886	1071.64	-1.14796	0.130711	-8.78239	1.60043e-18	1.63966e-17
ENSRNOG00000004181	Sdccag8	1.42721	5.18543	46.054	-2.22282	0.253282	-8.77606	1.69295e-18	1.73319e-17
ENSRNOG00000002664	Emp2	40.3771	2.86887	217.665	3.50511	0.399898	8.76501	1.86754e-18	1.91055e-17
ENSRNOG00000031779	Ltf	38.1103	0	72.0279	11.1405	1.27189	8.75906	1.96877e-18	2.01267e-17
ENSRNOG00000016306	Adgrv1	0.0115835	0.943712	170.098	-6.7468	0.770528	-8.75608	2.02165e-18	2.06523e-17
ENSRNOG00000005861	Hsd11b1	3936.46	628.558	9387.62	2.27644	0.259992	8.75582	2.02631e-18	2.0685e-17
ENSRNOG00000000888	Sbds	159.349	47.263	508.078	1.3826	0.157951	8.75336	2.07085e-18	2.11245e-17
ENSRNOG00000019655	Atp6v0b	95.916	157.855	766.89	-1.05628	0.120692	-8.75184	2.09894e-18	2.13956e-17
ENSRNOG00000015389	Stag1	5.33146	13.4974	274.28	-1.70352	0.194724	-8.7484	2.16392e-18	2.20421e-17
ENSRNOG00000002152	Dcun1d4	8.17526	16.4496	150.243	-1.3844	0.158302	-8.74531	2.22409e-18	2.26388e-17
ENSRNOG00000002021	Son	50.1052	19.9372	1015.64	1.02033	0.116712	8.7423	2.28418e-18	2.32337e-17
ENSRNOG00000047988	Bola2	38.579	119.343	419.704	-1.94517	0.222544	-8.74061	2.3186e-18	2.35669e-17
ENSRNOG00000005522	Sh3yl1	0.183506	10.7468	82.6284	-6.24686	0.715281	-8.73343	2.47072e-18	2.50951e-17
ENSRNOG00000053502	Arhgef17	7.86652	0.601619	92.9157	3.3257	0.380825	8.7329	2.48235e-18	2.51951e-17
ENSRNOG00000018910	Abhd11	76.7413	18.3899	319.806	1.66419	0.190601	8.73125	2.51883e-18	2.55471e-17
ENSRNOG00000002838	Pdzd11	85.3027	14.8069	228.884	2.10864	0.241562	8.7292	2.56483e-18	2.59905e-17
ENSRNOG00000016618	Tmem52	83.8664	0.0411372	1557.04	10.4745	1.19995	8.72914	2.56622e-18	2.59905e-17
ENSRNOG00000050535	RragB	14.2134	0	243.482	10.4797	1.20143	8.72269	2.71676e-18	2.74955e-17
ENSRNOG00000016686	Tmem167a	58.5795	105.949	348.308	-1.19851	0.137465	-8.71871	2.81396e-18	2.84589e-17
ENSRNOG00000018488	Cd40	21.5528	2.09101	162.033	3.02114	0.346531	8.71825	2.82546e-18	2.85548e-17
ENSRNOG00000018748	Slc16a11	0	17.3342	564.453	-10.5919	1.21528	-8.71566	2.89062e-18	2.91926e-17
ENSRNOG00000010626	Sphk1	9.85711	0.131968	112.867	5.75538	0.660406	8.71491	2.90981e-18	2.93655e-17
ENSRNOG00000003576	Ints2	8.00887	1.34249	108.721	2.19059	0.251408	8.71331	2.95128e-18	2.97627e-17
ENSRNOG00000011367	Cyp2r1	48.0098	7.47125	100.758	2.32151	0.266512	8.71072	3.01938e-18	3.04279e-17
ENSRNOG00000005877	Lrpprc	110.349	36.7193	1631.38	1.29664	0.14886	8.71044	3.02692e-18	3.04822e-17
ENSRNOG00000000231	Kctd17	19.8828	1.7295	110.606	3.15546	0.362292	8.70972	3.04623e-18	3.06549e-17
ENSRNOG00000015888	Larp4b	20.5584	4.72018	277.454	1.80169	0.206893	8.70833	3.08379e-18	3.10108e-17
ENSRNOG00000012693	Pmpcb	305.851	70.5786	1019.63	1.72912	0.198706	8.70188	3.26427e-18	3.28024e-17
ENSRNOG00000059480	Supt20h	4.16346	16.7999	184.135	-2.39508	0.275243	-8.70169	3.2699e-18	3.28357e-17
ENSRNOG00000048561	LOC103689983	79.677	0	118.373	10.342	1.18871	8.70022	3.31252e-18	3.32166e-17
ENSRNOG00000050910	LOC688583	18.3249	0.137158	106.89	6.7187	0.772243	8.70023	3.31204e-18	3.32166e-17
ENSRNOG00000034022	Taf2	14.8185	4.95651	272.421	1.2576	0.144597	8.69732	3.39819e-18	3.40516e-17
ENSRNOG00000012124	Trappc13	28.3944	52.2046	326.33	-1.21471	0.139699	-8.69516	3.46353e-18	3.46818e-17
ENSRNOG00000016200	Lzic	25.41	5.92786	108.226	1.68725	0.194046	8.69507	3.46622e-18	3.46842e-17
ENSRNOG00000046594	LOC100911734	24.948	0	2791.02	10.278	1.18305	8.68773	3.69738e-18	3.69712e-17
ENSRNOG00000021143	Setdb1	4.06447	8.78311	816.849	-1.48995	0.171586	-8.68338	3.84167e-18	3.83869e-17
ENSRNOG00000001086	Vps37b	4.95153	15.8099	189.531	-2.03551	0.234641	-8.67499	4.13571e-18	4.12959e-17
ENSRNOG00000012982	Map9	0.0611496	1.72995	29.6268	-5.18505	0.59782	-8.67325	4.19953e-18	4.19036e-17
ENSRNOG00000008279	Mrps15	104.023	33.7508	397.372	1.24088	0.143099	8.6715	4.26469e-18	4.25238e-17
ENSRNOG00000047796	Pcbd2	17.2347	66.2344	75.6752	-2.24472	0.258892	-8.67049	4.30275e-18	4.28732e-17
ENSRNOG00000012579	Tlcd1	18.9944	2.35513	172.963	2.76435	0.318936	8.66743	4.41979e-18	4.40085e-17
ENSRNOG00000003973	Cyb5r1	24.1046	3.99037	180.715	2.28876	0.264068	8.66732	4.42401e-18	4.40195e-17
ENSRNOG00000013552	Scd	0.0439605	561.337	6599.12	-13.7025	1.58119	-8.66591	4.47923e-18	4.45377e-17
ENSRNOG00000052745	Met	42.2328	5.09353	1057.73	2.69742	0.311302	8.66498	4.51596e-18	4.48714e-17
ENSRNOG00000005794	Slc10a1	601.771	1085.19	2102.22	-1.20041	0.138556	-8.66377	4.56411e-18	4.5318e-17
ENSRNOG00000042978	Ncald	12.9626	1.98897	213.839	2.33741	0.269822	8.66276	4.60461e-18	4.56882e-17
ENSRNOG00000050560	Polr2i	42.1678	1.31933	62.007	4.60423	0.531978	8.65492	4.93244e-18	4.89068e-17
ENSRNOG00000056485	LOC103694903	51.8591	0	339.936	10.2641	1.18662	8.64982	5.15802e-18	5.11076e-17
ENSRNOG00000007700	Inhbc	29.3721	106.415	844.058	-2.14856	0.248453	-8.64774	5.25273e-18	5.20098e-17
ENSRNOG00000046252	Tbl2	55.9395	10.259	587.769	2.13826	0.247333	8.64525	5.36864e-18	5.31203e-17
ENSRNOG00000014475	Slc31a1	290.583	100.884	874.401	1.14645	0.132641	8.64328	5.46197e-18	5.4006e-17
ENSRNOG00000025424	Yrdc	7.61018	26.3536	106.926	-2.13599	0.247151	-8.64244	5.50248e-18	5.43686e-17
ENSRNOG00000003346	Fancb	9.62047	0.389849	45.2189	4.16058	0.481544	8.64008	5.61729e-18	5.54644e-17
ENSRNOG00000002091	Gtf3c3	10.1685	2.45529	208.72	1.69781	0.196569	8.63724	5.75871e-18	5.68212e-17
ENSRNOG00000004140	Pacrgl	21.4894	3.70986	120.935	2.15203	0.249171	8.63675	5.78355e-18	5.70266e-17
ENSRNOG00000012087	Ufsp2	21.0907	50.0005	220.3	-1.60166	0.185473	-8.63556	5.84378e-18	5.75803e-17
ENSRNOG00000024503	Nbas	15.8922	4.54633	244.95	1.38724	0.160648	8.63527	5.85868e-18	5.7687e-17
ENSRNOG00000057569	Ahnak	23.769	2.4901	968.46	2.83414	0.328399	8.63015	6.12696e-18	6.02867e-17
ENSRNOG00000060623	Fam3a	24.7401	56.4712	264.3	-1.56225	0.181076	-8.62756	6.26763e-18	6.16281e-17
ENSRNOG00000020853	Scap	0	28.2954	132.969	-10.222	1.18647	-8.61549	6.96445e-18	6.84322e-17
ENSRNOG00000025448	Limd2	2.12293	10.5016	496.911	-2.73199	0.317108	-8.61534	6.97346e-18	6.84733e-17
ENSRNOG00000023348	Tbc1d2	2.20869	9.34036	223.24	-2.41103	0.280048	-8.60932	7.34942e-18	7.21149e-17
ENSRNOG00000028584	Alkbh2	56.6178	12.273	99.9018	1.81425	0.210819	8.60572	7.58385e-18	7.43637e-17
ENSRNOG00000013211	Chchd3	0.0873019	88.4599	343.022	-10.1396	1.17862	-8.60295	7.76911e-18	7.61276e-17
ENSRNOG00000055613	LOC103689940	23.1838	0	30.7447	10.8413	1.26046	8.60109	7.89608e-18	7.73183e-17
ENSRNOG00000017801	Atf4	96.1298	222.533	1591.34	-1.53126	0.178106	-8.59745	8.15075e-18	7.97569e-17
ENSRNOG00000054334	Abhd10	34.5197	0	94.2762	10.3066	1.19953	8.59216	8.53475e-18	8.34568e-17
ENSRNOG00000048982	LOC100912282	10.8483	0.054343	145.284	7.26761	0.846002	8.59054	8.65617e-18	8.45857e-17
ENSRNOG00000001573	Usp25	14.5137	2.47103	231.893	2.18007	0.253864	8.58755	8.88427e-18	8.67548e-17
ENSRNOG00000052116	Atp11b	6.03529	12.5705	329.529	-1.36753	0.159248	-8.58744	8.89294e-18	8.67797e-17
ENSRNOG00000000924	Slc7a1	4.1155	0.176551	239.928	4.21047	0.490355	8.58659	8.95906e-18	8.73647e-17
ENSRNOG00000056837	Abr	7.24849	0.832122	222.631	2.64917	0.308533	8.58635	8.9777e-18	8.74862e-17
ENSRNOG00000027955	Zfp133	1.86843	8.31176	48.6865	-2.5083	0.292137	-8.58604	9.00219e-18	8.76646e-17
ENSRNOG00000009888	Timm8b	72.9508	0.342753	79.8219	7.37893	0.859917	8.58098	9.40696e-18	9.15435e-17
ENSRNOG00000050201	Slc29a2	69.0608	0.0330225	217.027	10.5408	1.22856	8.57985	9.49957e-18	9.23812e-17
ENSRNOG00000011047	Tmem185a	11.3463	22.0518	129.908	-1.33189	0.155293	-8.57663	9.76949e-18	9.4941e-17
ENSRNOG00000025539	Vps13a	6.32268	1.15491	185.976	2.09289	0.2444	8.56341	1.09582e-17	1.0642e-16
ENSRNOG00000020531	Fen1	28.9421	3.4441	193.479	2.648	0.309439	8.55742	1.15417e-17	1.1201e-16
ENSRNOG00000018874	Phf19	0.305876	3.26124	103.441	-3.79799	0.443964	-8.55473	1.18148e-17	1.14582e-16
ENSRNOG00000013828	Sirt3	25.5124	49.2015	305.619	-1.28919	0.150713	-8.55393	1.18965e-17	1.15295e-16
ENSRNOG00000005587	Suclg1	498.018	182.593	2272.51	1.10694	0.129499	8.54789	1.25358e-17	1.21408e-16
ENSRNOG00000025088	Tmc3	0.876046	5.56464	50.6919	-3.04388	0.356322	-8.54248	1.31372e-17	1.27146e-16
ENSRNOG00000014879	Ttc7a	90.9087	18.2521	768.394	1.922	0.225217	8.53401	1.41356e-17	1.36715e-16
ENSRNOG00000028014	Cryzl1	32.8774	8.27539	229.922	1.58855	0.186166	8.53299	1.42609e-17	1.37832e-16
ENSRNOG00000061527	Gck	0	76.3821	136.569	-12.0736	1.41537	-8.5304	1.45844e-17	1.40863e-16
ENSRNOG00000011341	Rictor	4.92125	0.928576	278.401	2.06863	0.242608	8.52664	1.5066e-17	1.45416e-16
ENSRNOG00000025059	Nxph4	15.5862	0.283436	142.995	5.36973	0.629798	8.52612	1.51335e-17	1.45968e-16
ENSRNOG00000053109	Mrpl53	139.226	0	90.8492	10.3405	1.21366	8.52013	1.59374e-17	1.53617e-16
ENSRNOG00000026691	Coq4	19.0107	2.88493	101.49	2.3863	0.280153	8.51787	1.62516e-17	1.56539e-16
ENSRNOG00000004403	Slc25a32	7.05085	25.6652	198.496	-2.17503	0.255458	-8.51422	1.67719e-17	1.61441e-16
ENSRNOG00000008564	Tmem222	72.2351	18.4317	382.608	1.58285	0.185969	8.51138	1.71882e-17	1.65336e-16
ENSRNOG00000012260	Ddx25	8.39684	0.768216	44.7626	3.1979	0.375777	8.5101	1.73786e-17	1.67054e-16
ENSRNOG00000019466	Agpat2	21.3868	85.5454	232.216	-2.43245	0.285834	-8.51	1.73936e-17	1.67085e-16
ENSRNOG00000007266	RGD1311251	0.229572	22.1964	28.7557	-6.96992	0.819162	-8.50859	1.76058e-17	1.68992e-16
ENSRNOG00000061246	Fam49b	5.22942	14.7235	504.052	-1.82133	0.21406	-8.50852	1.7616e-17	1.68992e-16
ENSRNOG00000011952	Samm50	179.721	51.0554	1011.72	1.41274	0.166076	8.50661	1.79096e-17	1.71692e-16
ENSRNOG00000017123	B2m	1519.81	3251.7	9120.49	-1.56379	0.183904	-8.50329	1.84284e-17	1.76547e-16
ENSRNOG00000009956	Wnk1	2.59106	15.3713	850.26	-3.05507	0.35958	-8.49623	1.95856e-17	1.87506e-16
ENSRNOG00000001062	Kmt5a	71.821	9.54981	279.104	2.49936	0.294259	8.49377	2.00043e-17	1.91385e-16
ENSRNOG00000007115	Crebl2	19.3332	1.06761	51.0021	3.69731	0.435338	8.49295	2.01465e-17	1.92615e-16
ENSRNOG00000005420	Abcg8	86.8461	9.33906	411.735	2.92127	0.344279	8.48517	2.15407e-17	2.05806e-16
ENSRNOG00000019164	Uba1	105.309	41.6127	923.987	0.963894	0.113603	8.48473	2.16221e-17	2.06445e-16
ENSRNOG00000019243	Glb1l	15.2187	4.32529	1208.44	1.4511	0.171028	8.48459	2.16481e-17	2.06554e-16
ENSRNOG00000019009	Arrdc2	0.736448	4.97224	124.404	-4.99472	0.58889	-8.48158	2.22151e-17	2.11821e-16
ENSRNOG00000002389	Morf4l2	126.646	212.764	1438.02	-1.116	0.131599	-8.48034	2.24534e-17	2.13949e-16
ENSRNOG00000018795	Rpl18a	266.822	540.641	3445.09	-1.36713	0.161222	-8.47982	2.25544e-17	2.14767e-16
ENSRNOG00000021166	Ecm1	47.8509	196.922	509.583	-2.40195	0.28328	-8.47905	2.27031e-17	2.16037e-16
ENSRNOG00000020075	Eef1g	224.197	332.272	3418.29	-0.930278	0.109766	-8.4751	2.34872e-17	2.23228e-16
ENSRNOG00000048308	Dr1	14.7796	0	158.686	10.0696	1.18814	8.47509	2.34902e-17	2.23228e-16
ENSRNOG00000047516	Map3k7	10.1718	0	659.654	10.0931	1.19124	8.47275	2.39673e-17	2.27609e-16
ENSRNOG00000015642	Pabpc4	17.3588	46.371	725.139	-1.76051	0.207791	-8.47251	2.40152e-17	2.27911e-16
ENSRNOG00000059956	Bcl6b	3.60146	16.2459	159.851	-2.47428	0.292113	-8.47029	2.4479e-17	2.32157e-16
ENSRNOG00000021602	Zmynd10	0.328153	12.0823	30.5226	-5.56187	0.656667	-8.46985	2.45711e-17	2.32875e-16
ENSRNOG00000019776	Sh3gl3	0	22.6883	48.3567	-10.3963	1.22812	-8.4652	2.55706e-17	2.42185e-16
ENSRNOG00000002420	Zc3h7a	14.2763	38.4504	1172	-1.73457	0.205061	-8.45881	2.70114e-17	2.55661e-16
ENSRNOG00000019682	Timm13	88.0831	183.237	531.623	-1.45312	0.17184	-8.45626	2.76097e-17	2.6115e-16
ENSRNOG00000018838	Paox	10.241	26.2824	278.564	-1.78246	0.210864	-8.45313	2.836e-17	2.68067e-16
ENSRNOG00000018996	Phf7	2.04273	18.6935	65.5385	-3.48312	0.412087	-8.45238	2.8543e-17	2.69618e-16
ENSRNOG00000033316	Foxo4	0.278135	6.91392	68.9616	-4.97094	0.588146	-8.45188	2.86652e-17	2.70591e-16
ENSRNOG00000053811	Arg2	49.4048	0.399168	183.594	6.33746	0.750025	8.44965	2.92166e-17	2.75613e-16
ENSRNOG00000037406	RGD1564171	0.625637	36.9412	41.9059	-6.2782	0.743233	-8.44714	2.98524e-17	2.81423e-16
ENSRNOG00000022697	Clec14a	2.01586	13.3235	141.315	-3.08804	0.365586	-8.44682	2.99352e-17	2.82016e-16
ENSRNOG00000025023	Stat6	18.8617	3.37707	893.151	2.11955	0.25094	8.44644	3.00329e-17	2.82748e-16
ENSRNOG00000010945	Ywhab	46.1221	74.706	827.922	-1.04185	0.123371	-8.44491	3.04268e-17	2.86267e-16
ENSRNOG00000004111	Soat1	15.1367	1.13549	155.146	3.24389	0.384168	8.44394	3.06819e-17	2.88475e-16
ENSRNOG00000049604	Mvk	124.294	24.4409	231.496	1.9655	0.232802	8.44282	3.09765e-17	2.91051e-16
ENSRNOG00000019047	Ola1	86.745	24.5141	383.658	1.42695	0.16907	8.43997	3.17421e-17	2.98047e-16
ENSRNOG00000009322	Ccdc126	4.03911	13.0225	69.9016	-2.03229	0.240945	-8.43467	3.32131e-17	3.11654e-16
ENSRNOG00000029038	Gemin8	5.35822	14.7255	75.8707	-1.80763	0.214335	-8.43365	3.35052e-17	3.14186e-16
ENSRNOG00000018052	Cnksr3	19.9	3.23115	155.144	2.24109	0.265736	8.43353	3.35378e-17	3.14283e-16
ENSRNOG00000056954	Inpp5k	7.47371	16.1146	217.498	-1.4621	0.173385	-8.43269	3.37817e-17	3.1636e-16
ENSRNOG00000037871	Sfxn5	45.1523	6.61765	106.352	2.3019	0.273001	8.43183	3.40315e-17	3.18489e-16
ENSRNOG00000007392	Atp6v1f	286.743	89.2793	1214.19	1.29205	0.153239	8.43163	3.40895e-17	3.18821e-16
ENSRNOG00000002097	Rasl11b	12.5587	0.241577	67.0948	5.30715	0.629471	8.43112	3.42378e-17	3.19997e-16
ENSRNOG00000014565	Lcmt1	12.5367	33.3208	187.691	-1.76471	0.209328	-8.43037	3.44588e-17	3.2185e-16
ENSRNOG00000022946	Slc22a3	12.7753	0.0794776	1072.36	7.0462	0.836122	8.42724	3.5391e-17	3.30122e-16
ENSRNOG00000036913	Resf1	3.63672	14.9805	500.235	-2.48578	0.294969	-8.42725	3.53875e-17	3.30122e-16
ENSRNOG00000013177	Map3k1	4.84641	0.268	138.407	3.82643	0.454203	8.42448	3.62352e-17	3.37774e-16
ENSRNOG00000014182	Tns1	21.3585	3.65302	1816.95	2.16553	0.257114	8.42245	3.68693e-17	3.43459e-16
ENSRNOG00000001069	Elavl1	17.8285	47.1647	278.049	-1.79049	0.212598	-8.42193	3.70317e-17	3.44745e-16
ENSRNOG00000023493	Creb3l4	16.7751	0.125272	17.0174	6.69086	0.794611	8.4203	3.75536e-17	3.49374e-16
ENSRNOG00000057832	Rnf125	267.294	22.9137	436.164	3.28048	0.389658	8.41886	3.80158e-17	3.53442e-16
ENSRNOG00000013009	Ldha	466.153	1174.97	7277.17	-1.78543	0.212106	-8.4176	3.84269e-17	3.5703e-16
ENSRNOG00000026880	Usp38	11.7431	21.0582	287.914	-1.19674	0.1422	-8.41589	3.89918e-17	3.62041e-16
ENSRNOG00000004282	Arl4a	5.23557	46.7302	366.927	-3.54069	0.420754	-8.41511	3.92541e-17	3.64238e-16
ENSRNOG00000033575	Emid1	24.5736	4.94933	544.999	1.95343	0.232153	8.41442	3.94853e-17	3.66143e-16
ENSRNOG00000043093	Ap1m2	19.4915	0.261376	98.3614	5.6825	0.675817	8.40834	4.15859e-17	3.8537e-16
ENSRNOG00000006833	Rb1cc1	0	13.2582	203.468	-9.99901	1.18937	-8.40697	4.20728e-17	3.89627e-16
ENSRNOG00000010733	Vps11	40.1267	15.6764	492.893	1.01614	0.120886	8.40572	4.25229e-17	3.93538e-16
ENSRNOG00000016728	Tiam2	3.45017	0.379793	52.7757	2.82419	0.336033	8.40452	4.2961e-17	3.97333e-16
ENSRNOG00000015002	Abhd15	30.4306	3.21953	95.4928	2.86575	0.34109	8.40176	4.39843e-17	4.06532e-16
ENSRNOG00000006699	Mlh3	2.13745	7.4003	181.218	-2.17686	0.259211	-8.39803	4.54015e-17	4.19357e-16
ENSRNOG00000050317	Uhrf1bp1l	9.10283	16.7115	533.726	-1.205	0.143552	-8.39417	4.69203e-17	4.33103e-16
ENSRNOG00000005413	Creb3l1	0.315769	4.72259	34.9679	-4.30054	0.512437	-8.39233	4.76582e-17	4.39375e-16
ENSRNOG00000018962	Ctf1	1.54708	9.07675	38.6307	-2.92284	0.348275	-8.39233	4.76617e-17	4.39375e-16
ENSRNOG00000001525	Igsf11	0.924432	13.2939	122.783	-3.81974	0.455201	-8.39133	4.80665e-17	4.42818e-16
ENSRNOG00000010783	Mak16	24.4131	6.60941	111.75	1.4683	0.174999	8.39032	4.8483e-17	4.46365e-16
ENSRNOG00000042576	Tcp11l1	11.1617	0.385628	42.6765	4.45001	0.530511	8.38815	4.93847e-17	4.54371e-16
ENSRNOG00000017680	Dennd2d	16.9718	2.07147	160.092	2.62864	0.313392	8.3877	4.95739e-17	4.55521e-16
ENSRNOG00000042776	Lins1	10.7799	2.41001	88.3405	1.78944	0.213341	8.38772	4.95668e-17	4.55521e-16
ENSRNOG00000049244	Sepsecs	24.4231	40.0831	324.437	-1.09175	0.130206	-8.38481	5.08088e-17	4.66565e-16
ENSRNOG00000007901	Tmed10	132.242	194.157	1020.02	-0.943035	0.1125	-8.38255	5.17917e-17	4.75282e-16
ENSRNOG00000010794	Dennd3	6.81388	1.01345	162.419	2.33622	0.278756	8.38089	5.2527e-17	4.81719e-16
ENSRNOG00000019079	Polr1c	6.49601	23.0223	517.813	-2.14254	0.255657	-8.3805	5.27028e-17	4.83018e-16
ENSRNOG00000057945	Fancg	12.2878	1.48002	143.678	2.6526	0.316796	8.37321	5.60687e-17	5.13534e-16
ENSRNOG00000013194	Rps6ka2	4.18014	0.266995	68.0405	3.54954	0.423951	8.37254	5.6391e-17	5.16152e-16
ENSRNOG00000002312	Atp10d	14.9781	1.84832	224.299	2.65239	0.316812	8.3721	5.65983e-17	5.17716e-16
ENSRNOG00000025388	Mrpl33	189.914	372.386	623.195	-1.29863	0.155146	-8.37038	5.74338e-17	5.25019e-16
ENSRNOG00000016122	Hmgcr	251.368	55.9009	1769.93	2.0638	0.246651	8.36729	5.89585e-17	5.38609e-16
ENSRNOG00000023538	Aldh5a1	131.18	29.6175	523.155	1.74774	0.208888	8.36688	5.9162e-17	5.4012e-16
ENSRNOG00000019394	Mpv17l2	0	18.8086	72.7477	-10.0462	1.20123	-8.36331	6.09846e-17	5.56401e-16
ENSRNOG00000016779	Fam120a	62.5632	11.0393	594.168	2.12836	0.254599	8.35965	6.29053e-17	5.73556e-16
ENSRNOG00000001294	Ift81	18.5404	3.96189	100.274	1.85795	0.222305	8.35768	6.39629e-17	5.82823e-16
ENSRNOG00000046022	Wdr77	18.138	0	70.1434	10.1374	1.21338	8.35464	6.56314e-17	5.97642e-16
ENSRNOG00000009826	Bche	54.494	2.42421	165.52	4.18186	0.500718	8.35174	6.72669e-17	6.12142e-16
ENSRNOG00000036598	Tbc1d12	5.63001	0.185549	55.1513	4.58707	0.549299	8.35078	6.78146e-17	6.16729e-16
ENSRNOG00000016886	Rnf25	10.3588	24.2275	117.173	-1.53974	0.184444	-8.34801	6.94213e-17	6.30937e-16
ENSRNOG00000027295	Aph1b	16.7687	4.69059	89.6644	1.47041	0.176184	8.34589	7.06778e-17	6.41944e-16
ENSRNOG00000031174	Arnt	35.8624	7.53037	125.808	1.85353	0.222101	8.34544	7.09464e-17	6.43972e-16
ENSRNOG00000014673	Eri2	1.46324	14.2905	60.4562	-3.6114	0.432883	-8.34266	7.26364e-17	6.58889e-16
ENSRNOG00000019501	Rmnd1	40.7314	71.2516	336.71	-1.19575	0.143341	-8.34199	7.30533e-17	6.62247e-16
ENSRNOG00000055530	Panx2	0.745659	6.04492	79.7756	-3.41424	0.409308	-8.34149	7.3359e-17	6.64594e-16
ENSRNOG00000020551	Bles03	17.0106	29.359	259.71	-1.15833	0.138875	-8.3408	7.37894e-17	6.68065e-16
ENSRNOG00000014923	Ifitm5	187.33	0.136819	187.425	9.90266	1.18747	8.33929	7.47365e-17	6.76207e-16
ENSRNOG00000006370	RGD1310852	13.7375	2.43358	62.5513	2.11463	0.2536	8.33843	7.52825e-17	6.80713e-16
ENSRNOG00000048506	Inpp5b	28.0142	6.48822	189.893	1.69387	0.203169	8.33725	7.60392e-17	6.87117e-16
ENSRNOG00000019946	Gmppa	22.9138	49.6785	225.843	-1.50696	0.180759	-8.33686	7.62889e-17	6.88934e-16
ENSRNOG00000045605	Uxs1	7.35287	14.6625	171.509	-1.38369	0.166047	-8.33309	7.87589e-17	7.10787e-16
ENSRNOG00000018441	Ggt7	5.94232	0.477867	91.395	3.3464	0.401635	8.33193	7.95369e-17	7.17351e-16
ENSRNOG00000002759	Lias	0	34.4839	97.853	-9.91524	1.19042	-8.32918	8.14041e-17	7.33724e-16
ENSRNOG00000028329	Zfp438	5.45681	0.554276	71.0634	2.87971	0.345759	8.32865	8.17666e-17	7.36524e-16
ENSRNOG00000042179	Cfap20	23.123	53.3456	208.902	-1.56379	0.187881	-8.3233	8.55453e-17	7.70071e-16
ENSRNOG00000040120	Bhmt2	204.794	596.496	1555.67	-1.88421	0.226535	-8.31752	8.98201e-17	8.08039e-16
ENSRNOG00000033065	Rad50	26.4435	5.2146	237.667	2.02972	0.244077	8.31588	9.10746e-17	8.18805e-16
ENSRNOG00000010747	Dap	152.334	387.639	2572.37	-1.75652	0.211275	-8.31391	9.26025e-17	8.32013e-16
ENSRNOG00000020602	Ndufa13	178.44	342.684	690.96	-1.31884	0.158634	-8.31369	9.27746e-17	8.33031e-16
ENSRNOG00000008703	Rnps1	17.9174	38.1678	626.161	-1.4502	0.174462	-8.31246	9.37416e-17	8.41181e-16
ENSRNOG00000003276	Myo1d	1.84777	10.6896	275.574	-2.94466	0.354278	-8.31173	9.43159e-17	8.45798e-16
ENSRNOG00000004760	Lars2	19.7643	5.21648	166.722	1.49768	0.180305	8.30638	9.86689e-17	8.84276e-16
ENSRNOG00000029571	Coq10a	9.41333	28.0582	3877.03	-1.95838	0.235816	-8.30472	1.00058e-16	8.9616e-16
ENSRNOG00000015496	Tpm4	96.3349	24.1471	1144.43	1.66612	0.200638	8.30412	1.00564e-16	9.00119e-16
ENSRNOG00000025459	Mars1	19.8414	47.7262	342.974	-1.66234	0.200245	-8.30154	1.02767e-16	9.19256e-16
ENSRNOG00000018294	Hspa5	474.27	1266.04	5801.58	-1.86665	0.22488	-8.30068	1.03521e-16	9.25417e-16
ENSRNOG00000042427	Gskip	4.67833	11.7892	111.489	-1.68925	0.203557	-8.29866	1.0529e-16	9.40637e-16
ENSRNOG00000021802	Isg15	188.175	17.6272	408.458	2.92297	0.352268	8.29758	1.0625e-16	9.4862e-16
ENSRNOG00000023176	Kidins220	10.2886	14.3537	998.993	-0.842791	0.101597	-8.29541	1.08213e-16	9.65532e-16
ENSRNOG00000018009	Rab8b	2.93361	11.7191	624.817	-2.38578	0.287678	-8.29324	1.10208e-16	9.82719e-16
ENSRNOG00000015294	Paxx	38.954	0	178.601	9.95617	1.20069	8.29207	1.11296e-16	9.91792e-16
ENSRNOG00000013547	Slc6a12	58.7401	13.4549	1662.88	1.81094	0.218443	8.29022	1.13044e-16	1.00674e-15
ENSRNOG00000008733	Lsm3	82.8361	21.3363	292.335	1.62789	0.196481	8.28522	1.17893e-16	1.04926e-15
ENSRNOG00000036960	Abcc9	0.271729	3.10799	138.814	-3.8609	0.466238	-8.28097	1.22171e-16	1.08666e-15
ENSRNOG00000002177	Gnpda2	10.2159	1.43412	81.884	2.49905	0.301786	8.2809	1.22252e-16	1.08669e-15
ENSRNOG00000042118	Cplane1	1.73699	0.133539	92.3537	3.3636	0.406294	8.27874	1.24481e-16	1.10582e-15
ENSRNOG00000013764	Fam118a	5.42274	0.846863	235.302	2.3526	0.284211	8.27764	1.25644e-16	1.11544e-15
ENSRNOG00000001457	Rfc2	35.4934	10.1673	779.213	1.44064	0.17405	8.27719	1.26116e-16	1.11894e-15
ENSRNOG00000046852	B3gat2	9.84135	0.222091	56.3907	5.15678	0.623028	8.27696	1.26356e-16	1.12036e-15
ENSRNOG00000007493	Xrcc2	8.73484	0.705583	41.0166	3.28563	0.396983	8.2765	1.26852e-16	1.12405e-15
ENSRNOG00000004059	Ptrhd1	34.3298	4.96044	87.0304	2.41693	0.292294	8.26882	1.3529e-16	1.19796e-15
ENSRNOG00000022054	Paqr7	9.56507	46.1062	234.59	-2.54168	0.307386	-8.26868	1.35446e-16	1.19796e-15
ENSRNOG00000022066	Fam117b	2.26114	16.7625	485.934	-3.16974	0.38334	-8.26874	1.35384e-16	1.19796e-15
ENSRNOG00000013180	Ercc3	8.58926	16.8852	178.747	-1.31697	0.159274	-8.26857	1.35574e-16	1.19835e-15
ENSRNOG00000019813	Ppp4c	27.7731	50.6335	408.594	-1.22562	0.148361	-8.26105	1.44402e-16	1.27558e-15
ENSRNOG00000013438	Yae1	9.1194	16.6736	212.527	-1.20458	0.145851	-8.259	1.46895e-16	1.29679e-15
ENSRNOG00000002935	Ankrd40	22.3733	7.8317	221.248	1.1581	0.140246	8.25761	1.4862e-16	1.31121e-15
ENSRNOG00000015813	Ubr2	42.4999	15.0445	406.249	1.14461	0.138627	8.25674	1.49703e-16	1.31994e-15
ENSRNOG00000015085	Dmpk	68.495	6.98384	117.586	2.91757	0.353371	8.25641	1.50124e-16	1.32283e-15
ENSRNOG00000014362	Nudt14	15.7704	40.2752	83.344	-1.72305	0.208707	-8.25585	1.50825e-16	1.32818e-15
ENSRNOG00000006050	Med19	11.9437	22.7034	134.124	-1.26322	0.153028	-8.25485	1.52089e-16	1.3382e-15
ENSRNOG00000055028	Setd1a	0	9.78338	134.873	-9.88281	1.19722	-8.2548	1.52152e-16	1.3382e-15
ENSRNOG00000046698	Gps1	30.443	48.2912	384.093	-1.06148	0.128627	-8.25238	1.55266e-16	1.36475e-15
ENSRNOG00000005292	Trip11	13.8326	4.21496	331.457	1.32643	0.160749	8.25157	1.56329e-16	1.37323e-15
ENSRNOG00000027921	Rlf	0	4.92204	122.375	-9.79013	1.18721	-8.24635	1.63307e-16	1.43364e-15
ENSRNOG00000061832	Slc35a3	88.1414	23.9206	324.41	1.52615	0.185104	8.24482	1.65407e-16	1.45118e-15
ENSRNOG00000023803	Cmya5	0.0163164	2.06264	687.029	-7.34539	0.89098	-8.24417	1.66304e-16	1.45815e-15
ENSRNOG00000024839	Tysnd1	13.3394	40.2712	168.861	-1.93189	0.234481	-8.23902	1.7363e-16	1.52143e-15
ENSRNOG00000015090	Nubp2	76.6821	25.4735	330.85	1.23098	0.149444	8.23707	1.76472e-16	1.54539e-15
ENSRNOG00000050877	LOC100912538	35.0654	0	91.4181	9.84442	1.19545	8.23493	1.7967e-16	1.57242e-15
ENSRNOG00000059589	Lmbr1	15.778	4.60289	209.035	1.41317	0.171634	8.23359	1.81683e-16	1.58906e-15
ENSRNOG00000021442	Hddc2	0.481952	9.21445	67.5244	-4.60267	0.559028	-8.23335	1.82048e-16	1.59126e-15
ENSRNOG00000022273	Rfk	148.444	29.0968	367.144	1.98185	0.240714	8.2332	1.82277e-16	1.5913e-15
ENSRNOG00000056946	Scaf1	10.2527	22.733	284.763	-1.56412	0.189976	-8.23326	1.82182e-16	1.5913e-15
ENSRNOG00000023480	Nabp2	22.1737	48.4329	213.79	-1.52111	0.184758	-8.23299	1.826e-16	1.59314e-15
ENSRNOG00000054513	Zmiz2	13.6321	0	2539.08	9.8387	1.19532	8.23101	1.85635e-16	1.61862e-15
ENSRNOG00000013454	Rala	16.6312	31.1513	202.419	-1.23622	0.150223	-8.22922	1.88439e-16	1.64206e-15
ENSRNOG00000001190	Git2	7.2697	18.1512	517.747	-1.63465	0.198684	-8.22738	1.91347e-16	1.66638e-15
ENSRNOG00000010919	Mbd4	15.1472	1.7591	35.6509	2.70044	0.328291	8.22576	1.93962e-16	1.68811e-15
ENSRNOG00000009197	Asb4	29.0339	0.603337	58.3345	5.23975	0.637037	8.22519	1.94889e-16	1.69514e-15
ENSRNOG00000014405	Aprt	13.6891	173.787	382.955	-3.95169	0.480511	-8.22394	1.9693e-16	1.71184e-15
ENSRNOG00000050660	LOC100911713	138.941	0.290875	287.174	8.55055	1.03994	8.22215	1.9989e-16	1.7365e-15
ENSRNOG00000008936	Map3k6	5.32995	0.40866	187.331	3.42897	0.417114	8.22069	2.02344e-16	1.75675e-15
ENSRNOG00000016789	Actr1b	20.5787	33.7503	436.95	-1.05208	0.127993	-8.21978	2.03878e-16	1.76898e-15
ENSRNOG00000003846	Pitpna	21.0655	47.0008	501.458	-1.55223	0.188897	-8.21731	2.08119e-16	1.80467e-15
ENSRNOG00000001844	Klhl42	8.34537	1.21878	109.709	2.36442	0.28778	8.21607	2.10274e-16	1.82224e-15
ENSRNOG00000025806	Prr3	2.88698	8.33805	124.905	-1.94776	0.23733	-8.20694	2.26896e-16	1.96509e-15
ENSRNOG00000038212	Socs6	3.33125	10.6344	148.078	-2.01887	0.246104	-8.20334	2.33792e-16	2.02358e-15
ENSRNOG00000000258	Prmt7	28.5483	7.66477	174.289	1.50246	0.183181	8.20205	2.36324e-16	2.04425e-15
ENSRNOG00000004903	Ebp	198.312	447.342	714.923	-1.41586	0.172658	-8.20037	2.39653e-16	2.07178e-15
ENSRNOG00000020005	Map2k2	90.2292	153.542	958.137	-1.1222	0.136876	-8.19867	2.43071e-16	2.10004e-15
ENSRNOG00000001258	Snx8	3.39894	9.59172	263.83	-1.85464	0.226392	-8.19217	2.56548e-16	2.21513e-15
ENSRNOG00000010124	Trim2	0.608831	5.23343	134.488	-3.29712	0.402491	-8.19179	2.57371e-16	2.22088e-15
ENSRNOG00000060793	Eif2s3	98.6291	30.4229	779.681	1.35716	0.165699	8.19054	2.60065e-16	2.24276e-15
ENSRNOG00000050469	LOC100912034	20.1477	0	414.272	9.92368	1.21234	8.18555	2.71059e-16	2.33615e-15
ENSRNOG00000029330	Ca5b	0.308079	3.51573	446.34	-3.88931	0.47528	-8.1832	2.764e-16	2.38073e-15
ENSRNOG00000018836	RGD1559896	3.88467	13.0239	232.577	-2.08183	0.254548	-8.17853	2.87328e-16	2.47336e-15
ENSRNOG00000022472	Snap47	3.0798	11.3143	53.8109	-2.25242	0.275433	-8.17774	2.89208e-16	2.48803e-15
ENSRNOG00000003123	Rpa1	33.8743	8.66919	501.338	1.58345	0.193643	8.17714	2.90662e-16	2.49902e-15
ENSRNOG00000060594	LOC100911672	14.3868	0.031174	137.591	8.46869	1.03567	8.17703	2.90932e-16	2.49983e-15
ENSRNOG00000036852	Pcbp2	103.697	140.948	1409	-0.810362	0.0991144	-8.17603	2.9334e-16	2.51899e-15
ENSRNOG00000027088	Ube2k	69.8851	25.9056	412.251	1.04709	0.128108	8.17352	2.99508e-16	2.5704e-15
ENSRNOG00000011949	Ndufb5	107.828	171.401	775.992	-1.00763	0.123296	-8.17249	3.02082e-16	2.59092e-15
ENSRNOG00000000122	Ak2	73.8115	196.983	787.643	-1.7779	0.217561	-8.17195	3.03441e-16	2.601e-15
ENSRNOG00000018405	Apoc4	441.639	1698.42	927.363	-2.27603	0.278588	-8.16988	3.08705e-16	2.64452e-15
ENSRNOG00000001707	Vwa5b2	2.75715	0.233494	41.3433	3.18756	0.390405	8.16476	3.22067e-16	2.75732e-15
ENSRNOG00000061129	Psmd14	140.762	44.9521	521.397	1.26455	0.154908	8.16325	3.26133e-16	2.79045e-15
ENSRNOG00000029529	Eef1akmt4	2.4352	8.20557	65.0152	-2.14454	0.262837	-8.15921	3.37224e-16	2.8836e-15
ENSRNOG00000019477	Zmynd15	6.81191	0.230963	46.3286	4.58731	0.56224	8.15898	3.3786e-16	2.8873e-15
ENSRNOG00000018940	Slc28a1	21.3642	0.0338599	164.321	8.83426	1.08325	8.1553	3.48312e-16	2.97483e-15
ENSRNOG00000023753	Afdn	23.5457	6.60482	276.941	1.48511	0.182239	8.14924	3.66225e-16	3.12593e-15
ENSRNOG00000012933	Prcc	10.3572	16.9292	185.263	-1.07597	0.132103	-8.14495	3.79451e-16	3.23687e-15
ENSRNOG00000013729	RGD1306271	3.62033	0.0186383	267.597	7.16397	0.879588	8.14469	3.80251e-16	3.24174e-15
ENSRNOG00000004852	Sel1l2	29.5132	0	29.0666	10.413	1.27874	8.14314	3.85153e-16	3.28156e-15
ENSRNOG00000045539	Dusp11	13.6132	0.215946	83.5304	5.5812	0.685485	8.14197	3.88894e-16	3.31144e-15
ENSRNOG00000006733	Srgap2	2.23674	6.32473	142.44	-1.8682	0.229473	-8.14124	3.91235e-16	3.32938e-15
ENSRNOG00000012470	Zc3h12c	5.5006	0.460078	43.9094	3.20521	0.393805	8.13909	3.98262e-16	3.38714e-15
ENSRNOG00000011060	Unc119	3.48138	12.2512	81.2169	-2.18714	0.268811	-8.13634	4.07403e-16	3.4628e-15
ENSRNOG00000013647	Polm	16.7157	2.47113	181.346	2.41491	0.296878	8.13434	4.14197e-16	3.51844e-15
ENSRNOG00000020450	Slc26a6	1.09888	7.88747	149.25	-3.18243	0.391434	-8.13019	4.28605e-16	3.63864e-15
ENSRNOG00000002251	Sec31a	56.543	19.1197	932.611	1.18058	0.145269	8.1268	4.40778e-16	3.73975e-15
ENSRNOG00000018606	Olr59	0	34.6057	35.9118	-10.2613	1.2627	-8.12649	4.41912e-16	3.74713e-15
ENSRNOG00000013452	Rcn1	46.0804	8.30496	304.201	2.21597	0.272705	8.12588	4.44111e-16	3.76352e-15
ENSRNOG00000009303	Zwilch	13.74	0.556902	42.2448	4.2741	0.52603	8.1252	4.46623e-16	3.78255e-15
ENSRNOG00000020916	Tmub2	13.8123	30.2921	269.956	-1.49283	0.183735	-8.12489	4.47785e-16	3.79012e-15
ENSRNOG00000048168	Gtpbp6	33.6677	0.07187	197.657	8.45456	1.04068	8.12407	4.50805e-16	3.8134e-15
ENSRNOG00000028904	Vps9d1	4.18102	12.1861	257.228	-1.92801	0.237342	-8.12337	4.53432e-16	3.83334e-15
ENSRNOG00000001117	Fbxl18	3.60636	0.0664728	166.77	5.3962	0.664294	8.12321	4.54015e-16	3.83598e-15
ENSRNOG00000054515	Fgd6	3.52807	0.38132	66.8605	2.89528	0.356426	8.12309	4.54475e-16	3.83757e-15
ENSRNOG00000022071	Itga2b	1.93391	12.5913	2204.7	-3.0649	0.377489	-8.11919	4.69324e-16	3.9606e-15
ENSRNOG00000018090	Ppp6r1	15.684	35.0941	501.029	-1.51807	0.187013	-8.11744	4.76137e-16	4.01571e-15
ENSRNOG00000010099	Asb8	19.3774	30.8779	264.763	-1.04586	0.128844	-8.11723	4.76944e-16	4.02012e-15
ENSRNOG00000009708	Tas1r1	0.59764	4.70054	194.973	-3.37615	0.415957	-8.11659	4.79463e-16	4.03895e-15
ENSRNOG00000015692	Taok1	4.27115	14.8992	174.579	-2.17339	0.267992	-8.10989	5.06676e-16	4.26565e-15
ENSRNOG00000005618	Fmc1	80.1432	19.8255	179.254	1.6646	0.205285	8.10873	5.11532e-16	4.30398e-15
ENSRNOG00000050223	Rin1	9.05426	0	787.944	10.0325	1.23741	8.10766	5.16025e-16	4.33921e-15
ENSRNOG00000009615	Mtor	19.616	8.30538	1282.37	0.862712	0.106412	8.1073	5.17572e-16	4.34963e-15
ENSRNOG00000018755	Acss2	324.438	60.8234	2311.22	2.18435	0.26947	8.10613	5.22587e-16	4.38918e-15
ENSRNOG00000019695	Il17b	63.3709	0.241621	31.0306	7.61894	0.939998	8.10528	5.26259e-16	4.41739e-15
ENSRNOG00000056248	Marf1	5.61464	0	380.767	9.92993	1.22539	8.10347	5.34138e-16	4.48088e-15
ENSRNOG00000004208	Crim1	9.15136	1.54979	407.272	2.24673	0.277261	8.10331	5.34836e-16	4.48408e-15
ENSRNOG00000019659	Aspa	19.9289	3.62185	573.335	2.06335	0.254719	8.10049	5.47375e-16	4.58649e-15
ENSRNOG00000013533	Acin1	15.1202	28.8188	901.138	-1.29653	0.160103	-8.09805	5.58466e-16	4.67665e-15
ENSRNOG00000058316	Mospd1	32.3115	0.0259055	89.7544	9.89109	1.22153	8.09728	5.62018e-16	4.70362e-15
ENSRNOG00000016776	Extl1	3.2396	10.8297	48.6589	-2.10528	0.260052	-8.09563	5.69667e-16	4.76201e-15
ENSRNOG00000054172	Ctnnb1	194.325	57.0951	1320.59	1.41534	0.174827	8.09568	5.6943e-16	4.76201e-15
ENSRNOG00000020822	Atp8b2	9.04166	1.06325	345.503	3.06579	0.378849	8.09239	5.85062e-16	4.88782e-15
ENSRNOG00000011321	Rftn1	12.8811	1.78431	257.033	2.49991	0.309058	8.0888	6.02576e-16	5.03117e-15
ENSRNOG00000059326	Abca9	0.292012	4.03429	106.545	-4.05254	0.501099	-8.0873	6.09994e-16	5.09011e-15
ENSRNOG00000017869	Irf8	3.60546	17.2664	574.375	-2.63961	0.326427	-8.08636	6.14733e-16	5.12663e-15
ENSRNOG00000001427	Orai2	4.71539	0.53964	139.551	2.76951	0.342514	8.08584	6.1735e-16	5.14543e-15
ENSRNOG00000001828	Stk38l	1.627	6.41446	110.731	-2.31513	0.286453	-8.08208	6.36719e-16	5.30375e-15
ENSRNOG00000016151	Ankrd23	12.0287	0.337877	39.9759	4.86541	0.602048	8.08144	6.40065e-16	5.32849e-15
ENSRNOG00000042753	Fgf13	8.98744	0.0764828	49.8678	6.56855	0.812813	8.08126	6.41014e-16	5.33325e-15
ENSRNOG00000003099	Ubqln2	64.5349	14.7514	198.16	1.74741	0.216277	8.0795	6.50309e-16	5.40741e-15
ENSRNOG00000046700	Mettl27	0.238401	15.1255	40.9543	-6.3347	0.784128	-8.07866	6.54832e-16	5.44183e-15
ENSRNOG00000013851	Spry4	8.67729	0.62915	89.3776	3.31299	0.410266	8.07524	6.7345e-16	5.59327e-15
ENSRNOG00000012315	Agmat	99.7605	200.28	698.564	-1.30968	0.162221	-8.0734	6.83663e-16	5.67476e-15
ENSRNOG00000017904	Nol7	203.927	60.3069	688.76	1.4781	0.183187	8.06877	7.10081e-16	5.89059e-15
ENSRNOG00000002781	Kdsr	59.7507	15.6053	159.392	1.54015	0.191086	8.05998	7.63052e-16	6.32632e-15
ENSRNOG00000002229	Adcy5	0.731837	3.11905	162.326	-2.43844	0.302564	-8.05923	7.67751e-16	6.36155e-15
ENSRNOG00000007765	Frzb	37.8984	5.10185	257.082	2.46336	0.305673	8.05881	7.7038e-16	6.37961e-15
ENSRNOG00000021424	Cd300lf	4.18247	17.2386	108.69	-2.34884	0.291481	-8.05828	7.73781e-16	6.40403e-15
ENSRNOG00000058002	LOC100911695	50.6899	0	177.122	9.61505	1.1934	8.05683	7.8297e-16	6.4763e-15
ENSRNOG00000058003	Spon1	6.51296	0.328932	112.729	3.88207	0.481998	8.05411	8.00607e-16	6.61832e-15
ENSRNOG00000008902	Pon1	1460.46	3416.62	8012.49	-1.52579	0.189449	-8.05387	8.02146e-16	6.62718e-15
ENSRNOG00000010205	Mturn	1.24357	12.6064	124.942	-3.52093	0.437339	-8.0508	8.22541e-16	6.79172e-15
ENSRNOG00000053244	Spp2	1077.86	2623.23	1604.77	-1.61217	0.200304	-8.04863	8.37287e-16	6.90945e-15
ENSRNOG00000038951	Cox17	531.613	164.922	500.411	1.35608	0.168493	8.04829	8.39564e-16	6.9242e-15
ENSRNOG00000058658	Mtch2	250.06	381.526	1127.72	-1.01827	0.126548	-8.04655	8.51627e-16	7.0196e-15
ENSRNOG00000046120	Uchl3	28.8992	0.319837	68.0754	6.13781	0.763195	8.04226	8.81993e-16	7.26568e-15
ENSRNOG00000006813	Sumf1	17.0757	26.7184	284.417	-1.00952	0.125556	-8.04042	8.95275e-16	7.36653e-15
ENSRNOG00000047708	Gstz1	1837.05	577.191	2934.5	1.28365	0.159648	8.04049	8.94811e-16	7.36653e-15
ENSRNOG00000012168	Fbxl21	8.58474	0.676999	22.5181	3.29021	0.40941	8.03647	9.24636e-16	7.6037e-15
ENSRNOG00000008761	Ncs1	5.36826	0.0500445	186.958	6.57841	0.818837	8.03384	9.44659e-16	7.76385e-15
ENSRNOG00000005602	Mthfd1	225.701	65.5033	1409.47	1.42323	0.177229	8.03047	9.70999e-16	7.9757e-15
ENSRNOG00000010552	Lamtor3	68.1408	23.3818	249.361	1.19482	0.148829	8.02813	9.89734e-16	8.12488e-15
ENSRNOG00000003734	AABR07041600.1	38.2855	0	189.151	9.78221	1.2187	8.02676	1.00081e-15	8.21104e-15
ENSRNOG00000050323	Srsf1	19.3127	50.618	562.392	-1.73452	0.216118	-8.02582	1.00847e-15	8.26907e-15
ENSRNOG00000030596	Rps20	156.984	0.153922	1657.62	9.59179	1.19526	8.02488	1.01625e-15	8.32807e-15
ENSRNOG00000024000	Cd22	0.443273	3.10775	1300	-3.16257	0.394148	-8.02382	1.0251e-15	8.39574e-15
ENSRNOG00000005392	Ngfr	6.65031	0.187317	25.9428	4.74875	0.592163	8.01933	1.06325e-15	8.70317e-15
ENSRNOG00000011476	Nars2	38.0505	6.6893	163.753	2.0753	0.258839	8.01773	1.07714e-15	8.8118e-15
ENSRNOG00000014508	Mgll	90.2291	6.27071	467.348	3.4484	0.430218	8.01546	1.09724e-15	8.971e-15
ENSRNOG00000042560	Bag4	10.842	1.53585	59.9369	2.45799	0.306837	8.01072	1.14036e-15	9.31817e-15
ENSRNOG00000003409	NEWGENE_1565644	63.2494	0.379533	43.9136	7.00514	0.875295	8.00317	1.21254e-15	9.9023e-15
ENSRNOG00000011119	Spin1	35.1969	7.99549	219.872	1.77405	0.22168	8.00273	1.21694e-15	9.92678e-15
ENSRNOG00000020411	Sec23ip	0	13.0676	131.926	-9.48107	1.18472	-8.00279	1.21632e-15	9.92678e-15
ENSRNOG00000000661	Hps4	9.50104	24.3118	172.008	-1.71877	0.214805	-8.00152	1.22891e-15	1.00187e-14
ENSRNOG00000013321	Dock11	0.965754	3.05133	223.303	-2.05682	0.257134	-7.99904	1.25391e-15	1.02166e-14
ENSRNOG00000004626	Slc34a2	0	15.0568	56.4921	-10.3127	1.28926	-7.9989	1.25532e-15	1.02222e-14
ENSRNOG00000000961	Glt1d1	12.1998	1.41188	53.3064	2.77828	0.347375	7.99793	1.26532e-15	1.02977e-14
ENSRNOG00000016032	Cnnm3	5.57123	13.8968	167.834	-1.67186	0.20905	-7.99742	1.2705e-15	1.03339e-14
ENSRNOG00000012660	Postn	52.2844	0.051482	386.574	9.58883	1.1992	7.99602	1.28502e-15	1.0446e-14
ENSRNOG00000009795	Nfib	11.6913	1.63698	83.8946	2.43526	0.304569	7.99575	1.28785e-15	1.04631e-14
ENSRNOG00000015318	Heyl	6.53824	0.618594	114.117	2.99538	0.374676	7.99459	1.30002e-15	1.05558e-14
ENSRNOG00000008643	Rars2	27.877	10.1955	259.243	1.11766	0.139831	7.99295	1.31748e-15	1.06915e-14
ENSRNOG00000000543	Frk	0.0461995	10.2403	41.4437	-8.14773	1.01967	-7.99057	1.3432e-15	1.0894e-14
ENSRNOG00000004521	Prpf39	10.7381	26.3177	468.165	-1.53334	0.191995	-7.98638	1.38958e-15	1.12637e-14
ENSRNOG00000020435	Terf2	17.4489	4.89256	140.237	1.49071	0.186699	7.98455	1.41039e-15	1.14194e-14
ENSRNOG00000048597	Pak2	13.8414	0	222.729	9.43602	1.18178	7.9846	1.40976e-15	1.14194e-14
ENSRNOG00000016924	Acly	25.2268	113.935	2031.6	-2.42803	0.304348	-7.97782	1.48939e-15	1.20521e-14
ENSRNOG00000056118	Cic	1.57778	6.64451	1678.22	-2.4471	0.306765	-7.97711	1.49805e-15	1.21152e-14
ENSRNOG00000010914	Pigh	5.99182	19.8734	135.773	-2.12744	0.266717	-7.97641	1.50646e-15	1.21763e-14
ENSRNOG00000022245	Msantd4	5.16356	20.621	234.692	-2.28705	0.286744	-7.97593	1.51241e-15	1.22174e-14
ENSRNOG00000008788	Mpp5	18.5068	4.95771	369.961	1.54916	0.19425	7.97508	1.52278e-15	1.22942e-14
ENSRNOG00000034161	Cox6b1	499.352	146.703	698.64	1.37948	0.172978	7.97491	1.52487e-15	1.2304e-14
ENSRNOG00000013825	Rap1gap	6.78806	0.415879	155.322	3.707	0.464846	7.97469	1.52769e-15	1.23198e-14
ENSRNOG00000014076	Mbnl1	0.00968674	6.26983	460.669	-9.51108	1.19327	-7.97061	1.57891e-15	1.27256e-14
ENSRNOG00000049281	Gba	30.5646	9.01992	180.554	1.39371	0.17487	7.97	1.58669e-15	1.2781e-14
ENSRNOG00000005993	Oxsm	1.97501	8.21444	48.836	-2.45177	0.307671	-7.96882	1.60201e-15	1.28971e-14
ENSRNOG00000022686	Zdhhc2	0.206309	7.28178	223.208	-5.51125	0.691615	-7.96866	1.60398e-15	1.29056e-14
ENSRNOG00000039241	Ythdc2	5.75272	1.36069	109.769	1.76535	0.221613	7.9659	1.6402e-15	1.31895e-14
ENSRNOG00000007104	Itpr1	10.2096	2.34999	594.132	1.73321	0.217659	7.96296	1.67971e-15	1.34996e-14
ENSRNOG00000031453	Manbal	21.3149	41.3414	186.481	-1.35002	0.169566	-7.96162	1.69799e-15	1.36388e-14
ENSRNOG00000014956	Slc11a1	0.59417	14.1202	212.52	-4.82733	0.606503	-7.95928	1.73036e-15	1.38909e-14
ENSRNOG00000004608	Pam16	58.7292	105.622	198.417	-1.1748	0.147688	-7.95459	1.79727e-15	1.44177e-14
ENSRNOG00000010830	Slc25a4	4.93204	14.5617	1143.88	-1.90942	0.240041	-7.95454	1.79802e-15	1.44177e-14
ENSRNOG00000031485	Dpp3	98.681	25.7937	551.738	1.52273	0.191438	7.95416	1.80351e-15	1.44536e-14
ENSRNOG00000016892	Nr2f6	35.3243	89.7278	293.317	-1.74077	0.218879	-7.95311	1.81884e-15	1.45682e-14
ENSRNOG00000060185	LOC103690317	14.9225	3.83267	114.211	1.58633	0.19956	7.94914	1.87814e-15	1.50347e-14
ENSRNOG00000036576	Zdhhc6	51.3344	82.2376	607.171	-1.09804	0.138151	-7.94813	1.89346e-15	1.51487e-14
ENSRNOG00000004442	Dglucy	11.3208	1.83301	277.874	2.24929	0.283017	7.94755	1.90234e-15	1.52112e-14
ENSRNOG00000009358	Osgin2	14.4985	2.39187	94.186	2.21378	0.278578	7.94671	1.91535e-15	1.53066e-14
ENSRNOG00000007431	Shroom1	107.658	15.8269	276.902	2.38001	0.299516	7.94619	1.9233e-15	1.53615e-14
ENSRNOG00000010473	Cand2	2.81984	0.099639	56.4229	4.44401	0.559427	7.94387	1.95965e-15	1.5643e-14
ENSRNOG00000007395	Baat	229.032	1715.78	2774.01	-3.11967	0.392724	-7.94368	1.96271e-15	1.56586e-14
ENSRNOG00000002192	Rell1	18.6706	4.03542	353.627	1.90021	0.239246	7.94249	1.98159e-15	1.58003e-14
ENSRNOG00000060047	Aldh18a1	8.87392	0	117.524	9.56555	1.20441	7.94208	1.98824e-15	1.58444e-14
ENSRNOG00000006779	Crot	36.6385	106.16	491.579	-2.05789	0.25919	-7.93969	2.02682e-15	1.61428e-14
ENSRNOG00000055286	LOC103689986	15.8809	0	55.8428	9.61429	1.2112	7.93782	2.05771e-15	1.63796e-14
ENSRNOG00000002408	Rbm47	37.396	5.1062	243.863	2.53636	0.319569	7.93681	2.07449e-15	1.65039e-14
ENSRNOG00000050016	Gtf3a	90.4365	21.5652	245.274	1.68138	0.211892	7.93509	2.10337e-15	1.67243e-14
ENSRNOG00000047697	Ggt1	17.9556	0.372641	3159.43	5.23353	0.659619	7.93418	2.11898e-15	1.68389e-14
ENSRNOG00000000527	Mtch1	131.039	36.9055	906.204	1.46181	0.184301	7.93163	2.16281e-15	1.71776e-14
ENSRNOG00000034013	Acaca	23.7923	6.75932	505.124	1.48855	0.187701	7.93043	2.18381e-15	1.73347e-14
ENSRNOG00000011491	Dnajc13	16.1724	6.25272	830.202	0.999096	0.126039	7.92687	2.24747e-15	1.783e-14
ENSRNOG00000042458	AABR07046707.1	13.8946	2.18353	111.165	2.27967	0.287613	7.92619	2.2597e-15	1.7917e-14
ENSRNOG00000046382	Gatd1	31.3032	0	55.2873	9.48533	1.19716	7.92321	2.31465e-15	1.83425e-14
ENSRNOG00000003782	Acot9	1.27493	5.26104	121.571	-2.39183	0.301884	-7.92298	2.3188e-15	1.83651e-14
ENSRNOG00000020020	Wbp1l	58.8238	112.222	1254.09	-1.30311	0.164535	-7.91994	2.37634e-15	1.88102e-14
ENSRNOG00000016085	Mpzl2	11.0934	0.987368	46.4309	3.108	0.392444	7.91962	2.38241e-15	1.88478e-14
ENSRNOG00000005366	AABR07053472.1	10.0703	1.61724	86.8517	2.31231	0.292035	7.91793	2.41495e-15	1.90945e-14
ENSRNOG00000000974	Zfp358	28.3419	7.22999	137.087	1.58503	0.200218	7.91652	2.44242e-15	1.92905e-14
ENSRNOG00000012386	Zbtb38	10.6117	1.5911	300.935	2.48712	0.314168	7.91652	2.44245e-15	1.92905e-14
ENSRNOG00000000517	Kctd20	14.1765	2.41254	171.372	2.19406	0.277162	7.91617	2.44932e-15	1.9334e-14
ENSRNOG00000005390	Nup210	1.7498	3.95171	638.134	-1.52619	0.192801	-7.9159	2.45477e-15	1.93662e-14
ENSRNOG00000029235	Sfmbt2	5.58823	0.16991	22.9562	4.66192	0.589021	7.91469	2.47873e-15	1.95443e-14
ENSRNOG00000019150	Polb	8.44729	15.8933	94.6269	-1.2555	0.158671	-7.91265	2.51974e-15	1.98566e-14
ENSRNOG00000052583	Zfp106	14.6648	3.16366	648.197	1.8469	0.233424	7.91223	2.52828e-15	1.99129e-14
ENSRNOG00000022570	Pus7l	9.8975	1.61626	62.3279	2.25329	0.284953	7.90757	2.62469e-15	2.06607e-14
ENSRNOG00000010642	Lysmd2	0.187516	11.4029	46.8582	-6.23497	0.788593	-7.90645	2.64834e-15	2.08353e-14
ENSRNOG00000033697	Casp4	3.45271	19.5278	112.355	-2.74665	0.347543	-7.90305	2.72159e-15	2.13997e-14
ENSRNOG00000017420	Nudt6	0.59417	9.64363	22.2183	-4.37691	0.553898	-7.90201	2.74446e-15	2.15675e-14
ENSRNOG00000052247	Manba	5.83726	17.3312	217.074	-1.8815	0.23811	-7.90182	2.74868e-15	2.15887e-14
ENSRNOG00000028814	Oasl2	0.354822	6.04637	46.5502	-4.42918	0.560663	-7.8999	2.79118e-15	2.19104e-14
ENSRNOG00000012940	Vps41	49.9582	14.9146	320.418	1.33207	0.168648	7.89857	2.82125e-15	2.21341e-14
ENSRNOG00000013689	Vps18	12.1035	3.85832	158.418	1.28113	0.162275	7.89478	2.90818e-15	2.28036e-14
ENSRNOG00000000833	Vars2	26.3223	6.83888	271.663	1.55872	0.197563	7.88975	3.02785e-15	2.37288e-14
ENSRNOG00000045911	Mepce	14.1247	0	406.237	9.42933	1.19533	7.88848	3.05888e-15	2.39587e-14
ENSRNOG00000012679	Oard1	93.3741	24.6496	233.158	1.55377	0.197	7.88715	3.0916e-15	2.42016e-14
ENSRNOG00000059776	Tnks2	8.43994	0	137.355	9.56793	1.21344	7.88495	3.14656e-15	2.46182e-14
ENSRNOG00000006450	Erbb2	14.5049	0.0116829	227.282	9.73319	1.23481	7.88232	3.21359e-15	2.51288e-14
ENSRNOG00000047606	Bcl2a1	1.69783	13.7533	93.7646	-3.37647	0.428512	-7.87953	3.28602e-15	2.5681e-14
ENSRNOG00000052134	Pigy	48.3676	11.1786	137.495	1.83868	0.233366	7.87898	3.30075e-15	2.57819e-14
ENSRNOG00000004518	Cacnb1	9.18169	0.0485217	88.2173	7.11874	0.903592	7.87827	3.3194e-15	2.59133e-14
ENSRNOG00000014209	Utp6	28.3236	6.91098	159.79	1.71671	0.21796	7.87627	3.37286e-15	2.63161e-14
ENSRNOG00000056017	Bcl7a	16.2123	2.01338	235.881	2.64922	0.336643	7.86952	3.55994e-15	2.77605e-14
ENSRNOG00000015720	Polr2c	18.2689	41.2134	283.258	-1.51656	0.192777	-7.86693	3.63448e-15	2.83261e-14
ENSRNOG00000038160	Eif2b5	16.3055	27.6347	273.012	-1.17014	0.148761	-7.86592	3.66382e-15	2.85391e-14
ENSRNOG00000009696	Mdm4	3.93261	11.5088	112.738	-1.94087	0.246787	-7.86453	3.70487e-15	2.8843e-14
ENSRNOG00000001582	Bach1	18.128	1.61349	339.44	3.16002	0.401985	7.86103	3.8099e-15	2.96444e-14
ENSRNOG00000011540	Vta1	15.628	27.7059	252.709	-1.18207	0.150377	-7.86073	3.81916e-15	2.97002e-14
ENSRNOG00000020703	Sipa1l3	4.34005	0.715035	121.921	2.16028	0.274849	7.8599	3.84453e-15	2.98811e-14
ENSRNOG00000007319	Trib3	0.911009	11.2542	90.1557	-3.9049	0.496942	-7.85785	3.90769e-15	3.03553e-14
ENSRNOG00000004621	Rtn4	0	7.83976	621.318	-9.5128	1.21088	-7.85608	3.96344e-15	3.07715e-14
ENSRNOG00000014092	Paip2b	1.34347	5.54971	49.7092	-2.4436	0.311117	-7.85427	4.02095e-15	3.12009e-14
ENSRNOG00000005990	Wdsub1	19.3105	4.9553	99.9169	1.59619	0.20325	7.85336	4.05022e-15	3.13936e-14
ENSRNOG00000021732	Hsf1	6.30977	11.9313	230.503	-1.27638	0.162525	-7.85341	4.04868e-15	3.13936e-14
ENSRNOG00000019741	Isyna1	16.5553	68.9803	276.361	-2.40715	0.306521	-7.85315	4.05713e-15	3.143e-14
ENSRNOG00000012568	Madd	11.9342	3.33782	540.245	1.45782	0.185724	7.84941	4.17999e-15	3.23641e-14
ENSRNOG00000007436	Tedc2	14.064	3.08828	896.24	1.81456	0.23135	7.84335	4.38693e-15	3.39478e-14
ENSRNOG00000014901	Uggt1	9.89468	25.9216	505.991	-1.79416	0.228819	-7.84097	4.47088e-15	3.45786e-14
ENSRNOG00000003211	Srp9	168.048	53.0334	626.282	1.28781	0.164266	7.83979	4.51308e-15	3.48859e-14
ENSRNOG00000003244	Ltc4s	1.38541	123.527	33.4749	-6.81715	0.869579	-7.8396	4.51985e-15	3.49192e-14
ENSRNOG00000015791	Zdhhc12	25.3018	0	54.5833	9.43039	1.20294	7.83943	4.52605e-15	3.4929e-14
ENSRNOG00000050748	Dpp9	15.5676	29.6049	237.974	-1.31186	0.16734	-7.83949	4.52393e-15	3.4929e-14
ENSRNOG00000005753	LOC108349244	33.2916	6.36527	104.054	2.04214	0.260526	7.83851	4.55925e-15	3.51661e-14
ENSRNOG00000047911	Miip	24.6938	0	425.619	9.48297	1.21028	7.83537	4.67459e-15	3.60227e-14
ENSRNOG00000052099	LOC103694869	31.0838	0	180.565	9.43134	1.20369	7.83535	4.67539e-15	3.60227e-14
ENSRNOG00000017022	Cerk	1.51726	6.76129	129.205	-2.51946	0.321651	-7.83291	4.76691e-15	3.67078e-14
ENSRNOG00000016146	AABR07012129.1	17.6721	1.7036	33.992	2.88437	0.368267	7.83228	4.79089e-15	3.68724e-14
ENSRNOG00000051002	LOC108348139	14.5672	0	192.962	9.67555	1.2354	7.83193	4.80449e-15	3.6957e-14
ENSRNOG00000007069	Adhfe1	87.3852	178.893	622.217	-1.41763	0.18101	-7.83177	4.8106e-15	3.6984e-14
ENSRNOG00000016477	Vangl1	1.55225	8.33876	59.9116	-2.83967	0.362602	-7.83137	4.82599e-15	3.70822e-14
ENSRNOG00000022173	Gatad2a	11.6231	19.3002	391.662	-1.05313	0.134574	-7.82567	5.04964e-15	3.87796e-14
ENSRNOG00000012866	Nek8	9.05206	1.45876	551.43	2.25994	0.288824	7.82463	5.09137e-15	3.90789e-14
ENSRNOG00000005302	Slc2a9	0.152005	12.5463	62.8522	-6.71632	0.85838	-7.82441	5.10041e-15	3.9127e-14
ENSRNOG00000021213	Lix1l	3.50097	12.5254	147.65	-2.22082	0.283858	-7.8237	5.12943e-15	3.93284e-14
ENSRNOG00000046968	Nol8	8.47779	0	25.247	9.83	1.25682	7.82135	5.22618e-15	4.00485e-14
ENSRNOG00000021693	Fam149a	54.4639	14.5228	414.874	1.59876	0.204448	7.81992	5.28579e-15	4.04834e-14
ENSRNOG00000000885	Auts2l	7.8833	0.0722213	29.2118	6.36582	0.814129	7.81918	5.31704e-15	4.07008e-14
ENSRNOG00000028403	Ptcd2	34.2762	10.1045	103.906	1.40863	0.18016	7.81876	5.33471e-15	4.0814e-14
ENSRNOG00000014777	Prpf4	3.9133	10.0749	337.729	-1.6812	0.215024	-7.81866	5.33891e-15	4.08241e-14
ENSRNOG00000017784	Lrif1	3.52132	9.87418	127.377	-1.81272	0.23185	-7.81851	5.34503e-15	4.08489e-14
ENSRNOG00000017839	Ercc1	39.456	11.9739	363.09	1.33153	0.170356	7.81612	5.44743e-15	4.1609e-14
ENSRNOG00000025629	Prpf3	10.2033	23.5038	993.454	-1.55561	0.199038	-7.8156	5.47021e-15	4.17605e-14
ENSRNOG00000000996	Arpc1a	209.438	75.1434	814.894	1.10726	0.141746	7.81157	5.64821e-15	4.30961e-14
ENSRNOG00000016357	Casc4	7.18823	0.493646	125.08	3.44773	0.4414	7.8109	5.67821e-15	4.33017e-14
ENSRNOG00000051838	LOC680989	5.70948	0.227191	39.7757	4.23172	0.541821	7.81017	5.71093e-15	4.35278e-14
ENSRNOG00000012729	Mfsd8	27.1049	6.60347	190.585	1.76734	0.22636	7.80765	5.82632e-15	4.43834e-14
ENSRNOG00000018019	Hspa12a	1.85584	0.0787721	127.371	4.23082	0.54192	7.80708	5.8528e-15	4.45611e-14
ENSRNOG00000053362	Gabarapl1	98.8821	249.123	2279.32	-1.72165	0.220554	-7.80604	5.90115e-15	4.4881e-14
ENSRNOG00000061795	Rbm4b	2.93908	9.61004	132.737	-2.02991	0.260042	-7.80608	5.89922e-15	4.4881e-14
ENSRNOG00000007461	Klhl41	4.8166	0.21768	1258.39	4.10185	0.525582	7.8044	5.97841e-15	4.54443e-14
ENSRNOG00000009440	Gucy1b2	0.0260682	16.51	152.297	-9.465	1.21283	-7.80405	5.99509e-15	4.55466e-14
ENSRNOG00000046479	Chaf1a	8.97417	1.10272	113.755	2.58171	0.33102	7.79926	6.2273e-15	4.72855e-14
ENSRNOG00000009208	Pibf1	1.37571	5.4193	50.9183	-2.35594	0.302225	-7.7953	6.42553e-15	4.87645e-14
ENSRNOG00000014154	Ilf2	41.8395	14.3601	603.034	1.22135	0.156689	7.7947	6.45613e-15	4.89705e-14
ENSRNOG00000022967	Slc35d1	148.691	13.1667	537.295	3.1111	0.399165	7.79403	6.4906e-15	4.92056e-14
ENSRNOG00000010731	Gpm6a	4.27131	28.1155	128.001	-3.09063	0.396577	-7.79327	6.52969e-15	4.94491e-14
ENSRNOG00000049422	LOC108348047	14.7332	0	165.37	9.51252	1.2206	7.7933	6.52822e-15	4.94491e-14
ENSRNOG00000032441	Pan2	9.57698	18.3047	318.277	-1.30086	0.166972	-7.79089	6.65398e-15	5.03634e-14
ENSRNOG00000025327	Tert	0.0494556	3.9533	543.921	-6.70689	0.860914	-7.79043	6.67822e-15	5.05199e-14
ENSRNOG00000011164	Coq6	43.1596	13.3261	246.466	1.30235	0.167182	7.79002	6.69979e-15	5.0656e-14
ENSRNOG00000033747	Sp110	8.4477	25.519	203.064	-1.96675	0.252552	-7.78749	6.83547e-15	5.16543e-14
ENSRNOG00000001383	Slc8b1	7.14963	22.1023	209.474	-1.9779	0.254051	-7.78545	6.94673e-15	5.24671e-14
ENSRNOG00000010800	Hadhb	508.451	151.692	2070.16	1.38474	0.177869	7.78514	6.96387e-15	5.25685e-14
ENSRNOG00000016399	RGD1359127	83.7207	18.0131	555.064	1.87111	0.240371	7.78426	7.01233e-15	5.29061e-14
ENSRNOG00000007887	Elk4	3.27786	10.1479	292.731	-2.00378	0.257509	-7.78139	7.17344e-15	5.40929e-14
ENSRNOG00000034191	Fmo1	461.947	76.9819	1195.4	2.19815	0.282501	7.78103	7.19372e-15	5.42169e-14
ENSRNOG00000021882	Tmed9	191.338	260.869	1225.32	-0.848258	0.109032	-7.77993	7.25627e-15	5.46592e-14
ENSRNOG00000002545	RGD1309748	15.2283	27.6698	541.269	-1.24106	0.159589	-7.77664	7.44762e-15	5.60709e-14
ENSRNOG00000011528	Alg14	14.617	30.258	99.162	-1.45451	0.187148	-7.772	7.72582e-15	5.81344e-14
ENSRNOG00000018101	Klc3	6.19844	0.25462	70.2126	4.24973	0.547119	7.76747	8.0067e-15	6.0216e-14
ENSRNOG00000030222	Tcaf2	5.81279	0	40.8258	9.31574	1.19941	7.76696	8.03925e-15	6.04287e-14
ENSRNOG00000019412	Rhbg	54.8066	5.53859	145.433	2.88633	0.371636	7.76654	8.06578e-15	6.0596e-14
ENSRNOG00000005234	Gxylt1	1.15309	6.67054	81.7335	-2.92703	0.377132	-7.76127	8.40802e-15	6.31337e-14
ENSRNOG00000021480	Rad9b	10.0359	1.34759	175.588	2.67667	0.345167	7.75472	8.85362e-15	6.64444e-14
ENSRNOG00000022748	Tmem126a	0	25.5747	101.163	-9.18219	1.18436	-7.7529	8.98176e-15	6.73703e-14
ENSRNOG00000017253	Ccdc107	29.4934	0	787.871	9.57091	1.23454	7.75264	9.00038e-15	6.74743e-14
ENSRNOG00000059443	LOC103690028	17.1927	0	258.166	9.36815	1.20853	7.7517	9.06711e-15	6.79386e-14
ENSRNOG00000006759	Ankrd24	5.36014	0.0799362	23.4548	5.64442	0.728163	7.75158	9.07567e-15	6.79668e-14
ENSRNOG00000030443	Rab9a	59.7208	100.586	350.937	-1.12785	0.145574	-7.74758	9.3661e-15	7.01048e-14
ENSRNOG00000028384	Npepl1	23.6914	51.5842	282.971	-1.47934	0.191129	-7.73998	9.94356e-15	7.43877e-14
ENSRNOG00000023923	Fastkd2	19.4619	5.94919	159.663	1.35951	0.175659	7.7395	9.98071e-15	7.46262e-14
ENSRNOG00000003050	Tbc1d9b	38.15	10.0418	314.551	1.51759	0.196114	7.7383	1.00752e-14	7.52927e-14
ENSRNOG00000019295	Rab12	26.5873	3.45385	76.1988	2.54729	0.329262	7.73635	1.02312e-14	7.64185e-14
ENSRNOG00000021149	Ush1c	12.1564	0	472.013	9.41473	1.21709	7.73543	1.03057e-14	7.69343e-14
ENSRNOG00000015054	Rcbtb2	25.1545	56.4764	381.981	-1.51136	0.195414	-7.73418	1.04075e-14	7.76538e-14
ENSRNOG00000010326	Col20a1	5.69381	0.115121	71.71	5.24678	0.678624	7.73149	1.06297e-14	7.92693e-14
ENSRNOG00000020464	Mrpl54	98.1063	176.574	367.015	-1.19657	0.154778	-7.73086	1.06819e-14	7.96166e-14
ENSRNOG00000015622	Fbxo4	4.5335	18.0999	67.0305	-2.3758	0.307363	-7.72964	1.0785e-14	8.03428e-14
ENSRNOG00000011653	Washc2c	4.73654	21.4491	101.131	-2.53426	0.32789	-7.729	1.08397e-14	8.0708e-14
ENSRNOG00000046254	Adgre1	2.84399	15.8707	91.3096	-2.89625	0.374774	-7.72799	1.09259e-14	8.13077e-14
ENSRNOG00000060479	Sp3	25.0973	4.9341	200.583	2.02094	0.261579	7.72593	1.11043e-14	8.25912e-14
ENSRNOG00000046834	C3	1483.11	5751.04	31177.1	-2.31635	0.299853	-7.72497	1.11879e-14	8.31694e-14
ENSRNOG00000028087	Sdhaf4	44.5025	100.445	120.568	-1.59266	0.206363	-7.71773	1.18422e-14	8.79875e-14
ENSRNOG00000012808	Tmem259	23.5015	45.9918	545.107	-1.28382	0.166355	-7.71739	1.1874e-14	8.81569e-14
ENSRNOG00000016313	Ctnnbip1	18.2303	5.36665	334.832	1.35318	0.175343	7.71735	1.18774e-14	8.81569e-14
ENSRNOG00000046424	Mfn2	14.2432	1.80954	409.703	2.56248	0.332083	7.71639	1.1967e-14	8.87753e-14
ENSRNOG00000017581	RGD1306227	0.370753	3.76	51.681	-3.79397	0.49172	-7.71571	1.20315e-14	8.92066e-14
ENSRNOG00000002556	Tsr2	14.0367	3.33282	135.775	1.74434	0.226109	7.71461	1.21352e-14	8.99286e-14
ENSRNOG00000028526	Mansc1	6.70714	0.315806	72.1364	3.96756	0.514296	7.71454	1.21415e-14	8.99286e-14
ENSRNOG00000058545	Arhgap4	1.31663	6.77735	232.391	-2.68539	0.348186	-7.71252	1.23356e-14	9.13184e-14
ENSRNOG00000049437	Gpc1	4.52074	0.0634546	297.084	5.78146	0.749975	7.70887	1.26938e-14	9.39206e-14
ENSRNOG00000049975	Zfp46	2.84525	7.86672	76.1433	-1.86691	0.242199	-7.70817	1.27637e-14	9.43888e-14
ENSRNOG00000060946	Cask	6.54878	1.27588	90.6248	2.00731	0.260428	7.70775	1.28057e-14	9.465e-14
ENSRNOG00000002807	Septin9	55.4873	10.3266	403.984	2.02761	0.263073	7.70741	1.28394e-14	9.48498e-14
ENSRNOG00000024501	Rgs3	2.2434	10.156	166.781	-2.68549	0.348454	-7.70686	1.2895e-14	9.52107e-14
ENSRNOG00000008469	Mettl5	52.8319	12.8662	224.34	1.6654	0.216134	7.70543	1.30402e-14	9.62322e-14
ENSRNOG00000051420	Cables2	3.2128	9.54314	84.9414	-1.94881	0.25294	-7.70465	1.31206e-14	9.67754e-14
ENSRNOG00000023257	Adamts9	0.671775	2.23317	152.501	-2.10318	0.273069	-7.70201	1.33939e-14	9.87402e-14
ENSRNOG00000004062	C4bpa	314.207	1153.99	1832.1	-2.1784	0.282895	-7.70037	1.35676e-14	9.99685e-14
ENSRNOG00000030049	Znhit6	8.7582	23.4284	73.7877	-1.76941	0.229845	-7.69828	1.37912e-14	1.01563e-13
ENSRNOG00000036693	Slc25a10	289.74	98.7058	1383.94	1.19374	0.155093	7.69695	1.39351e-14	1.0257e-13
ENSRNOG00000000566	Pcbd1	328.393	788.41	955.856	-1.63831	0.212859	-7.69668	1.39642e-14	1.0273e-13
ENSRNOG00000003855	Dnaja3	82.8395	125.882	644.34	-0.975993	0.126881	-7.69222	1.44605e-14	1.06326e-13
ENSRNOG00000015237	Gle1	24.3883	7.31059	245.184	1.38065	0.17949	7.69204	1.44812e-14	1.06424e-13
ENSRNOG00000006986	RGD1304624	18.1837	2.59353	55.1048	2.50773	0.326072	7.6907	1.46327e-14	1.07481e-13
ENSRNOG00000013889	Tmed3	22.0305	43.0935	220.41	-1.33742	0.174039	-7.6846	1.53476e-14	1.12673e-13
ENSRNOG00000001035	Gtf2h3	28.0547	7.91597	217.472	1.49151	0.194106	7.684	1.54192e-14	1.13141e-13
ENSRNOG00000027410	Ccdc125	3.55499	12.8639	179.987	-2.18159	0.283975	-7.68235	1.56199e-14	1.14554e-13
ENSRNOG00000029637	Acot6	21.8625	0	89.1056	9.42014	1.22683	7.67844	1.61043e-14	1.18046e-13
ENSRNOG00000010566	Cep44	5.42269	22.1363	64.5738	-2.41685	0.314845	-7.67631	1.6374e-14	1.1996e-13
ENSRNOG00000018023	Bin3	11.1572	22.3861	171.222	-1.35816	0.176943	-7.67568	1.64546e-14	1.20489e-13
ENSRNOG00000060544	Kdm5b	4.19543	10.4556	331.487	-1.64997	0.215011	-7.67389	1.6686e-14	1.2212e-13
ENSRNOG00000031916	Timeless	17.7595	1.75192	20913.2	2.96103	0.385977	7.67153	1.6996e-14	1.24325e-13
ENSRNOG00000008543	Pdlim2	20.7395	2.21212	239.646	2.81908	0.367642	7.66799	1.74713e-14	1.27736e-13
ENSRNOG00000018518	AABR07005779.1	8.11474	18.7044	121.219	-1.59089	0.20748	-7.66768	1.7513e-14	1.27974e-13
ENSRNOG00000010260	Dixdc1	3.42844	7.59281	350.43	-1.51974	0.198241	-7.66609	1.77315e-14	1.29504e-13
ENSRNOG00000007905	Itga7	0.117252	9.19153	126.5	-6.62795	0.864792	-7.66422	1.79928e-14	1.31345e-13
ENSRNOG00000011598	Slc15a1	16.8337	0.0183119	86.0324	9.38347	1.22443	7.66352	1.80898e-14	1.31985e-13
ENSRNOG00000019368	Scnn1a	0.174678	2.61283	749.474	-4.24055	0.553385	-7.66293	1.81744e-14	1.32534e-13
ENSRNOG00000047812	NEWGENE_1586233	92.4044	0	89.1637	9.1042	1.18832	7.6614	1.83915e-14	1.34048e-13
ENSRNOG00000020736	Nadsyn1	49.8089	14.7778	206.065	1.39037	0.181487	7.66097	1.84531e-14	1.34428e-13
ENSRNOG00000060262	Prps1	35.2288	9.59426	258.481	1.51215	0.197387	7.66084	1.84718e-14	1.34495e-13
ENSRNOG00000026907	Zbtb37	6.09753	0.447772	24.1858	3.51052	0.458253	7.66066	1.84979e-14	1.34616e-13
ENSRNOG00000012488	Rab2b	19.3803	4.96297	90.9866	1.63472	0.21348	7.65749	1.89597e-14	1.37906e-13
ENSRNOG00000001259	Cux2	5.01071	0.457049	49.7231	3.28598	0.429151	7.65692	1.90445e-14	1.38451e-13
ENSRNOG00000011619	Myo9a	1.03268	3.48806	100.805	-2.14062	0.279621	-7.65546	1.92621e-14	1.39961e-13
ENSRNOG00000036798	Dusp3	7.57424	23.7374	247.984	-2.02866	0.26502	-7.65475	1.93686e-14	1.40663e-13
ENSRNOG00000058416	LOC103691556	12.8041	0	120.075	9.12353	1.19215	7.65299	1.96361e-14	1.42532e-13
ENSRNOG00000003501	Lyzl6	27.8524	0	53.4369	9.16462	1.19762	7.65238	1.9729e-14	1.43134e-13
ENSRNOG00000006110	Jph1	4.61424	0.0372474	124.585	6.63197	0.866716	7.65184	1.98118e-14	1.43661e-13
ENSRNOG00000011763	Serp1	180.962	327.08	2097.18	-1.23781	0.161775	-7.6514	1.98805e-14	1.44085e-13
ENSRNOG00000000563	Adamts14	20.2424	0.504559	105.021	4.84591	0.633367	7.65103	1.99375e-14	1.44424e-13
ENSRNOG00000000443	LOC103689965	491.266	108.102	3535.15	1.80353	0.235727	7.65093	1.99525e-14	1.44459e-13
ENSRNOG00000029658	Rnf213	35.1161	7.06535	587.896	1.94056	0.253683	7.64954	2.01695e-14	1.45956e-13
ENSRNOG00000000127	Kpna6	28.8717	7.70266	679.383	1.53086	0.200169	7.64787	2.0434e-14	1.47795e-13
ENSRNOG00000050111	Cenpo	11.5184	0.852489	70.1781	3.35402	0.43861	7.64692	2.05854e-14	1.48814e-13
ENSRNOG00000000779	Znrd1	8.6303	24.061	109.784	-1.89638	0.248	-7.64672	2.06174e-14	1.48969e-13
ENSRNOG00000006628	Dusp16	25.1229	2.67633	130.293	2.84028	0.371612	7.64312	2.12019e-14	1.53114e-13
ENSRNOG00000011440	Ccdc39	1.49247	5.533	63.6701	-2.30402	0.301516	-7.64145	2.14795e-14	1.5504e-13
ENSRNOG00000005147	Ccdc157	3.9196	0.525764	938.334	2.53485	0.331736	7.64116	2.15271e-14	1.55304e-13
ENSRNOG00000000881	Mmgt1	2.39485	18.0673	63.8361	-3.33727	0.436843	-7.63951	2.18042e-14	1.57223e-13
ENSRNOG00000020347	Nup98	5.782	18.7603	518.714	-1.95981	0.25659	-7.63793	2.20744e-14	1.59091e-13
ENSRNOG00000019497	Mrpl17	80.976	136.959	530.372	-1.10269	0.144399	-7.63644	2.23315e-14	1.60862e-13
ENSRNOG00000012073	Abhd14b	126.984	335.974	1087.49	-1.84075	0.241069	-7.63578	2.24454e-14	1.616e-13
ENSRNOG00000011431	Mfhas1	5.88852	0.401155	119.286	3.472	0.454726	7.63536	2.25198e-14	1.61981e-13
ENSRNOG00000055314	Msrb1	118.675	221.711	583.846	-1.26438	0.165595	-7.63535	2.25211e-14	1.61981e-13
ENSRNOG00000047781	Slc25a23	8.86878	50.5073	164.254	-2.90908	0.381081	-7.63377	2.2798e-14	1.63889e-13
ENSRNOG00000025155	Lmtk2	2.12211	7.94244	139.021	-2.23938	0.29349	-7.63017	2.3445e-14	1.68369e-13
ENSRNOG00000027028	Lamtor4	36.6037	0	107.464	9.13952	1.1978	7.63023	2.34339e-14	1.68369e-13
ENSRNOG00000014783	Pgghg	16.2736	2.46328	164.268	2.28152	0.299022	7.62993	2.34876e-14	1.68504e-13
ENSRNOG00000018886	Prxl2c	92.2227	14.7143	100.675	2.26053	0.296269	7.62999	2.34772e-14	1.68504e-13
ENSRNOG00000021365	Ybey	8.93304	2.04393	65.3669	1.78157	0.233506	7.62967	2.35352e-14	1.6876e-13
ENSRNOG00000055293	Ptprb	6.45924	1.4834	180.391	1.80394	0.236454	7.62914	2.36318e-14	1.69367e-13
ENSRNOG00000024603	Rps15	461.171	881.971	3066.38	-1.26457	0.165761	-7.62887	2.36823e-14	1.69644e-13
ENSRNOG00000010967	Cdc37l1	47.878	14.3102	377.641	1.43513	0.188121	7.62879	2.3697e-14	1.69663e-13
ENSRNOG00000005141	Hus1	2.86082	11.0776	80.9085	-2.29816	0.301327	-7.62679	2.40678e-14	1.72231e-13
ENSRNOG00000037647	Ostm1	23.4043	7.03703	176.758	1.37741	0.180642	7.62506	2.43921e-14	1.74463e-13
ENSRNOG00000017752	Mccc2	32.4876	72.402	449.831	-1.55807	0.204384	-7.62322	2.47432e-14	1.76885e-13
ENSRNOG00000017660	Inpp4a	11.5231	2.21322	677.736	1.98409	0.260314	7.62191	2.49944e-14	1.7859e-13
ENSRNOG00000026425	Ppp6r2	16.374	24.5932	1213.98	-1.01357	0.133	-7.6208	2.52115e-14	1.80051e-13
ENSRNOG00000008672	Chmp5	76.2135	119.177	771.63	-1.02752	0.134854	-7.61953	2.54606e-14	1.81556e-13
ENSRNOG00000012604	Swsap1	25.2557	6.51903	71.5003	1.57482	0.206681	7.61956	2.54543e-14	1.81556e-13
ENSRNOG00000025338	Msi2	1.07178	7.65854	72.4541	-3.20845	0.42108	-7.61958	2.54497e-14	1.81556e-13
ENSRNOG00000006828	Baz1a	13.3602	3.85916	229.15	1.51994	0.199549	7.61688	2.59877e-14	1.85221e-13
ENSRNOG00000021682	Dcakd	30.9703	6.58967	89.4755	1.80953	0.237599	7.61591	2.61832e-14	1.8652e-13
ENSRNOG00000025676	Gask1a	7.92429	0.205039	19.4563	4.81877	0.633113	7.61123	2.71494e-14	1.93306e-13
ENSRNOG00000037595	Gpbp1l1	38.2583	12.1603	244.732	1.27195	0.167214	7.60676	2.81047e-14	1.99908e-13
ENSRNOG00000053766	Ramp3	15.8835	0.408106	104.055	5.01004	0.658625	7.60681	2.80951e-14	1.99908e-13
ENSRNOG00000018131	Slc16a4	22.8194	103.932	371.262	-2.43168	0.319691	-7.60635	2.81947e-14	2.00447e-13
ENSRNOG00000009075	Trim13	19.7436	3.70225	51.5631	2.07848	0.273322	7.6045	2.86017e-14	2.03238e-13
ENSRNOG00000020506	Khnyn	66.2216	18.6072	294.627	1.41395	0.185951	7.60388	2.87373e-14	2.04099e-13
ENSRNOG00000021240	Atrn	17.0736	52.5793	478.093	-1.97921	0.260398	-7.60074	2.94449e-14	2.0902e-13
ENSRNOG00000023807	Ccnyl1	2.33512	7.08526	89.4458	-1.9554	0.257358	-7.59797	3.00808e-14	2.13428e-13
ENSRNOG00000003837	Mif4gd	29.0348	63.2356	237.463	-1.48563	0.195595	-7.59544	3.06745e-14	2.17531e-13
ENSRNOG00000019161	Cpeb1	7.96678	0	100.052	9.33582	1.22918	7.59515	3.07426e-14	2.17905e-13
[truncated: 13,179 more rows]

## Sheet: Spleen
GeneID	GeneName	TPM_Spalax	TPM_Rat	baseMean	log2FoldChange	lfcSE	stat	pvalue	padj
ENSRNOG00000018993	Ilk	1.34011	172.079	415.101	-6.45225	0.161738	-39.8932	0	0
ENSRNOG00000029574	Rps4x	4130.87	15.919	3851.1	8.53186	0.173965	49.0434	0	0
ENSRNOG00000033152	Rps18l1	4038.54	33.2518	2102.3	7.4259	0.168768	44.0007	0	0
ENSRNOG00000037897	Rps19l2	4031.83	9.6745	2298.88	9.21234	0.228915	40.2435	0	0
ENSRNOG00000032605	Rpl32	1083.88	9.61726	998.883	7.33887	0.202969	36.1576	2.82766e-286	8.50787e-283
ENSRNOG00000045885	LOC100365810	2287.06	9.44483	1312.86	8.42375	0.244379	34.47	2.25724e-260	5.65966e-257
ENSRNOG00000062298	Rpl13a	2382.53	98.0837	4886.91	5.10211	0.149088	34.2221	1.13342e-256	2.43588e-253
ENSRNOG00000049236	Myh9	176.342	1.27857	1389.14	7.63556	0.223915	34.1002	7.31752e-255	1.37606e-251
ENSRNOG00000055012	LOC108348078	120.537	4.75469	780.437	5.19928	0.161423	32.2091	1.31696e-227	2.20138e-224
ENSRNOG00000015320	Atp5mc2	2.7601	1252.76	1020.78	-8.29268	0.258904	-32.03	4.16747e-225	6.26954e-222
ENSRNOG00000046621	AABR07043748.1	90.565	2.49664	299.691	5.72639	0.186069	30.7757	5.54347e-208	7.58145e-205
ENSRNOG00000010557	Smarcd2	5.72175	191.046	2051.95	-4.51152	0.149656	-30.146	1.21142e-199	1.51872e-196
[truncated: 15,166 more rows]
