# Supplementary material for: Adaptation of the Spalax galili transcriptome to hypoxia may underlie the complex phenotype featuring longevity and cancer resistance
Source: NPJ Aging. 2025 Mar 6;11(1):16. doi: 10.1038/s41514-025-00206-3 (PMC11882797; doi:10.1038/s41514-025-00206-3)
Supplement: Supplementary file 8 — Data Set 7 [file 41514_2025_206_MOESM8_ESM.xlsx]

## Sheet: Kidney
© 2000-2022 QIAGEN. All rights reserved.
Ingenuity Canonical Pathways	p-value	Ratio	z-score	non-biased	biased	percent biased
Lysine Degradation V	0.024	0.8	-1,000	AASDHPPT,ALDH7A1	AADAT,PIPOX	50
Lysine Degradation II	0.024	0.8	-2,000	AASDHPPT,AASS,ALDH7A1	AADAT	25
Prostanoid Biosynthesis	0.034	0.6	1,342	CYP2S1,HPGDS,PTGES,PTGES2,TBXAS1	PTGDS	16.6667
Cell Cycle: G2/M DNA Damage Checkpoint Regulation	0.045	0.4	1,213	ATM,ATR,BORA,BRCA1,CDC25C,CDC34,CHEK2,CKS1B,CKS2,EP300,FBXL5,MDM4,PTPMT1,RPRM,SKP1,SKP2,YWHAG	CCNB1,CDK1,TOP2A	15
Dopamine Degradation	0.007	0.5	-1,000	ALDH1A1,ALDH1A2,ALDH1A3,ALDH3A2,ALDH3B1,ALDH7A1,ALDH9A1,COMT,IL4I1,LRTOMT,MAOB,SMOX,Sult1a1,SULT1C3	ALDH1B1,SULT1B1	12.5
Extrinsic Prothrombin Activation Pathway	0.004	6,25E-01	1,000	F12,F13A1,F3,F5,F7,FGA,FGB,FGG,SERPINC1	F2	10
BER (Base Excision Repair) Pathway	0.004	4,77E-01	1,964	FEN1,LIG1,MAP2K3,MAP2K4,MAP2K6,MAP2K7,MBD4,MPG,NF1,NTHL1,PCNA,PNKP,RFC2,RFC3,RFC5,SMUG1,SP1,TDG,UNG	NEIL2,SLC19A1	9.52381
PXR/RXR Activation	0.044	3,85E-01	-1,000	ABCB11,ABCC3,ALAS1,ALDH1A1,ALDH3A2,CYP2C8,CYP7A1,HNF4A,IL6,INSR,NR0B2,NR1I2,NR1I3,NR3C1,PAPSS2,PPARA,PPARGC1A,PRKACB,PRKAG2,PRKAR2A,RELA,RXRA,SLCO1B3	HMGCS2,SCD	8
GPCR-Mediated Nutrient Sensing in Enteroendocrine Cells	0.001	4,24E-01	1,443	ADCY10,ADCY2,ADCY3,ADCY6,CACNA1D,CACNA1G,CACNA2D1,CACNA2D2,CACNA2D4,CACNB3,CACNB4,CACNG4,CASR,CATSPER2,FFAR2,GNA14,GNAI2,GNAI3,GNAQ,GNG11,GNG12,GNG3,GNG4,GPBAR1,GUCY1B1,ITPR3,NOTUM,PLCB1,PLCB2,PLCD1,PLCD3,PLCD4,PLCG2,PLCH1,PLCL1,PLCL2,PLCZ1,PRKACB,PRKAG2,PRKAR2A,PRKCA,PRKCQ,PRKD3,RAPGEF4,TAS1R1,TRPM5	CACNA1H,CACNA2D3,CACNG5,GNG7	8
Eicosanoid Signaling	0.043	3,82E-01	1,508	ALOX12,ALOX12B,ALOX5,ALOX5AP,DPEP1,DPEP2,DPEP3,GGT1,HPGDS,LCAT,PLA2G2A,PLA2G3,PLA2G4A,PLA2G4E,PLA2G4F,PLA2G6,PLA2R1,PTGER2,PTGER4,PTGES,PTGES2,PTGFR,PTGIR,TBXAS1	PLA2G7,PTGDS	7.69231
Ethanol Degradation IV	0.006	5,42E-01	-1,941	ACSS1,ACSS2,ACSS3,ALDH1A1,ALDH1A2,ALDH1A3,ALDH3A2,ALDH3B1,ALDH7A1,ALDH9A1,CAT,CYGB	ALDH1B1	7.69231
Synaptic Long Term Depression	0.014	3,54E-01	1,000	CACNA1D,CACNA1G,CACNA2D1,CACNA2D2,CACNA2D4,CACNB3,CACNB4,CACNG4,CATSPER2,CTH,GAD1,GNA13,GNA14,GNAI2,GNAI3,GNAO1,GNAQ,GNAT2,GRIA4,GRM6,GUCY1B1,Gucy1b2,GUCY2C,GUCY2D,IGF1,ITPR3,LCAT,NOS1,NOS2,NOTUM,NPR1,NPR3,PLA2G2A,PLA2G3,PLA2G4A,PLA2G4E,PLA2G4F,PLA2G6,PLA2R1,PLCB1,PLCB2,PLCD1,PLCD3,PLCD4,PLCG2,PLCH1,PLCL1,PLCL2,PLCZ1,PPM1J,PPM1L,PPP2CA,PPP2R1B,PPP2R3A,PPP2R5D,PPP2R5E,PRKCA,PRKCQ,PRKD3,RAP1B,RASD2…	CACNA1H,CACNA2D3,CACNG5,GRM8,PLA2G7	7.24638
Phospholipases	0.01	4,18E-01	1,177	GPLD1,HMOX1,LCAT,LIPG,NOTUM,PLA1A,PLA2G15,PLA2G2A,PLA2G3,PLA2G4A,PLA2G4E,PLA2G4F,PLA2G6,PLA2R1,PLCB1,PLCB2,PLCD1,PLCD3,PLCD4,PLCG2,PLCH1,PLCL1,PLCL2,PLCZ1,PLD5,PLD6	PLA2G7,PLD1	7.14286
Glutamate Receptor Signaling	0.004	4,39E-01	1,155	DLG4,GLUL,GNB1,GNB1L,GNB3,GNG11,GNG12,GNG3,GNG4,GRIA4,GRIK2,GRIK4,GRIK5,GRIN2C,GRIN2D,GRIN3A,GRIN3B,GRINA,GRM6,HOMER1,HOMER3,SLC17A2,SLC1A1,SLC1A2,SLC1A3,SLC1A4,SLC1A7	GNG7,GRM8	6.89655
GADD45 Signaling	0	5,17E-01	1,257	ACVR1B,ACVR1C,ATM,ATR,BRCA1,CCND1,FOXO3,GADD45B,GADD45G,IL1B,MAP2K3,MAP2K4,MAP2K6,MAP2K7,MAP3K4,MAPK11,MAPK12,MAPK14,NFKB1,NFKB2,PCNA,POU2F1,REL,RELA,SMAD3,TGFB2,TGFB3,TGFBR2,WT1	CCNB1,CDK1	6.45161
Noradrenaline and Adrenaline Degradation	0.033	4,32E-01	-1,000	Adh6a,ADHFE1,AKR1A1,ALDH1A1,ALDH1A2,ALDH1A3,ALDH3A2,ALDH3B1,ALDH7A1,ALDH9A1,COMT,IL4I1,LRTOMT,MAOB,SMOX	ALDH1B1	6.25
Superpathway of Cholesterol Biosynthesis	0.001	5,86E-01	1,000	ACAA2,ACAT2,CYP51A1,DHCR24,DHCR7,EBP,FDFT1,GGPS1,HADHA,HSD17B7,LSS,MVD,MVK,NSDHL,PMVK,SC5D	HMGCS2	5.88235
White Adipose Tissue Browning Pathway	0.013	3,7E-01	1,474	ADCY10,ADCY2,ADCY3,ADCY6,ATF2,BDNF,CACNA1D,CACNA1G,CACNA2D1,CACNA2D2,CACNA2D4,CACNB3,CACNB4,CACNG4,CATSPER2,CREB3,CREB3L1,CREB3L4,FCER1G,FGF21,FGFR3,FGFR4,FNDC5,GPBAR1,GUCY1B1,Gucy1b2,ITPR3,LDHB,LDHD,MAPK11,MAPK12,MAPK14,NPR1,PPARA,PPARG,PPARGC1A,PRDM16,PRKAA2,PRKAB2,PRKACB,PRKAG2,PRKAG3,PRKAR2A,RARA,RXRA,SLC16A1,TRPV1,UCP1	CACNA1H,CACNA2D3,CACNG5	5.88235
Neurovascular Coupling Signaling Pathway	0	3,87E-01	1,179	ADORA1,ADORA2B,CACNA1D,CACNA1G,CACNA2D1,CACNA2D2,CACNA2D4,CACNB3,CACNB4,CACNG4,CATSPER2,CTH,Cyp4a14,ENTPD1,ENTPD2,ENTPD4,ENTPD5,ENTPD6,GABBR1,GABBR2,GABRA1,GABRA5,GABRD,GAD1,GNAQ,GRIA4,GRIN2C,GRIN2D,GRIN3A,GRIN3B,GRINA,GUCY1B1,Gucy1b2,GUCY2C,GUCY2D,ITPR3,KCNJ10,KCNJ11,KCNJ12,KCNJ14,KCNJ16,KCNJ2,KCNJ5,KCNJ8,KCNJ9,KCNMA1,KCNMB1,KCNMB4,KCNN4,LCAT,MAPT,MPRIP,NOS1,NPR1,NPR3,P2RX1,P2RY1,PLA2G2A,PLA2G3,…	CACNA1H,CACNA2D3,CACNG5,ENTPD8,PLA2G7	5.74713
Ephrin B Signaling	0	4,86E-01	-1,800	ABI1,CFL1,CFL2,CXCL12,EFNB1,EFNB2,EFNB3,EPHB2,EPHB3,EPHB6,GNA13,GNA14,GNAI2,GNAI3,GNAO1,GNAQ,GNAT2,GNB1,GNB1L,GNB3,GNG11,GNG12,GNG3,GNG4,ITSN2,NCK2,PXN,RAC1,RAC2,RAC3,ROCK2,VAV2,VAV3	EPHB1,GNG7	5.71429
Fatty Acid ?-oxidation I	0.003	5,14E-01	1,000	ACAA1,ACAA2,ACADM,ACSBG1,ACSF2,ACSL4,ECHDC3,ECHS1,HADHA,HSD17B10,IVD,SCP2,SLC27A1,SLC27A2,SLC27A3,SLC27A5,SLC27A6	SDS	5.55556
Senescence Pathway	0	3,72E-01	1,949	ACVR1B,ACVR1C,ANAPC1,ANAPC11,ANAPC4,ANAPC7,ARAF,ATM,ATR,BMPR2,CACNA1D,CACNA2D1,CACNA2D2,CACNA2D4,Cacnb1,CACNB3,CACNB4,CACNG4,CAPN6,CAPN8,CAPN9,CAPNS1,CAT,CCND1,CDC16,CDC23,CDC25A,CDC25C,CDC27,CDK6,CDKN1B,CDKN2B,CHEK2,CHP1,DHCR24,E2F2,E2F5,E2F8,EIF4E,ELF2,ELF4,ELF5,EP300,EP400,FOXO3,FOXO4,GADD45B,GADD45G,IKBKE,IL6,IRF3,ITPR3,ITSN2,MAP2K3,MAP2K4,MAP2K6,MAP2K7,MAPK12,MAPK14,MAPK15,MAPK6,MAPK7,MAPKAP…	CACNA2D3,CACNG5,CCNB1,CDK1,PDK4,PHF19	5.40541
GNRH Signaling	0	4,01E-01	1,336	ADCY10,ADCY2,ADCY3,ADCY6,ATF2,CACNA1D,CACNA1G,CACNA2D1,CACNA2D2,CACNA2D4,CACNB3,CACNB4,CACNG4,CAMK2G,CATSPER2,CREB3,CREB3L1,CREB3L4,EGFR,EGR1,ELK1,GNA14,GNAI2,GNAI3,GNAQ,GNB1,GNB1L,GNB3,GNG11,GNG12,GNG3,GNG4,GRB2,GUCY1B1,HBEGF,ITPR3,LHB,MAP2K3,MAP2K4,MAP2K6,MAP2K7,MAP3K1,MAP3K14,MAP3K4,MAP3K5,MAP3K6,Map3k7,MAP3K8,MAP3K9,MAPK11,MAPK12,MAPK14,MAPK7,NFKB1,NFKB2,Pak2,PLCB1,PLCB2,PRKACB,PRKAG2,PRKAR2A…	CACNA1H,CACNA2D3,CACNG5,GNG7	5.19481
Calcium Signaling	0.003	3,67E-01	2,252	ACTA1,ACTA2,ATF2,ATP2A3,ATP2B2,ATP2B3,ATP2B4,CACNA1D,CACNA1G,CACNA2D1,CACNA2D2,CACNA2D4,CACNB3,CACNB4,CACNG4,CAMK1,CAMK1G,CAMK2G,CAMKK1,CASQ1,CATSPER2,CHP1,CHRNA2,CHRNA5,CHRNA7,CHRNB2,CHRNB4,CHRND,CHRNE,CREB3,CREB3L1,CREB3L4,EP300,GRIA4,GRIN2C,GRIN2D,GRIN3A,GRIN3B,GRINA,HDAC9,ITPR3,LETM1,MEF2A,MEF2D,MYH10,MYH11,MYH9,MYL3,MYL4,MYO18A,MYO1A,NFAT5,NFATC1,NFATC2,NFATC3,PNCK,PPP3CA,PPP3CB,PRKACB,PRKAG…	CACNA1H,CACNA2D3,CACNG5,MYH7B	5
Role of NFAT in Cardiac Hypertrophy	0	4,01E-01	2,491	ADCY10,ADCY2,ADCY3,ADCY6,CACNA1D,CACNA1G,CACNA2D1,CACNA2D2,CACNA2D4,CACNB3,CACNB4,CACNG4,CAMK1,CAMK1G,CAMK2G,CATSPER2,CHP1,CSNK1A1,CTF1,EP300,GNAI2,GNAI3,GNAQ,GNB1,GNB1L,GNB3,GNG11,GNG12,GNG3,GNG4,GRB2,GUCY1B1,HDAC9,IGF1,IL6,IL6ST,ITPR3,MAP2K3,MAP2K4,MAP2K6,MAP2K7,MAP3K1,MAPK11,MAPK12,MAPK14,MEF2A,MEF2D,NOTUM,PIK3C2A,PIK3C2B,PIK3CB,PIK3CG,PIK3R1,PIK3R2,PIK3R3,PLCB1,PLCB2,PLCD1,PLCD3,PLCD4,PLCG2,P…	CACNA1H,CACNA2D3,CACNG5,GNG7	4.49438
G?s Signaling	0.012	3,76E-01	1,915	ADCY10,ADCY2,ADCY3,ADCY6,ADD1,ADORA2B,ATF2,CNGA1,CREB3,CREB3L1,CREB3L4,DRD1,ELK1,GNA13,GNA14,GNAI2,GNAI3,GNAO1,GNAQ,GNAT2,GNB1,GNB1L,GNB3,GNG11,GNG12,GNG3,GNG4,GPER1,GUCY1B1,HTR4,PRKACB,PRKAG2,PRKAR2A,PTGER2,PTGER4,PTGIR,PTH1R,RAPGEF2,RAPGEF3,RAPGEF4,RGS2,RYR1,RYR3,TAAR1,VIPR2	CNR1,GNG7	4.25532
Amyotrophic Lateral Sclerosis Signaling	0.001	4,22E-01	1,808	APAF1,BID,BIRC2,CACNA1D,CACNA2D1,CACNA2D2,CACNA2D4,Cacnb1,CACNB3,CACNB4,CACNG4,CAPN6,CAPN8,CAPN9,CAPNS1,CASP7,CASP9,CAT,CCS,CYCS,GDNF,GLUL,GPX1,GRIA4,GRIK2,GRIK4,GRIK5,GRIN2C,GRIN2D,GRIN3A,GRIN3B,GRINA,IGF1,NEFL,NOS1,PGF,PIK3C2A,PIK3C2B,PIK3CB,PIK3CG,PIK3R1,PIK3R2,PIK3R3,PPP3CA,RAC1,SLC1A2,SOD1	CACNA2D3,CACNG5	4.08163
Sperm Motility	0	0.4	2,030	AATK,ADCY10,ALK,AXL,CACNA1G,CATSPER2,CLK1,CNGA1,DDR1,DDR2,EGFR,EPHA3,EPHA8,EPHB2,EPHB3,ERBB2,ERBB3,FGFR3,FGFR4,FGR,Flt1,FRK,GNA13,GNA14,GNAI2,GNAI3,GNAO1,GNAQ,GNAT2,GNB1,GNB1L,GNB3,GNG11,GNG12,GNG3,GNG4,GUCY1B1,Gucy1b2,INSR,ITK,ITPR3,LCAT,LMTK2,LTK,MAP2K3,MAP2K4,MAP2K6,MAP2K7,MERTK,MST1R,NOTUM,NPR1,NTRK1,NTRK2,NTRK3,PDE1B,PDE4B,PDE4C,PDE4D,PDGFRB,PLA2G2A,PLA2G3,PLA2G4A,PLA2G4E,PLA2G4F,PLA2G6,PLA2…	CACNA1H,EPHB1,GNG7,PLA2G7	3.92157
CREB Signaling in Neurons	0	3,42E-01	1,313	ACKR4,ADCY10,ADCY2,ADCY3,ADCY6,ADCYAP1R1,ADGRA2,ADGRA3,ADGRB3,ADGRD1,ADGRE1,ADGRF3,ADGRG1,ADGRG2,ADGRG3,ADGRG6,ADGRL1,ADGRL3,ADGRL4,ADGRV1,ADORA1,ADORA2B,Adora3/LOC100911796,ADRA1A,ADRA1D,ADRA2A,ADRA2B,APLNR,ATF2,BMP6,BMPR1A,BMPR2,C5AR2,CACNA1D,CACNA1G,CACNA2D1,CACNA2D2,CACNA2D4,CACNB3,CACNB4,CACNG4,CALCRL,CAMK2G,CASR,CATSPER2,CCKBR,CCR1,CCR10,CCR9,CELSR2,CELSR3,CNR2,CREB3,CREB3L1,CREB3L4,CRHR2,D…	CACNA1H,CACNA2D3,CACNG5,CNR1,GHRHR,GNG7,GPR63,GRM8	3.86473
Cardiac ?-adrenergic Signaling	0	4,58E-01	1,543	ADCY10,ADCY2,ADCY3,ADCY6,AKAP1,AKAP10,AKAP11,AKAP12,AKAP13,AKAP3,AKAP8,ATP2A3,CACNA1D,CACNA2D1,CACNA2D2,CACNA2D4,Cacnb1,CACNB3,CACNB4,CACNG4,ENPP1,ENPP6,FICD,GDE1,GDPD1,GDPD3,GNA13,GNA14,GNAI2,GNAI3,GNAO1,GNAQ,GNAT2,GNB1,GNB1L,GNB3,GNG11,GNG12,GNG3,GNG4,GRK3,GUCY1B1,MPPED2,PDE10A,PDE1B,PDE3B,PDE4B,PDE4C,PDE4D,PDE5A,PDE7A,PDE7B,PDE9A,PKIG,PLD6,PPM1J,PPM1L,PPP1R10,PPP1R11,PPP1R14A,PPP1R14C,PPP1R14D…	CACNA2D3,CACNG5,GNG7	3.65854
Oxytocin Signaling Pathway	0	4,22E-01	1,486	ABCB8,ABCC9,ARRB1,ATF2,ATP2B2,ATP2B3,ATP2B4,CACNA1D,CACNA2D1,CACNA2D2,CACNA2D4,Cacnb1,CACNB3,CACNB4,CACNG4,CAMKK1,CCDC51,CCL5,CHP1,CREB3,CREB3L1,CREB3L4,CTH,EGFR,GAD1,GNA13,GNAI2,GNAI3,GNAO1,GNAQ,GNB1,GNB1L,GNB3,GNG11,GNG12,GNG3,GNG4,GRB2,GUCY1B1,Gucy1b2,GUCY2C,GUCY2D,HSPB1,HSPB2,HSPB3,HSPB7,IL6,ITPR3,KCNJ8,KCNT2,MAP2K4,MAPK11,MAPK12,MAPK14,MAPK15,MAPK6,MAPK7,MFN2,MPRIP,MYH10,MYH11,MYH9,MYL3,MYL4…	CACNA2D3,CACNG5,GNG7,MYH7B	3.36134
Estrogen-Dependent Breast Cancer Signaling	0.048	3,7E-01	-1,091	AKR1C4,ATF2,CCND1,CREB3,CREB3L1,CREB3L4,EGFR,ELK1,HSD17B10,HSD17B13,HSD17B14,HSD17B7,IGF1,NFKB1,NFKB2,PIK3C2A,PIK3C2B,PIK3CB,PIK3CG,PIK3R1,PIK3R2,PIK3R3,RAP1B,RASD2,REL,RELA,RRAS2,SP1,TERT	ESR1	3.33333
Role of MAPK Signaling in Inhibiting the Pathogenesis of Influenza	0.024	3,9E-01	1,461	ARAF,ATF2,CCL5,CXCL10,EIF2AK2,IL1B,IL6,LCAT,MAP2K3,MAP2K4,MAP2K6,MAP2K7,MAP3K5,MAPK11,MAPK12,MAPK14,NFKB1,NFKB2,NFKBIA,NFKBID,PLA2G2A,PLA2G3,PLA2G4A,PLA2G4E,PLA2G4F,PLA2G6,PLA2R1,RPS6KA3,TLR4	PLA2G7	3.33333
Estrogen Receptor Signaling	0	3,69E-01	1,105	ADCY10,ADCY2,ADCY3,ADCY6,ATF2,ATP5F1B,ATP5F1D,ATP5PB,CACNA1D,CACNA2D1,CACNA2D2,CACNA2D4,Cacnb1,CACNB3,CACNB4,CACNG4,CARM1,CAV1,CCND1,CFL1,CFL2,CREB3,CREB3L1,CREB3L4,DLG4,EGFR,EIF2B5,EIF4E,EP300,FBXO32,FOXO3,FOXO4,FOXO6,GNA13,GNA14,GNAI2,GNAI3,GNAO1,GNAQ,GNAT2,GNB1,GNB1L,GNB3,GNG11,GNG12,GNG3,GNG4,GPER1,GPS2,GRB2,GUCY1B1,HIF1A,HSP90AA1,HSP90B1,IGF1,IGF2,MDK,MED13L,MED17,MED27,MMP10,MMP12,MMP13,MMP…	AGT,CACNA2D3,CACNG5,ESR1,GNG7	3.31126
Role of BRCA1 in DNA Damage Response	0.013	0.4	1,528	ACTB,ATM,ATR,ATRIP,BARD1,BRCA1,BRCA2,BRCC3,CHEK2,E2F2,E2F5,E2F8,FAAP24,FANCA,FANCB,FANCC,FANCG,MLH1,MSH6,PBRM1,POU2F1,RAD50,RAD51,RB1,RBBP8,RFC2,RFC3,RFC5,SMARCC1,SMARCD2,TOPBP1	SLC19A1	3.125
Neurotrophin/TRK Signaling	0.009	4,1E-01	2,200	ATF2,BDNF,CREB3,CREB3L1,CREB3L4,FRS2,GAB1,GRB2,MAP2K3,MAP2K4,MAP2K6,MAP2K7,MAP3K5,NGF,NGFR,NTF4,NTRK1,NTRK2,NTRK3,PIK3C2A,PIK3C2B,PIK3CB,PIK3CG,PIK3R1,PIK3R2,PIK3R3,RAP1B,RASD2,RRAS2,SHC1,SOS1	SORCS1	3.125
Phagosome Formation	0	3,39E-01	1,245	ACKR4,ACTR2,ADCYAP1R1,ADGRA2,ADGRA3,ADGRB3,ADGRD1,ADGRE1,ADGRF3,ADGRG1,ADGRG2,ADGRG3,ADGRG6,ADGRL1,ADGRL3,ADGRL4,ADGRV1,ADORA1,ADORA2B,Adora3/LOC100911796,ADRA1A,ADRA1D,ADRA2A,ADRA2B,AP1M2,AP1S1,AP1S3,APBB1IP,APLNR,ARFIP2,C3,C5AR2,CALCRL,CASR,CCKBR,CCR1,CCR10,CCR9,CD14,CELSR2,CELSR3,CFL1,CFL2,CLEC4E,CLEC7A,CNR2,COLEC12,CRHR2,DOCK1,DRD1,DRD4,EDNRA,ELMO3,F2R,F2RL1,F2RL2,FCAMR,FCER1G,FCER2,FCGR1A,FC…	CNR1,GHRHR,GPR63,GRM8,MYH7B,PLA2G7,PLD1	2.99145
IL-8 Signaling	0.026	3,43E-01	-2,138	ARAF,CCND1,CDH1,EGFR,Flt1,FNBP1,GNA13,GNA14,GNAI2,GNAI3,GNAO1,GNAQ,GNAT2,GNB1,GNB1L,GNB3,GNG11,GNG12,GNG3,GNG4,GPLD1,HBEGF,HMOX1,ICAM1,IKBKE,IQGAP1,IRAK1,IRAK2,ITGAX,ITGB2,LASP1,MAP2K4,MAPK12,MMP9,NFKB1,NFKBIA,PGF,PIK3C2A,PIK3C2B,PIK3CB,PIK3CG,PIK3R1,PIK3R2,PIK3R3,PLCB2,PLD5,PLD6,PRKCA,PRKCQ,PRKD3,PTK2B,RAB11FIP2,RAC1,RAC2,RAC3,RAP1B,RASD2,RELA,RHOB,RHOBTB1,RHOG,RHOH,RHOJ,RHOT2,Rhou,RND3,ROCK2,RR…	GNG7,PLD1	2.77778
Hepatic Fibrosis Signaling Pathway	0	3,79E-01	-1,069	ACTA2,ACVR1B,ACVR1C,ARAF,ATF2,BMPR2,CACNA1D,CACNA2D1,CACNA2D2,CACNA2D4,Cacnb1,CACNB3,CACNB4,CACNG4,CCDC88A,CCL5,CCND1,CD40,CDKN1B,COL11A2,COL3A1,CREB3,CREB3L1,CREB3L4,CSNK1A1,CSNK1G1,CSNK1G2,DVL2,DVL3,EDN1,EDNRA,ELK1,Flt1,FNBP1,FOXO4,FTH1,FTL,FZD1,FZD2,FZD3,FZD4,FZD8,FZD9,GLIS2,GNAI2,GNAI3,HIF1A,ICAM1,IKBKE,IL17RA,IL18,IL1B,IL1RAP,IL33,IRAK1,IRAK2,IRS2,ITGA1,ITGA10,ITGA11,ITGA2,ITGA2B,ITGA3,ITGA5…	AGT,CACNA2D3,CACNG5,CNR1	2.5
Dopamine-DARPP32 Feedback in cAMP Signaling	0	4,57E-01	1,291	ADCY10,ADCY2,ADCY3,ADCY6,ATF2,ATP2A3,CACNA1D,CACNA2D1,CACNA2D2,CACNA2D4,Cacnb1,CACNB3,CACNB4,CACNG4,CAMKK1,CHP1,CREB3,CREB3L1,CREB3L4,CREM,CSNK1A1,CSNK1G1,CSNK1G2,DRD1,DRD4,GNAI2,GNAI3,GNAQ,GRIN2C,GRIN2D,GRIN3A,GRIN3B,GRINA,GUCY1B1,Gucy1b2,ITPR3,KCNJ10,KCNJ11,KCNJ12,KCNJ14,KCNJ16,KCNJ2,KCNJ5,KCNJ8,KCNJ9,NOS1,NOTUM,PAWR,PLCB1,PLCB2,PLCD1,PLCD3,PLCD4,PLCG2,PLCH1,PLCL1,PLCL2,PLCZ1,PPM1J,PPM1L,PPP1R1…	CACNA2D3,CACNG5	2.38095
Sumoylation Pathway	0.003	4,08E-01	1,826	CDH1,CEBPA,EP300,FAS,FNBP1,ISG20,MAP2K4,MAP3K5,MAPK12,NFKB1,NFKB2,NFKBIA,NR3C1,PCNA,PML,RAC1,RAC2,RAC3,RAN,RCOR1,RFC2,RFC3,RFC5,RHOB,RHOBTB1,RHOG,RHOH,RHOJ,RHOT2,Rhou,RND3,RNF4,SENP1,SENP5,SENP7,SP1,SP3,STUB1,TDG,UBA2,ZEB1	SLC19A1	2.38095
Neuropathic Pain Signaling In Dorsal Horn Neurons	0.002	4,16E-01	1,852	BDNF,CAMK1,CAMK1G,CAMK2G,ELK1,GPR37,GRIA4,GRIN2C,GRIN2D,GRIN3A,GRIN3B,GRINA,GRM6,ITPR3,KCNH2,KCNN4,NOTUM,NTRK2,PIK3C2A,PIK3C2B,PIK3CB,PIK3CG,PIK3R1,PIK3R2,PIK3R3,PLCB1,PLCB2,PLCD1,PLCD3,PLCD4,PLCG2,PLCH1,PLCL1,PLCL2,PLCZ1,PRKACB,PRKAG2,PRKAR2A,PRKCA,PRKCQ,PRKD3	GRM8	2.38095
Fc? Receptor-mediated Phagocytosis in Macrophages and Monocytes	0	4,47E-01	-2,030	ACTA1,ACTA2,ACTB,ACTR2,CRK,DGKB,DOCK1,FCGR1A,FCGR2A,FCGR3A/FCGR3B,FGR,FYB1,GAB2,GPLD1,HMOX1,INPP5D,MYO5A,NCK2,PIK3CG,PIK3R1,PIK3R2,PIK3R3,PIP5K1A,PLA2G6,PLD5,PLD6,PRKCA,PRKCQ,PRKD3,PTEN,PTK2B,PXN,RAB11A,RAC1,RAC2,RAC3,RPS6KB2,SYK,VAV2,VAV3,WAS	PLD1	2.38095
Protein Kinase A Signaling	0	4,25E-01	1,951	Acp1/LOC102549052,ADCY10,ADCY2,ADCY3,ADCY6,ADD1,AKAP1,AKAP10,AKAP11,AKAP12,AKAP13,AKAP3,AKAP8,ANAPC1,ANAPC11,ANAPC4,ANAPC7,ATF2,CAMK2G,CDC16,CDC23,CDC25A,CDC25C,CDC27,Cdkn3,CHP1,CNGA1,CREB3,CREB3L1,CREB3L4,CREM,DUSP10,DUSP11,DUSP12,DUSP15,DUSP18,DUSP2,DUSP3,DUSP7,DUSP9,EBI3,ELK1,ENPP1,ENPP6,EPM2A,EYA1,EYA2,EYA3,FICD,FLNA,FLNC,GDE1,GDPD1,GDPD3,GNA13,GNAI2,GNAI3,GNAQ,GNB1,GNB1L,GNB3,GNG11,GNG12,GNG…	GNG7,GYS2,HHAT,PTPRQ	2.29885
cAMP-mediated signaling	0	3,83E-01	1,585	ADCY10,ADCY2,ADCY3,ADCY6,ADORA1,ADORA2B,ADRA2A,ADRA2B,AKAP1,AKAP10,AKAP11,AKAP12,AKAP13,AKAP3,AKAP8,APLNR,ATF2,CAMK1,CAMK1G,CAMK2G,CNGA1,CNR2,CREB3,CREB3L1,CREB3L4,CREM,DRD1,DRD4,DUSP9,ENPP1,ENPP6,FICD,FPR1,GABBR1,GABBR2,GDE1,GDPD1,GDPD3,GNAI2,GNAI3,GNAO1,GPER1,GRM6,GUCY1B1,HRH3,HTR1B,HTR4,LPAR1,MPPED2,NPR3,NPY1R,OPRL1,P2RY14,PDE10A,PDE1B,PDE3B,PDE4B,PDE4C,PDE4D,PDE5A,PDE7A,PDE7B,PDE9A,PKIG,PLD6,…	CNR1,GRM8	2.22222
Osteoarthritis Pathway	0	3,94E-01	-1,543	ACVRL1,ADAMTS4,ALPL,ANKH,ATF2,BGLAP,BMPR1A,BMPR2,CASP6,CASP7,CASP9,CASQ1,CASR,CCN4,CNMD,CREB3,CREB3L1,CREB3L4,DCN,DDR2,EPAS1,FGFR3,FN1,FOXO3,FRZB,FZD1,FZD2,FZD3,FZD4,FZD8,FZD9,GLIS2,GREM1,HIF1A,IHH,IL1B,IL1RAP,ITGA1,ITGA10,ITGA11,ITGA2,ITGA2B,ITGA3,ITGA5,ITGA6,ITGA8,ITGAL,ITGAX,ITGB2,ITGB6,ITGB7,ITGB8,LRP1,MMP10,MMP12,MMP13,MMP9,NAMPT,NFKB1,NFKB2,NOS2,PGF,PPARG,PPARGC1A,PRKAA2,PRKAB2,PRKAG2,PRKAG…	HTRA1,SOX9	2.15054
Synaptic Long Term Potentiation	0.012	3,74E-01	2,188	ATF2,CAMK2G,CHP1,CREB3,CREB3L1,CREB3L4,EP300,GNA14,GNAQ,GRIA4,GRIN2C,GRIN2D,GRIN3A,GRIN3B,GRINA,GRM6,ITPR3,NOTUM,PLCB1,PLCB2,PLCD1,PLCD3,PLCD4,PLCG2,PLCH1,PLCL1,PLCL2,PLCZ1,PPP1R10,PPP1R11,PPP1R14A,PPP1R14C,PPP1R14D,PPP1R3A,PPP1R3C,PPP1R3D,PPP3CA,PPP3CB,PRKACB,PRKAG2,PRKAR2A,PRKCA,PRKCQ,PRKD3,RAP1B,RAPGEF3,RASD2,RRAS2	GRM8	2.04082
Thrombin Signaling	0	4,4E-01	-1,000	ADCY10,ADCY2,ADCY3,ADCY6,ARHGEF10L,ARHGEF11,ARHGEF15,ARHGEF19,ARHGEF2,ARHGEF25,ARHGEF26,ARHGEF28,ARHGEF33,ARHGEF39,ARHGEF4,ARHGEF6,ARHGEF7,CAMK1,CAMK1G,CAMK2G,EGFR,ELK1,F2R,F2RL2,FNBP1,GATA1,GATA2,GATA3,GNA13,GNA14,GNAI2,GNAI3,GNAO1,GNAQ,GNAT2,GNB1,GNB1L,GNB3,GNG11,GNG12,GNG3,GNG4,GRB2,GUCY1B1,ITPR3,MAPK11,MAPK12,MAPK14,MPRIP,MYL3,MYL4,MYLK,MYLPF,NFKB1,NFKB2,NOTUM,PIK3C2A,PIK3C2B,PIK3CB,PIK3CG,PI…	F2,GNG7	2.0202
SNARE Signaling Pathway	0.004	3,9E-01	1,511	ADCY10,ADCY2,ADCY3,ADCY6,CACNA2D1,CACNA2D2,Cacnb1,CACNB3,CACNB4,CAMK2G,CPLX1,CPLX2,DNAJC5,GOSR1,GOSR2,GUCY1B1,MYH10,MYH11,MYH9,MYL3,MYL4,MYO18A,MYO1A,NAPB,PRKACB,PRKAG2,PRKAR2A,RAB11A,RAB1A,RAB27A,RAB2A,RAB39A,RAB6A,RAB8A,RAB9B,SGTA,STX16,STXBP1,STXBP4,SYN2,SYN3,SYT11,SYT13,SYT14,SYT16,SYT17,SYT3,SYT4,Syt7,SYT9,UNC13A,VTI1A	MYH7B	1.88679
Cardiac Hypertrophy Signaling (Enhanced)	0	4,03E-01	1,115	ACE,ACVR1B,ACVR1C,ADCY10,ADCY2,ADCY3,ADCY6,ADRA1A,ADRA1D,ADRA2A,ADRA2B,AKAP13,ATF2,ATP2A3,BMPR2,CACNA1D,CACNA2D1,CACNA2D2,CACNA2D4,Cacnb1,CACNB3,CACNB4,CACNG4,CAMK2G,CHP1,CNTF,CSF2RB,CTF1,DLG1,DVL2,DVL3,EDN1,EDNRA,EIF2B5,EIF4E,ELK1,ENPP1,ENPP6,EP300,FGF1,FGF21,FGF9,FGFR3,FGFR4,FICD,FZD1,FZD2,FZD3,FZD4,FZD8,FZD9,GDE1,GDPD1,GDPD3,GHR,GNA13,GNA14,GNAI2,GNAI3,GNAQ,GNB1,GNB1L,GNB3,GNG11,GNG12,GNG3,GNG…	AGT,CACNA2D3,CACNG5,GNG7	1.82648
P2Y Purigenic Receptor Signaling Pathway	0.001	4,14E-01	1,180	ADCY10,ADCY2,ADCY3,ADCY6,ATF2,CREB3,CREB3L1,CREB3L4,GNAI2,GNAI3,GNAQ,GNB1,GNB1L,GNB3,GNG11,GNG12,GNG3,GNG4,GUCY1B1,ITGA2B,NFKB1,NFKB2,NOTUM,P2RY1,P2RY2,P2RY4,PIK3C2A,PIK3C2B,PIK3CB,PIK3CG,PIK3R1,PIK3R2,PIK3R3,PLCB1,PLCB2,PLCD1,PLCD3,PLCD4,PLCG2,PLCH1,PLCL1,PLCL2,PLCZ1,PRKACB,PRKAG2,PRKAR2A,PRKCA,PRKCQ,PRKD3,RAP1B,RASD2,REL,RELA,RRAS2	GNG7	1.81818
Endocannabinoid Cancer Inhibition Pathway	0.005	3,81E-01	-2,060	ADCY10,ADCY2,ADCY3,ADCY6,AKT1S1,ATF2,CASP6,CASP7,CASP9,CASQ1,CCND1,CDH1,CDKN1B,CNR2,CREB3,CREB3L1,CREB3L4,DDIT3,GNA13,GNAI2,GNAI3,GNAO1,GNAQ,GNB1L,GUCY1B1,HIF1A,MAP2K3,MAP2K4,MAP2K6,MAP2K7,MAPK14,MLST8,NOS1,NOS2,PGF,PIK3C2A,PIK3C2B,PIK3CB,PIK3CG,PIK3R1,PIK3R2,PIK3R3,PRKAA2,PRKAB2,PRKACB,PRKAG2,PRKAG3,PRKAR2A,ROCK2,SMPD3,SMPD4,SNAI2,SPTLC2,TRPV1,VIM	CNR1	1.78571
Synaptogenesis Signaling Pathway	0.001	3,63E-01	2,245	ACTR2,ADCY10,ADCY2,ADCY3,ADCY6,AFDN,AP2S1,ARHGEF7,ATF2,BDNF,CACNA2D1,CACNA2D2,Cacnb1,CACNB3,CACNB4,CADM1,CAMK2G,CDH1,CDH16,CDH2,CDH24,CDH3,CDH4,CDH6,CFL1,CLASP2,CNTNAP1,CPLX1,CPLX2,CREB3,CREB3L1,CREB3L4,CRK,CTNND1,DLG4,DNAJC5,EFNA2,EFNA5,EFNB1,EFNB2,EFNB3,EPHA3,EPHA7,EPHA8,EPHB2,EPHB3,EPHB6,FARP1,FGR,GOSR1,GOSR2,GRB2,GRIA4,GRIN2C,GRIN2D,GRIN3A,GRIN3B,GRINA,GRM6,GUCY1B1,ITSN2,LRP1,LRP8,MAPK14,MAPT…	EPHB1,GRM8	1.73913
HOTAIR Regulatory Pathway	0.009	3,68E-01	1,576	AEBP2,AGO1,CD44,CDH1,COL3A1,DNMT3B,ELAVL1,EP300,ERBB2,FOXM1,HOXD10,ICAM1,IRF1,JARID2,KMT2A,KMT2C,LAMTOR5,MEX3B,MMP10,MMP12,MMP13,MMP19,MMP21,MMP23B,MMP24,MMP28,MMP7,MMP9,MRTFA,NFKB1,NFKB2,NFKBIA,PIK3C2A,PIK3C2B,PIK3CB,PIK3CG,PIK3R1,PIK3R2,PIK3R3,PTEN,RBBP4,RCOR1,REL,RELA,ROCK2,SETDB1,SNAI2,SPP1,SUZ12,TLR4,VIM,WNT10B,WNT11,WNT16,WNT2B,WNT4,WNT5B,WNT6,WNT7A	ESR1	1.66667
CXCR4 Signaling	0.003	3,79E-01	-1,857	ADCY10,ADCY2,ADCY3,ADCY6,ARHGEF11,CD4,CRK,CXCL12,DOCK1,EGR1,ELK1,ELMO3,FNBP1,GNA13,GNA14,GNAI2,GNAI3,GNAO1,GNAQ,GNAT2,GNB1,GNB1L,GNB3,GNG11,GNG12,GNG3,GNG4,GUCY1B1,ITPR3,MAP2K4,MAPK12,MYL3,MYL4,MYLPF,Pak2,PIK3C2A,PIK3C2B,PIK3CB,PIK3CG,PIK3R1,PIK3R2,PIK3R3,PLCB1,PLCB2,PRKCA,PRKCQ,PRKD3,PXN,RAC1,RAC2,RAC3,RAP1B,RASD2,RHOB,RHOBTB1,RHOG,RHOH,RHOJ,RHOT2,Rhou,RND3,ROCK2,RRAS2	GNG7	1.5625
Regulation Of The Epithelial Mesenchymal Transition By Growth Factors Pathway	0.031	3,44E-01	1,016	ARAF,CDH1,CDH2,EGFR,EGR1,ERBB2,FGF1,FGF21,FGF9,FGFR3,FGFR4,FRS2,GAB1,GRB2,HGF,IKBKE,IL6,IL6R,LATS2,MAP2K3,MAP2K4,MAP2K6,MAP2K7,MAP3K1,MAPK11,MAPK12,MAPK14,MEST,MMP9,NFKB1,NFKB2,NGFR,PARD6G,PDGFA,PDGFRB,PIK3C2A,PIK3C2B,PIK3CB,PIK3CG,PIK3R1,PIK3R2,PIK3R3,RAC1,RAP1B,RASD2,REL,RELA,RRAS2,SHC1,SMAD3,SNAI2,SOS1,TAB1,TGFB2,TGFB3,TGFBR2,TNFRSF11B,TNFRSF1B,TNFSF10,TNFSF11,TNFSF13B,TNFSF8,VIM,WWTR1,ZEB1	CLDN3	1.51515
Relaxin Signaling	0	4,39E-01	1,567	ADCY10,ADCY2,ADCY3,ADCY6,CTH,ELK1,ENPP1,ENPP6,FICD,GAD1,GDE1,GDPD1,GDPD3,GNA13,GNA14,GNAI2,GNAI3,GNAO1,GNAQ,GNAT2,GNB1,GNB1L,GNB3,GNG11,GNG12,GNG3,GNG4,GUCY1B1,Gucy1b2,GUCY2C,GUCY2D,MMP9,MPPED2,NFKB1,NFKB2,NFKBIA,NFKBID,NOS2,NPR1,NPR3,PDE10A,PDE1B,PDE3B,PDE4B,PDE4C,PDE4D,PDE5A,PDE7A,PDE7B,PDE9A,PIK3C2A,PIK3C2B,PIK3CB,PIK3CG,PIK3R1,PIK3R2,PIK3R3,PLD6,PRKACB,PRKAG2,PRKAR2A,RAP1B,REL,RELA,SMPDL3B,TD…	GNG7	1.47059
mTOR Signaling	0.001	3,77E-01	-2,429	AKT1S1,ARHGAP8/PRR5-ARHGAP8,ATG13,DGKZ,EIF3A,EIF3B,EIF3F,EIF3H,EIF4A3,EIF4B,EIF4E,EIF4G1,EIF4G3,FAU,FNBP1,GNB1L,GPLD1,HIF1A,HMOX1,INSR,MLST8,PGF,PIK3C2A,PIK3C2B,PIK3CB,PIK3CG,PIK3R1,PIK3R2,PIK3R3,PLD5,PLD6,PPM1J,PPM1L,PPP2CA,PPP2R1B,PPP2R3A,PPP2R5D,PPP2R5E,PRKAA2,PRKAB2,PRKAG2,PRKAG3,PRKCA,PRKCQ,PRKD3,PRR5L,RAC1,RAC2,RAC3,RAP1B,RASD2,RHOB,RHOBTB1,RHOG,RHOH,RHOJ,RHOT2,Rhou,RICTOR,RND3,RPS10,RPS14,…	PLD1	1.25
ERK/MAPK Signaling	0	4,07E-01	1,195	ARAF,ATF2,CREB3,CREB3L1,CREB3L4,CRK,DOCK1,DUSP2,DUSP9,EIF4E,ELF2,ELF4,ELF5,ELK1,GRB2,HSPB1,HSPB2,HSPB3,HSPB7,ITGA1,ITGA10,ITGA11,ITGA2,ITGA2B,ITGA3,ITGA5,ITGA6,ITGA8,ITGAL,ITGAX,ITGB2,ITGB6,ITGB7,ITGB8,KSR1,MAPKAPK5,MKNK1,NFATC1,Pak2,PIK3C2A,PIK3C2B,PIK3CB,PIK3CG,PIK3R1,PIK3R2,PIK3R3,PLA2G2A,PLA2G3,PLA2G4A,PLA2G4E,PLA2G4F,PLA2G6,PLCG2,PPARG,PPM1J,PPM1L,PPP1R10,PPP1R11,PPP1R14A,PPP1R14C,PPP1R14D,P…	ESR1	1.13636
Huntington's Disease Signaling	0.006	3,5E-01	1,260	APAF1,ARFIP2,ATF2,ATP5F1B,ATP5F1D,ATP5PB,BDNF,CAPN6,CAPN8,CAPN9,CAPNS1,CASP6,CASP7,CASP9,CASQ1,CPLX2,CREB3,CREB3L1,CREB3L4,CTSD,CYCS,DLG4,DNAJB1,DNAJC5,DNM1,DNM1L,EGFR,EP300,GNA14,GNAQ,GNB1,GNB1L,GNB3,GNG11,GNG12,GNG3,GNG4,GOSR1,GOSR2,GRB2,HDAC9,HIP1,HSPA14,HSPA1L,IFT57,IGF1,MAP2K4,MAP2K7,NAPB,NCOR1,NCOR2,NGF,NTRK1,PACSIN1,PENK,PIK3C2A,PIK3C2B,PIK3CB,PIK3CG,PIK3R1,PIK3R2,PIK3R3,PLCB1,PLCB2,POLR2H…	GNG7	1.0101
NAD biosynthesis II (from tryptophan)	0.002	6,92E-01	-1,000	AFMID,HAAO,IDO1,KMO,KYNU,NMNAT2,Nmnat3,QPRT,TDO2		0
Dermatan Sulfate Degradation (Metazoa)	0.026	5,29E-01	-1,000	CEMIP,CEMIP2,GM2A,HEXA,HEXD,HYAL1,HYAL3,IDS,OGA		0
Endoplasmic Reticulum Stress Pathway	0.044	4,76E-01	-1,000	CASP7,CASP9,DDIT3,DNAJC3,ERN1,HSP90B1,MAP3K5,MBTPS2,TAOK3,XBP1		0
PAK Signaling	0.001	4,15E-01	1,029	ARHGEF6,ARHGEF7,CFL1,CFL2,EPHA3,EPHB3,GIT1,GRB2,ITGA1,ITGA10,ITGA11,ITGA2,ITGA2B,ITGA3,ITGA5,ITGA6,ITGA8,ITGAL,ITGAX,ITGB2,ITGB6,ITGB7,ITGB8,MAP2K4,MAPK12,MYL3,MYL4,MYLK,MYLPF,NCK2,PAK1IP1,Pak2,PDGFA,PDGFRB,PIK3C2A,PIK3C2B,PIK3CB,PIK3CG,PIK3R1,PIK3R2,PIK3R3,PTK2B,PXN,RAC1,RAP1B,RASD2,RRAS2,SHC1,SOS1		0
ID1 Signaling Pathway	0.002	3,75E-01	1,039	ABI1,ACVR1B,ACVR1C,ACVRL1,AMHR2,ARAF,BMPR1A,BMPR2,CAV1,CCND1,CDC20,CDKN1B,CHRNA2,CHRNA5,CHRNA7,CHRNB2,CHRNB4,CHRND,CHRNE,DVL2,EGFR,EGR1,EP300,FGFR3,FGFR4,FGR,FN1,FOXO3,FRK,GSPT1,HIF1A,IGF2,IL6,IL6R,KIF11,MAPK11,MAPK12,MAPK14,MCAM,MMP9,NFKB1,NFKB2,NGFR,PARK7,PGF,PIK3C2A,PIK3C2B,PIK3CB,PIK3CG,PIK3R1,PIK3R2,PIK3R3,PLXNB1,PTEN,PTGER4,RAP1B,RAP1GAP,RASD2,RNF125,RRAS2,SEMA4C,SMAD3,SMAD5,SMAD9,STMN3,TFA…		0
Triacylglycerol Biosynthesis	0.001	4,9E-01	-1,043	AGPAT1,AGPAT4,AGPAT5,ASPG,DGAT1,DGAT2L6,ELOVL1,ELOVL2,GPAT2,GPAT4,LPCAT1,LPCAT2,LPCAT4,LPIN1,LPIN3,MBOAT1,MBOAT2,PLPP2,PLPP3,PLPP4,PLPP5,PLPP6,PLPPR2,PLPPR3,TAZ		0
Phosphatidylglycerol Biosynthesis II (Non-plastidic)	0.007	5,19E-01	-1,069	AGPAT1,AGPAT4,AGPAT5,CDS2,GPAT2,GPAT4,LPCAT1,LPCAT2,LPCAT4,MBOAT1,MBOAT2,PGS1,PTPMT1,TAZ		0
CDK5 Signaling	0	4,3E-01	1,121	ADCY10,ADCY2,ADCY3,ADCY6,BDNF,DRD1,EGR1,GUCY1B1,ITGA2,ITGA3,ITGA6,LAMA1,LAMA2,LAMB1,LAMB3,LAMC1,LAMC2,MAPK11,MAPK12,MAPK14,MAPK15,MAPK6,MAPK7,MAPT,NGF,NGFR,NTRK2,PPM1J,PPM1L,PPP1R10,PPP1R11,PPP1R14A,PPP1R14C,PPP1R14D,PPP1R1B,PPP1R3A,PPP1R3C,PPP1R3D,PPP2CA,PPP2R1B,PPP2R3A,PPP2R5D,PPP2R5E,PRKACB,PRKAG2,PRKAR2A,RAP1B,RASD2,RRAS2		0
Purine Nucleotides De Novo Biosynthesis II	0.014	6,36E-01	1,134	ADSS1,ADSS2,ATIC,GART,IMPDH1,PAICS,PFAS		0
Glycogen Degradation II	0.026	5,83E-01	-1,134	AGL,PGM3,PGM5,PYGB,PYGL,PYGM,TYMP		0
IL-17A Signaling in Gastric Cells	0.036	4,62E-01	-1,134	CCL5,CXCL10,CXCL11,EGFR,IL17RA,IL17RC,MAP2K4,MAPK11,MAPK12,MAPK14,NFKB1,RELA		0
Actin Nucleation by ARP-WASP Complex	0.003	4,19E-01	-1,147	ACTR2,BAIAP2,FNBP1,GRB2,ITGA1,ITGA10,ITGA11,ITGA2,ITGA2B,ITGA3,ITGA5,ITGA6,ITGA8,ITGAL,ITGAX,ITGB2,ITGB6,ITGB7,ITGB8,NCK2,RAC1,RAC2,RAC3,RAP1B,RASD2,RHOB,RHOBTB1,RHOG,RHOH,RHOJ,RHOT2,Rhou,RND3,ROCK2,RRAS2,SOS1,WAS,WASF1,WIPF1		0
Melanocyte Development and Pigmentation Signaling	0.023	3,78E-01	1,219	ADCY10,ADCY2,ADCY3,ADCY6,ATF2,CREB3,CREB3L1,CREB3L4,CRK,EP300,GRB2,GUCY1B1,KITLG,MITF,PIK3C2A,PIK3C2B,PIK3CB,PIK3CG,PIK3R1,PIK3R2,PIK3R3,PLCG2,POMC,PRKACB,PRKAG2,PRKAR2A,PTPN6,RAP1B,RASD2,RPS6KA2,RPS6KA3,RPS6KB2,RPS6KC1,RRAS2,SH2B2,SHC1,SOS1		0
Chondroitin Sulfate Degradation (Metazoa)	0.004	6,25E-01	-1,265	ARSB,CEMIP,CEMIP2,GALNS,GM2A,HEXA,HEXD,HYAL1,HYAL3,OGA		0
1D-myo-inositol Hexakisphosphate Biosynthesis II (Mammalian)	0.008	5,88E-01	-1,265	INPP5A,INPP5B,INPP5D,INPP5E,INPP5F,INPP5J,INPP5K,IPMK,IPPK,SYNJ1		0
D-myo-inositol (1,3,4)-trisphosphate Biosynthesis	0.008	5,88E-01	-1,265	INPP5A,INPP5B,INPP5D,INPP5E,INPP5F,INPP5J,INPP5K,IPMK,PTEN,SYNJ1		0
CD27 Signaling in Lymphocytes	0.007	4,39E-01	1,279	APAF1,BID,CASP9,CYCS,IKBKE,MAP2K3,MAP2K4,MAP2K6,MAP2K7,MAP3K1,MAP3K14,MAP3K4,MAP3K5,MAP3K6,Map3k7,MAP3K8,MAP3K9,MAPK12,NFKB1,NFKB2,NFKBIA,NFKBID,REL,RELA,SIVA1		0
Regulation of eIF4 and p70S6K Signaling	0.021	3,52E-01	1,279	AGO1,EIF2B5,EIF3A,EIF3B,EIF3F,EIF3H,EIF4A3,EIF4E,EIF4G1,EIF4G3,FAU,GRB2,ITGA1,ITGA10,ITGA11,ITGA2,ITGA2B,ITGA3,ITGA5,ITGA6,ITGA8,ITGAL,ITGAX,ITGB2,ITGB6,ITGB7,ITGB8,MAPK11,MAPK12,MAPK14,MKNK1,PIK3C2A,PIK3C2B,PIK3CB,PIK3CG,PIK3R1,PIK3R2,PIK3R3,PPM1J,PPM1L,PPP2CA,PPP2R1B,PPP2R3A,PPP2R5D,PPP2R5E,RAP1B,RASD2,RPS10,RPS14,RPS15,RPS16,RPS18,RPS19,RPS23,RPS24,RPS25,RPS28,RPS6,RPS7,RPSA,RRAS2,SHC1,SOS1		0
RANK Signaling in Osteoclasts	0	4,51E-01	1,333	BIRC2,CHP1,ELK1,GSN,IKBKE,MAP2K4,MAP2K6,MAP2K7,MAP3K1,MAP3K14,MAP3K4,MAP3K5,MAP3K6,Map3k7,MAP3K8,MAP3K9,MAPK11,MAPK12,MAPK14,MITF,NFATC1,NFATC2,NFKB1,NFKB2,NFKBIA,NFKBID,PIK3C2A,PIK3C2B,PIK3CB,PIK3CG,PIK3R1,PIK3R2,PIK3R3,PPP3CA,PPP3CB,PTK2B,REL,RELA,TAB2,TNFRSF11A,TNFSF11		0
Ceramide Degradation	0.021	7,14E-01	-1,342	ACER2,ACER3,ASAH1,ASAH2,NAAA		0
Superpathway of D-myo-inositol (1,4,5)-trisphosphate Metabolism	0.002	5,91E-01	-1,387	BPNT2,IMPA1,INPP1,INPP5A,INPP5B,INPP5D,INPP5E,INPP5F,INPP5J,INPP5K,IPMK,PTEN,SYNJ1		0
TNFR2 Signaling	0.041	4,38E-01	-1,387	BIRC2,IKBKE,MAP2K4,MAP3K1,MAP3K14,NFKB1,NFKB2,NFKBIA,NFKBID,REL,RELA,TANK,TNFRSF1B,TRAF1		0
Adrenomedullin signaling pathway	0.001	3,87E-01	1,434	ADCY10,ADCY2,ADCY3,ADCY6,ARAF,ARNT,C3,CALCRL,CFH,CTH,ELK1,GAD1,GNA14,GNAQ,GPR37,GRB2,GUCY1B1,Gucy1b2,GUCY2C,GUCY2D,HIF1A,IL18,IL1B,IL33,ITPR3,KCNH2,KCNN4,MAP2K3,MAP2K4,MAP2K6,MAP2K7,MAPK11,MAPK12,MAPK14,MAPK15,MAPK6,MAPK7,MYLK,MYLK3,NFKB1,NFKB2,NOTUM,NPR1,NPR3,PIK3C2A,PIK3C2B,PIK3CB,PIK3CG,PIK3R1,PIK3R2,PIK3R3,PLCB1,PLCB2,PLCD1,PLCD3,PLCD4,PLCG2,PLCH1,PLCL1,PLCL2,PLCZ1,PPARG,PRKACB,PRKAG2,PRKAR2A…		0
PPAR Signaling	0.008	3,93E-01	1,441	CITED2,EP300,GRB2,HSP90AA1,HSP90B1,IKBKE,IL18,IL1B,IL1RAP,IL33,INSR,MAP3K14,NCOR1,NCOR2,NFKB1,NFKB2,NFKBIA,NFKBID,NGFR,NR0B2,NR1H3,NR2F1,NRIP1,PDGFA,PDGFRB,PPARA,PPARG,PPARGC1A,RAP1B,RASD2,REL,RELA,RRAS2,RXRA,SCAND1,SHC1,SNW1,SOS1,SRA1,TAB1,TNFRSF11B,TNFRSF1B		0
Dopamine Receptor Signaling	0.001	4,56E-01	1,508	ADCY10,ADCY2,ADCY3,ADCY6,COMT,DDC,DRD1,DRD4,GUCY1B1,IL4I1,MAOB,NCS1,PPM1J,PPM1L,PPP1R10,PPP1R11,PPP1R14A,PPP1R14C,PPP1R14D,PPP1R1B,PPP1R3A,PPP1R3C,PPP1R3D,PPP2CA,PPP2R1B,PPP2R3A,PPP2R5D,PPP2R5E,PRKACB,PRKAG2,PRKAR2A,PTS,QDPR,SLC18A2,SLC6A3,SMOX		0
Neuroinflammation Signaling Pathway	0	3,79E-01	-1,508	ACVR1B,ACVR1C,ATF2,BACE1,BDNF,BIRC2,BMPR2,CALB1,CALB2,CCL5,CD200,CD40,CD86,CFLAR,CHP1,CNTF,CREB3,CREB3L1,CREB3L4,CX3CL1,CXCL10,CXCL12,FAS,FZD1,GABBR1,GABBR2,GABRA1,GABRA5,GABRD,GAD1,GDNF,GJB1,GLUL,GRIN2C,GRIN2D,GRIN3A,GRIN3B,GRINA,H2-Eb2,HLA-DQA1,HLA-DRB5,HMOX1,ICAM1,IFNGR1,IKBKE,IL12A,IL18,IL1B,IL34,IL6,IL6R,IRAK1,IRAK2,IRF3,KCNJ5,KCNJ9,KLK1,MAP2K4,MAPK11,MAPK12,MAPK14,MAPK15,MAPK6,MAPK7,MAPT,MF…		0
Apelin Adipocyte Signaling Pathway	0.011	3,96E-01	-1,512	ADCY10,ADCY2,ADCY3,ADCY6,APLNR,CAT,GNAI2,GNAI3,GPX1,GPX3,GPX4,GSTA5,Gstt1,GUCY1B1,HIF1A,MAPK11,MAPK12,MAPK14,MAPK15,MAPK6,MAPK7,MGST1,MGST2,PPARGC1A,PRKAA2,PRKAB2,PRKACB,PRKAG2,PRKAG3,PRKAR2A,PTGES,RAC1,RAC2,RAC3,SOD1,UCP1		0
PPAR?/RXR? Activation	0	4,26E-01	1,524	ABCA1,ACAA1,ACADL,ACOX1,ACVR1B,ACVR1C,ADCY10,ADCY2,ADCY3,ADCY6,ADIPOR1,ADIPOR2,APOA1,APOA2,BMPR2,CLOCK,CPT1B,CYP2C18,CYP2C8,EP300,GHR,GNA14,GNAQ,GRB2,GUCY1B1,HELZ2,HSP90AA1,HSP90B1,IKBKE,IL1B,IL1RAP,IL6,INSR,MAP2K3,MAP2K4,MAP2K6,MAP2K7,MAP3K14,MAPK14,NCOA3,NCOA6,NCOR1,NCOR2,NFKB1,NFKB2,NFKBIA,NFKBID,NOTUM,NR0B2,NR2F1,PLCB1,PLCB2,PLCD1,PLCD3,PLCD4,PLCG2,PLCH1,PLCL1,PLCL2,PLCZ1,PPARA,PPARGC1A,PRKAA…		0
tRNA Splicing	0	5,22E-01	1,528	ENPP1,ENPP6,FICD,GDE1,GDPD1,GDPD3,MPPED2,PDE10A,PDE1B,PDE3B,PDE4B,PDE4C,PDE4D,PDE5A,PDE7A,PDE7B,PDE9A,PLD6,SMPDL3B,TDP2,TRPT1,TSEN2,TSEN54,TULP2		0
HIF1? Signaling	0.002	3,75E-01	1,627	ARAF,ARNT,BMP6,CAMK1,CAMK1G,CAMK2G,CHP1,EDN1,EGLN3,EIF4E,ELOC,EP300,Flt1,HGF,HIF1A,HK1,HK3,HMOX1,HSP90AA1,HSPA14,HSPA1L,IGF1,IGF2,IL6,IL6R,LDHB,MAP2K3,MAP2K4,MAP2K6,MAP2K7,MKNK1,MMP10,MMP12,MMP13,MMP19,MMP21,MMP23B,MMP24,MMP28,MMP7,MMP9,NOS2,P4HTM,PGF,PIK3C2A,PIK3C2B,PIK3CB,PIK3CG,PIK3R1,PIK3R2,PIK3R3,PKM,PLCG2,PPP3CA,PPP3CB,PRKCA,PRKCQ,PRKD3,RAC1,RAC2,RAC3,RACK1,RAN,RAP1B,RASD2,RPS6,RPS6KB2,RRAS…		0
Leucine Degradation I	0.018	6,67E-01	-1,633	ACADM,BCAT1,HMGCLL1,IVD,MCCC1,MCCC2		0
Sphingosine-1-phosphate Signaling	0	4,58E-01	-1,640	ACER2,ACER3,ADCY10,ADCY2,ADCY3,ADCY6,ASAH1,ASAH2,CASP6,CASP7,CASP9,CASQ1,FNBP1,GNA13,GNAI2,GNAI3,GNAQ,GUCY1B1,NAAA,NOTUM,PDGFA,PDGFRB,PIK3C2A,PIK3C2B,PIK3CB,PIK3CG,PIK3R1,PIK3R2,PIK3R3,PLCB1,PLCB2,PLCD1,PLCD3,PLCD4,PLCG2,PLCH1,PLCL1,PLCL2,PLCZ1,PTK2B,RAC1,RAC2,RAC3,RHOB,RHOBTB1,RHOG,RHOH,RHOJ,RHOT2,Rhou,RND3,S1PR2,S1PR3,SMPD3,SMPD4		0
Cholecystokinin/Gastrin-mediated Signaling	0.013	3,78E-01	-1,761	ATF2,CCKBR,CREM,EGFR,ELK1,FNBP1,GNA13,GNAQ,GRB2,IL18,IL1B,IL33,ITPR3,MAP2K3,MAP2K4,MAP2K6,MAPK12,MAPK14,MAPK7,MEF2A,MEF2D,PLCB1,PLCB2,PRKCA,PRKCQ,PRKD3,PTK2B,PXN,RAC1,RAC2,RAC3,RAP1B,RASD2,RHOB,RHOBTB1,RHOG,RHOH,RHOJ,RHOT2,Rhou,RND3,ROCK2,RRAS2,SHC1,SOS1		0
Glioma Invasiveness Signaling	0.005	4,25E-01	-1,800	CD44,F2R,FNBP1,HMMR,MMP9,PIK3C2A,PIK3C2B,PIK3CB,PIK3CG,PIK3R1,PIK3R2,PIK3R3,PLAU,PLAUR,PLG,RAC1,RAC2,RAC3,RAP1B,RASD2,RHOB,RHOBTB1,RHOG,RHOH,RHOJ,RHOT2,Rhou,RND3,RRAS2,TIMP1,TIMP2		0
3-phosphoinositide Biosynthesis	0	4,42E-01	-1,886	ALPL,CDC25A,CDC25C,DOT1L,DUSP10,DUSP11,DUSP12,DUSP14,DUSP15,DUSP2,DUSP23,DUSP9,ENPP1,ENTPD6,EPHX2,EYA4,FIG4,HACD2,INPP5B,INPP5D,INPP5F,IPMK,MTMR4,NOCT,NUDT12,NUDT14,NUDT5,NUDT9,PAWR,PDXP,PGAM5,PIK3C2A,PIK3C2B,PIK3CB,PIK3CG,PIK3R1,PIK3R2,PIK3R3,PIP4K2B,PIP4K2C,PIP5K1A,PIP5K1B,PIP5K1C,PLPP6,PP2D1,PPFIBP2,PPM1H,PPM1J,PPM1L,PPP1R10,PPP1R11,PPP1R13B,PPP1R14A,PPP1R14C,PPP1R14D,PPP1R1B,PPP1R1C,PPP1R3A,P…		0
Fatty Acid Activation	0.034	5,33E-01	1,890	ACSBG1,ACSF2,ACSL4,SLC27A1,SLC27A2,SLC27A3,SLC27A5,SLC27A6		0
Sphingosine and Sphingosine-1-phosphate Metabolism	0.003	7,78E-01	-1,890	ACER2,ACER3,ASAH1,ASAH2,NAAA,SGPP1,SGPP2		0
Glycolysis I	0.02	4,81E-01	-1,941	ALDOB,ALDOC,ENO1,ENO2,ENO3,ENO4,FBP1,GAPDHS,PFKP,PGAM1,PGAM2,PKLR,PKM		0
PFKFB4 Signaling Pathway	0.029	4,17E-01	2,065	AMPD1,ATF2,CREB3,CREB3L1,CREB3L4,FBP1,HK1,HK3,MAP2K3,MAP2K4,MAP2K6,MAP2K7,NCOA3,PFKFB4,PRKACB,PRKAG2,PRKAR2A,TGFB2,TGFB3,XDH		0
Superpathway of Inositol Phosphate Compounds	0	4,51E-01	-2,226	ALPL,CDC25A,CDC25C,DOT1L,DUSP10,DUSP11,DUSP12,DUSP14,DUSP15,DUSP2,DUSP23,DUSP9,ENPP1,ENTPD6,EPHX2,EYA4,FIG4,HACD2,INPP5A,INPP5B,INPP5D,INPP5E,INPP5F,INPP5J,INPP5K,IP6K1,IPMK,IPPK,MTMR4,NOCT,NUDT12,NUDT14,NUDT5,NUDT9,PAWR,PDXP,PGAM5,PIK3C2A,PIK3C2B,PIK3CB,PIK3CG,PIK3R1,PIK3R2,PIK3R3,PIP4K2B,PIP4K2C,PIP4P2,PIP5K1A,PIP5K1B,PIP5K1C,PLCB1,PLCB2,PLCD1,PLCD3,PLCD4,PLCG2,PLCH1,PLCZ1,PLPP6,PP2D1,PPFIBP2,P…		0
Vitamin-C Transport	0.001	6,09E-01	-2,309	AKR1C4,GJB2,GLRX,GSTO1,LRRC8A,LRRC8E,NXN,SELENOT,SLC23A1,SLC23A2,SLC2A3,SLC2A4,TXN,TXNRD1		0
?-linolenate Biosynthesis II (Animals)	0.02	5,26E-01	2,333	ACSBG1,ACSF2,ACSL4,FADS1,FADS2,SLC27A1,SLC27A2,SLC27A3,SLC27A5,SLC27A6		0
Mitochondrial L-carnitine Shuttle Pathway	0.02	5,26E-01	2,333	ACSBG1,ACSF2,ACSL4,CPT1B,CPT1C,SLC27A1,SLC27A2,SLC27A3,SLC27A5,SLC27A6		0
?-glutamyl Cycle	0.002	6,92E-01	-2,333	ANPEP,CHAC1,GCLC,GCLM,GGCT,GGT1,GGT7,GSS,OPLAH		0
Superpathway of Methionine Degradation	0.005	4,87E-01	-2,357	AHCYL2,ALKBH8,BHMT,BHMT2,CBS/CBSL,CDO1,CTH,EEF1AKMT1,EEF1AKMT3,Eef1akmt4,EHMT1,MAT2A,MCEE,MRM2,NSUN4,PCCA,PCCB,SUOX,SUV39H2		0
D-myo-inositol-5-phosphate Metabolism	0	4,49E-01	-2,390	ALPL,CDC25A,CDC25C,DOT1L,DUSP10,DUSP11,DUSP12,DUSP14,DUSP15,DUSP2,DUSP23,DUSP9,ENPP1,ENTPD6,EPHX2,EYA4,FIG4,HACD2,INPP5B,INPP5D,INPP5F,MTMR4,NOCT,NUDT12,NUDT14,NUDT5,NUDT9,PAWR,PDXP,PGAM5,PIP4K2C,PIP4P2,PLCB1,PLCB2,PLCD1,PLCD3,PLCD4,PLCG2,PLCH1,PLCZ1,PLPP6,PP2D1,PPFIBP2,PPM1H,PPM1J,PPM1L,PPP1R10,PPP1R11,PPP1R13B,PPP1R14A,PPP1R14C,PPP1R14D,PPP1R1B,PPP1R1C,PPP1R3A,PPP1R3C,PPP1R3D,PPP2CA,PPP2R1B,PPP…		0
D-myo-inositol (1,4,5,6)-Tetrakisphosphate Biosynthesis	0	4,4E-01	-2,433	ALPL,CDC25A,CDC25C,DOT1L,DUSP10,DUSP11,DUSP12,DUSP14,DUSP15,DUSP2,DUSP23,DUSP9,ENPP1,ENTPD6,EPHX2,EYA4,FIG4,HACD2,INPP5B,INPP5D,INPP5F,IPMK,MTMR4,NOCT,NUDT12,NUDT14,NUDT5,NUDT9,PAWR,PDXP,PGAM5,PLPP6,PP2D1,PPFIBP2,PPM1H,PPM1J,PPM1L,PPP1R10,PPP1R11,PPP1R13B,PPP1R14A,PPP1R14C,PPP1R14D,PPP1R1B,PPP1R1C,PPP1R3A,PPP1R3C,PPP1R3D,PPP2CA,PPP2R1B,PPP2R3A,PPP2R5D,PPP2R5E,PPP3CA,PPP3CB,PPP4R1,PPP5C,PPTC7,PTEN…		0
D-myo-inositol (3,4,5,6)-tetrakisphosphate Biosynthesis	0	4,4E-01	-2,433	ALPL,CDC25A,CDC25C,DOT1L,DUSP10,DUSP11,DUSP12,DUSP14,DUSP15,DUSP2,DUSP23,DUSP9,ENPP1,ENTPD6,EPHX2,EYA4,FIG4,HACD2,INPP5B,INPP5D,INPP5F,IPMK,MTMR4,NOCT,NUDT12,NUDT14,NUDT5,NUDT9,PAWR,PDXP,PGAM5,PLPP6,PP2D1,PPFIBP2,PPM1H,PPM1J,PPM1L,PPP1R10,PPP1R11,PPP1R13B,PPP1R14A,PPP1R14C,PPP1R14D,PPP1R1B,PPP1R1C,PPP1R3A,PPP1R3C,PPP1R3D,PPP2CA,PPP2R1B,PPP2R3A,PPP2R5D,PPP2R5E,PPP3CA,PPP3CB,PPP4R1,PPP5C,PPTC7,PTEN…		0
Gluconeogenesis I	0.007	5,19E-01	-2,673	ALDOB,ALDOC,ENO1,ENO2,ENO3,ENO4,FBP1,GAPDHS,MDH1,ME1,ME2,ME3,PGAM1,PGAM2		0
3-phosphoinositide Degradation	0	4,54E-01	-3,108	ALPL,CDC25A,CDC25C,DOT1L,DUSP10,DUSP11,DUSP12,DUSP14,DUSP15,DUSP2,DUSP23,DUSP9,ENPP1,ENTPD6,EPHX2,EYA4,FIG4,HACD2,INPP4A,INPP5B,INPP5D,INPP5E,INPP5F,INPP5J,INPP5K,MTM1,MTMR1,MTMR3,MTMR4,NOCT,NUDT12,NUDT14,NUDT5,NUDT9,PAWR,PDXP,PGAM5,PIP4P2,PLPP6,PP2D1,PPFIBP2,PPM1H,PPM1J,PPM1L,PPP1R10,PPP1R11,PPP1R13B,PPP1R14A,PPP1R14C,PPP1R14D,PPP1R1B,PPP1R1C,PPP1R3A,PPP1R3C,PPP1R3D,PPP2CA,PPP2R1B,PPP2R3A,PPP2R5…		0

## Sheet: Liver
© 2000-2022 QIAGEN. All rights reserved.
Ingenuity Canonical Pathways	p-value	Ratio	z-score	non-biased	biased	percent biased
Estrogen Biosynthesis	0.04	3,78E-01	3,153	AKR1C4,CYP19A1,CYP2C18,CYP2C8,CYP2F1,CYP2S1,CYP51A1,HSD17B1,HSD17B10,HSD17B13,HSD17B14,HSD17B2,HSD17B7,POR	CYP1B1,CYP2E1,CYP2U1	17.6471
Stearate Biosynthesis I (Animals)	0.041	3,54E-01	1,500	ACOT11,ACOT7,ACOT8,ACOT9,ACSBG1,Cyp4a14,DHRS7,LIPT2,LPCAT4,MBLAC2,PLA2G6,PORCN,PPT1,PTGR1,SLC27A3,SLC27A6,TBXAS1,THEM4,ZADH2	ACSF2,ACSL4,BDH2,CYP2E1	17.3913
Glycogen Degradation II	0.014	5,83E-01	1,134	PGM1,Pgm2,PGM3,PGM5,PYGB,TYMP	PYGM	14.2857
Glycogen Degradation III	0.039	0.5	1,134	PGM1,Pgm2,PGM3,PGM5,PYGB,TYMP	PYGM	14.2857
Chondroitin Sulfate Degradation (Metazoa)	0.028	0.5	-2,121	CEMIP2,GALNS,GM2A,HEXA,HEXB,HEXD,HYAL3	CEMIP	12.5
Dermatan Sulfate Degradation (Metazoa)	0.041	4,71E-01	-2,121	CEMIP2,FGFRL1,GM2A,HEXA,HEXB,HEXD,HYAL3	CEMIP	12.5
Telomerase Signaling	0.046	3,27E-01	-1,961	CDKN1A,EGFR,ELF5,ETS1,HDAC2,HDAC5,HDAC9,HSP90AA1,HSP90B1,IL2RG,MAP2K2,MYC,PIK3CB,PIK3CD,PIK3CG,PIK3R2,PIK3R3,PIK3R5,PIK3R6,PPM1L,PPP2CA,RALA,RAP1A,RAP2B,RASD1,RASD2,RRAS,RRAS2,SP1,TERF2,TERT	IL2RB,PPP2R1B,PPP2R2B,RB1	11.4286
3-phosphoinositide Degradation	0	3,87E-01	-2,250	ACP5,ACP6,CDC25A,CDC25B,CDC25C,DUSP1,DUSP10,DUSP11,DUSP12,DUSP14,DUSP16,DUSP5,DUSP8,EPHX2,FIG4,HACD2,INPP4A,INPP5B,INPP5F,INPP5K,INPPL1,ITPK1,MDP1,MINPP1,MTMR14,MTMR2,MTMR3,MTMR4,NOCT,NUDT14,NUDT16,NUDT5,PALD1,PAWR,PDXP,PHOSPHO1,PLPPR4,PP2D1,PPFIA1,PPFIA2,PPM1K,PPM1L,PPP1R11,PPP1R12C,PPP1R14A,PPP1R14D,PPP1R16B,PPP1R1A,PPP1R3D,PPP2CA,PPP4C,PPP4R1,PPTC7,PSPH,PTPMT1,PTPN12,PTPN13,PTPN7,PTPRC,PTPRH,P…	ALPL,CA3,DUSP15,PPP2R1B,PPP2R2B,PTPRN,SYNJ2	9.33333
Apelin Liver Signaling Pathway	0.041	4,23E-01	-1,508	AGT,APLNR,COL11A2,COL1A1,COL3A1,COL5A3,MAP2K4,MAPK12,MAPK9,TNF	FAS	9.09091
D-myo-inositol (1,4,5,6)-Tetrakisphosphate Biosynthesis	0	3,79E-01	-2,252	ACP5,ACP6,CDC25A,CDC25B,CDC25C,DUSP1,DUSP10,DUSP11,DUSP12,DUSP14,DUSP16,DUSP5,DUSP8,EPHX2,FIG4,HACD2,INPP5B,INPP5F,INPPL1,ITPK1,MDP1,MINPP1,MTMR2,MTMR4,NOCT,NUDT14,NUDT16,NUDT5,PALD1,PAWR,PDXP,PHOSPHO1,PLPPR4,PP2D1,PPFIA1,PPFIA2,PPM1K,PPM1L,PPP1R11,PPP1R12C,PPP1R14A,PPP1R14D,PPP1R16B,PPP1R1A,PPP1R3D,PPP2CA,PPP4C,PPP4R1,PPTC7,PSPH,PTPN12,PTPN13,PTPN7,PTPRC,PTPRH,PTPRJ,PTPRO,SACM1L,SGPP1,SIRPA,SSH1…	ALPL,CA3,DUSP15,PPP2R1B,PPP2R2B,PTPRN	8.69565
D-myo-inositol (3,4,5,6)-tetrakisphosphate Biosynthesis	0	3,79E-01	-2,252	ACP5,ACP6,CDC25A,CDC25B,CDC25C,DUSP1,DUSP10,DUSP11,DUSP12,DUSP14,DUSP16,DUSP5,DUSP8,EPHX2,FIG4,HACD2,INPP5B,INPP5F,INPPL1,ITPK1,MDP1,MINPP1,MTMR2,MTMR4,NOCT,NUDT14,NUDT16,NUDT5,PALD1,PAWR,PDXP,PHOSPHO1,PLPPR4,PP2D1,PPFIA1,PPFIA2,PPM1K,PPM1L,PPP1R11,PPP1R12C,PPP1R14A,PPP1R14D,PPP1R16B,PPP1R1A,PPP1R3D,PPP2CA,PPP4C,PPP4R1,PPTC7,PSPH,PTPN12,PTPN13,PTPN7,PTPRC,PTPRH,PTPRJ,PTPRO,SACM1L,SGPP1,SIRPA,SSH1…	ALPL,CA3,DUSP15,PPP2R1B,PPP2R2B,PTPRN	8.69565
Pancreatic Adenocarcinoma Signaling	0.002	3,73E-01	-1,976	BCL2,BCL2L1,BIRC5,BRCA2,CCNE2,CDKN1A,CDKN1B,CDKN2B,E2F2,E2F5,E2F6,E2F8,EGFR,ERBB2,HDAC2,HDAC5,HDAC9,MAP2K2,MAP2K4,MAPK12,MAPK9,NOTCH1,PIK3CB,PIK3CD,PIK3CG,PIK3R2,PIK3R3,PIK3R5,PIK3R6,PLD2,PROK1,PTGS2,RAC1,RAD51,RALA,RALGDS,REL,TGFB1,TGFB2,TGFB3,TYK2,VEGFC,VEGFD	CYP2E1,NAPEPLD,PDGFC,RB1	8.51064
Superpathway of Inositol Phosphate Compounds	0	3,5E-01	-2,593	ACP5,ACP6,CDC25A,CDC25B,CDC25C,DUSP1,DUSP10,DUSP11,DUSP12,DUSP14,DUSP16,DUSP5,DUSP8,EPHX2,FIG4,HACD2,INPP5B,INPP5F,INPP5K,INPPL1,IP6K2,ITPK1,MDP1,MINPP1,MTMR2,MTMR4,NOCT,NUDT14,NUDT16,NUDT5,PALD1,PAWR,PDXP,PHOSPHO1,PIK3CB,PIK3CD,PIK3CG,PIK3R2,PIK3R3,PIK3R5,PIK3R6,PIP4K2B,PLCD1,PLCD3,PLCD4,PLPPR4,PP2D1,PPFIA1,PPFIA2,PPM1K,PPM1L,PPP1R11,PPP1R12C,PPP1R14A,PPP1R14D,PPP1R16B,PPP1R1A,PPP1R3D,PPP2CA,PPP…	ALPL,CA3,DUSP15,PPP2R1B,PPP2R2B,PTPRN,SYNJ2	8.43373
D-myo-inositol-5-phosphate Metabolism	0	3,64E-01	-2,324	ACP5,ACP6,CDC25A,CDC25B,CDC25C,DUSP1,DUSP10,DUSP11,DUSP12,DUSP14,DUSP16,DUSP5,DUSP8,EPHX2,FIG4,HACD2,INPP5B,INPP5F,INPPL1,ITPK1,MDP1,MINPP1,MTMR2,MTMR4,NOCT,NUDT14,NUDT16,NUDT5,PALD1,PAWR,PDXP,PHOSPHO1,PLCD1,PLCD3,PLCD4,PLPPR4,PP2D1,PPFIA1,PPFIA2,PPM1K,PPM1L,PPP1R11,PPP1R12C,PPP1R14A,PPP1R14D,PPP1R16B,PPP1R1A,PPP1R3D,PPP2CA,PPP4C,PPP4R1,PPTC7,PSPH,PTPN12,PTPN13,PTPN7,PTPRC,PTPRH,PTPRJ,PTPRO,SACM1…	ALPL,CA3,DUSP15,PPP2R1B,PPP2R2B,PTPRN	8.33333
Role of p14/p19ARF in Tumor Suppression	0.04	4,14E-01	1,897	NPM1,NPM3,PIK3CB,PIK3CD,PIK3CG,PIK3R2,PIK3R3,PIK3R5,PIK3R6,RAC1,SF3A1	RB1	8.33333
3-phosphoinositide Biosynthesis	0	3,7E-01	-2,605	ACP5,ACP6,CDC25A,CDC25B,CDC25C,DUSP1,DUSP10,DUSP11,DUSP12,DUSP14,DUSP16,DUSP5,DUSP8,EPHX2,FIG4,HACD2,INPP5B,INPP5F,INPPL1,ITPK1,MDP1,MINPP1,MTMR2,MTMR4,NOCT,NUDT14,NUDT16,NUDT5,PALD1,PAWR,PDXP,PHOSPHO1,PIK3CB,PIK3CD,PIK3CG,PIK3R2,PIK3R3,PIK3R5,PIK3R6,PIP4K2B,PLPPR4,PP2D1,PPFIA1,PPFIA2,PPM1K,PPM1L,PPP1R11,PPP1R12C,PPP1R14A,PPP1R14D,PPP1R16B,PPP1R1A,PPP1R3D,PPP2CA,PPP4C,PPP4R1,PPTC7,PSPH,PTPN12,PTP…	ALPL,CA3,DUSP15,PPP2R1B,PPP2R2B,PTPRN	7.79221
Glutaryl-CoA Degradation	0	6,5E-01	1,897	ACAT1,ACAT2,CYP2S1,EHHADH,HACD1,HACD2,HADH,HADHB,HSD17B10,PARK7,TBXAS1,TUBA8	L3HYPDH	7.69231
ILK Signaling	0.007	3,3E-01	-2,405	Actn3,ARHGEF6,ATF2,ATF4,CASP3,Cdc42,CFL2,CREB3,CREB3L1,CREB3L4,CTNNB1,FN1,HIF1A,ILK,IRS2,ITGB3,ITGB6,LEF1,MAP2K4,MAPK12,MAPK9,MYC,MYH10,MYH14,MYH7B,MYH9,MYL4,MYL6,MYL9,MYO10,NACA,NCK2,NOS2,PARVB,PIK3CB,PIK3CD,PIK3CG,PIK3R2,PIK3R3,PIK3R5,PIK3R6,PPM1L,PPP2CA,PROK1,PTGS2,RAC1,RAC2,RAC3,REL,RHOBTB1,RHOBTB2,RHOC,RHOG,RHOH,RHOJ,RICTOR,RND3,SNAI1,TNF,VEGFC,VEGFD	ACTA1,MAP2K6,PDGFC,PPP2R1B,PPP2R2B	7.57576
PAK Signaling	0	4,58E-01	-1,093	ARHGEF6,ARHGEF7,CASP3,CFL2,EPHA3,EPHB3,ITGA1,ITGA10,ITGA2,ITGA2B,ITGA3,ITGA4,ITGA7,ITGA9,ITGAL,ITGAV,ITGB3,ITGB6,MAP2K2,MAP2K4,MAPK12,MAPK9,MYL4,MYL6,MYL9,MYLK,NCK1,NCK2,PAK1,Pak2,PDGFA,PDGFB,PDGFRA,PIK3CB,PIK3CD,PIK3CG,PIK3R2,PIK3R3,PIK3R5,PIK3R6,PTK2B,RAC1,RALA,RAP1A,RAP2B,RASD1,RASD2,RRAS,RRAS2,TNF	ITGA6,LIMK2,MYLPF,PDGFC	7.40741
PPAR Signaling	0.002	3,83E-01	1,151	EP300,HSP90AA1,HSP90B1,IKBKE,IL18,IL1A,IL1B,IL1R2,IL1RAP,IL1RL1,IL1RN,IL36B,MAP2K2,MAP3K14,MAP4K4,MED1,NFKBIA,NGFR,NR2F1,NRIP1,PDGFA,PDGFB,PDGFRA,PPARA,PTGS2,RALA,RAP1A,RAP2B,RASD1,RASD2,REL,RRAS,RRAS2,RXRA,SCAND1,SRA1,TNF,TNFRSF11B	IL33,PDGFC,PPARG	7.31707
4-1BB Signaling in T Lymphocytes	0.029	4,12E-01	-1,508	ATF2,IKBKE,MAP2K2,MAP2K4,MAP3K14,MAPK11,MAPK12,MAPK13,MAPK14,MAPK9,NFKBIA,REL,TRAF1	TNFRSF9	7.14286
IL-17 Signaling	0.038	3,1E-01	-1,576	ATF2,CCL11,CCL20,CEBPB,CNTF,FASLG,HSP90AA1,HSP90B1,IL12A,IL17B,IL17RA,IL17RC,IL18,IL1A,IL1B,IL36B,MAP2K3,MAP2K4,MAP3K14,MAPK11,MAPK12,MAPK13,MAPK14,MAPK9,MMP13,MMP2,NOS2,PIK3CB,PIK3CD,PIK3CG,PIK3R2,PIK3R3,PIK3R5,PIK3R6,PROK1,PTGS2,RALA,RAP1A,RAP2B,RASD1,RASD2,RRAS,RRAS2,SRSF1,TGFB1,TGFB2,TGFB3,TNF,TNFRSF11B,TNFSF10,TNFSF13B,TRAF3IP2,VEGFC,VEGFD	IL33,MAP2K6,PDGFC,RGS16	6.89655
NAD Signaling Pathway	0	3,84E-01	-1,361	ACADL,ARNTL,BMP6,BST1,CD38,CEBPB,CLOCK,DXO,GJA1,HGF,HIF1A,IDH2,IGF1,LDHB,NADSYN1,NAMPT,NMNAT1,Nmnat3,NMRK1,NMRK2,NT5E,PARP11,PARP12,PARP14,PARP16,PARP3,PARP8,PDGFB,PIK3CB,PIK3CD,PIK3CG,PIK3R2,PIK3R3,PIK3R5,PIK3R6,POLR2C,POLR2F,POLR2H,POLR2K,PRKAA2,PRKAB1,PRKAB2,RYR3,SIRT3,SLC29A1,SLC29A4,SLC36A4,TGFB1,TGFB2,TIPARP,TNKS,TNKS2,TPCN2,TRPM2	LDHD,NAPRT,RYR1,SLC7A5	6.89655
CDK5 Signaling	0	4,04E-01	1,151	ADCY1,ADCY10,ADCY3,ADCY4,ADCY5,ADCY6,BDNF,CABLES1,GNAL,GUCY1A1,ITGA2,ITGA3,LAMA1,LAMA2,LAMA3,LAMA5,LAMC1,MAP2K2,MAPK11,MAPK12,MAPK13,MAPK14,MAPK4,MAPK6,MAPK7,MAPK9,NGFR,PPM1L,PPP1R11,PPP1R14A,PPP1R14D,PPP1R3D,PPP2CA,PRKACB,PRKAR2A,PRKAR2B,RALA,RAP1A,RAP2B,RASD1,RASD2,RRAS,RRAS2	ITGA6,PPP2R1B,PPP2R2B	6.52174
PI3K/AKT Signaling	0	3,92E-01	-1,342	BCL2,BCL2L1,CDKN1A,CDKN1B,CSF2RB,CTNNB1,EPM2A,FOXO3,GAB1,GYS2,HSP90AA1,HSP90B1,IKBKE,IL11RA,IL12RB2,IL13RA1,IL13RA2,IL17RA,IL17RC,IL18R1,IL1R2,IL1RL1,IL21R,IL22RA1,IL2RG,IL4R,IL6R,IL6ST,ILK,INPP5B,INPP5F,INPP5K,INPPL1,ITGA1,ITGA10,ITGA2,ITGA2B,ITGA3,ITGA4,ITGA7,ITGA9,ITGAL,ITGAV,ITGB3,ITGB6,MAP2K2,MAPK8IP1,NFKBIA,NOS3,PIK3CB,PIK3CD,PIK3CG,PIK3R2,PIK3R3,PPM1L,PPP2CA,PTGS2,RALA,RAP1A,RAP2B,RASD1,RA…	IL2RB,ITGA6,PPP2R1B,PPP2R2B,SYNJ2	6.41026
Cholecystokinin/Gastrin-mediated Signaling	0	3,95E-01	-1,761	ATF2,BCAR1,CCK,Cdc42,EGFR,GNA12,IL18,IL1A,IL1B,IL1RN,IL36B,ITPR1,MAP2K2,MAP2K3,MAP2K4,MAPK12,MAPK14,MAPK7,MAPK9,PRKCD,PRKCI,PRKCQ,PRKD3,PTGS2,PTK2B,RAC1,RAC2,RAC3,RALA,RAP1A,RAP2B,RASD1,RASD2,RHOBTB1,RHOBTB2,RHOC,RHOG,RHOH,RHOJ,RND3,RRAS,RRAS2,SRF,TNF	CREM,IL33,MAP2K6	6.38298
p38 MAPK Signaling	0	3,92E-01	-2,030	ATF2,ATF4,CDC25B,CREB3,CREB3L1,CREB3L4,DDIT3,DUSP1,DUSP10,FASLG,HMGN1,HSPB1,HSPB2,IL18,IL1A,IL1B,IL1R2,IL1RAP,IL1RL1,IL1RN,IL36B,IRAK1,IRAK3,MAP2K3,MAP2K4,MAPK11,MAPK12,MAPK13,MAPK14,MAX,MYC,PLA2G2A,PLA2G2D,PLA2G4A,PLA2G6,RPS6KA2,RPS6KA3,RPS6KA6,SRF,TGFB1,TGFB2,TGFB3,TIFA,TNF	FAS,IL33,MAP2K6	6.38298
RHOA Signaling	0.001	3,79E-01	1,180	ACTR2,ARHGAP4,ARHGAP8/PRR5-ARHGAP8,ARHGAP9,ARHGEF11,ARPC1A,ARPC1B,ARPC2,ARPC5L,CDC42EP2,CDC42EP3,CDC42EP4,CFL2,CIT,EZR,GNA12,IGF1,LPAR1,LPAR2,LPAR3,LPAR6,MYL4,MYL6,MYL9,MYLK,MYLK2,MYLK3,PFN2,PFN4,PIP4K2B,PLEKHG5,Ppp1r12a,Ppp1r12b,PTK2B,RAPGEF6,RDX,RND3,RTKN,SEPTIN10,SEPTIN2,SEPTIN6,SEPTIN8,SEPTIN9,WASF1	ACTA1,LIMK2,MYLPF	6.38298
Superpathway of Cholesterol Biosynthesis	0.001	5,52E-01	1,500	ACAT1,ACAT2,CYP51A1,EBP,FDPS,HADHB,HMGCR,HMGCS1,HSD17B7,IDI1,LSS,MVD,MVK,PMVK,SC5D	SQLE	6.25
Regulation of Cellular Mechanics by Calpain Protease	0.008	3,71E-01	1,500	Actn3,CAPN2,CAPN3,CAPN5,CAPN6,CAPNS1,CCND3,CCNE2,CDKN1B,EGFR,EZR,ITGA1,ITGA10,ITGA2,ITGA2B,ITGA3,ITGA4,ITGA7,ITGA9,ITGAL,ITGAV,ITGB3,ITGB6,RALA,RAP1A,RAP2B,RASD1,RASD2,RRAS,RRAS2,TLN2	ITGA6,RB1	6.06061
Hepatic Fibrosis Signaling Pathway	0	3,98E-01	-3,094	ACVR1C,ACVR2A,AGT,APC2,ARAF,ATF2,ATF4,BCL2,BMPR2,BRAF,CACNA1B,CACNA1D,CACNA2D1,CACNA2D2,Cacnb1,CACNB2,CACNB4,Calm1 (includes others),CASP3,CCN2,CD40,Cdc42,CDKN1B,CEBPB,COL11A2,COL1A1,COL3A1,COL5A3,CREB3,CREB3L1,CREB3L4,CSNK1G1,CSNK1G2,CTNNB1,DVL1,DVL2,EZH2,Flt1,FLT4,FTH1,FTL,FZD1,FZD2,FZD5,FZD8,FZD9,GLI2,GLIS2,GNAI1,GNAI3,HIF1A,IKBKE,IL17RA,IL18,IL1A,IL1B,IL1R2,IL1RAP,IL1RL1,IL1RN,IL36B,IRAK1,IRA…	EDNRA,FOXO4,IL33,ITGA6,LEPR,MAP2K6,MYLPF,NOX4,PDGFC,PPARG	5.95238
Oxytocin In Spinal Neurons Signaling Pathway	0.002	4,86E-01	-1,698	ABCC9,AVPR1A,CAMKK1,CTH,GAD1,GNA11,GNAI3,GUCY1A1,Gucy1b2,GUCY2C,GUCY2D,Gucy2g,KCNJ8,NOS1,NPR1,NPR2	ABCC8	5.88235
PDGF Signaling	0.002	3,95E-01	-1,414	CRK,EIF2AK2,INPP5B,INPP5F,INPP5K,INPPL1,MAP2K2,MAP2K4,MAP3K1,MYC,PDGFA,PDGFB,PDGFRA,PIK3CB,PIK3CD,PIK3CG,PIK3R2,PIK3R3,PIK3R5,PIK3R6,RALA,RAP1A,RAP2B,RASD1,RASD2,RRAS,RRAS2,SPHK1,SPHK2,SRF,SYNJ1,TYK2	PDGFC,SYNJ2	5.88235
Tryptophan Degradation III (Eukaryotic)	0	6,3E-01	1,069	ACAT1,ACAT2,ACMSD,CYP2S1,EHHADH,HACD1,HACD2,HADH,HADHB,HSD17B10,KMO,KYNU,PARK7,TBXAS1,TDO2,TUBA8	L3HYPDH	5.88235
mTOR Signaling	0.005	3,3E-01	-1,982	AKT1S1,ARHGAP8/PRR5-ARHGAP8,Cdc42,DDIT4,DGKZ,EIF3H,EIF4A3,EIF4G1,FAU,FKBP1A,GNB1L,HIF1A,PIK3CB,PIK3CD,PIK3CG,PIK3R2,PIK3R3,PIK3R5,PIK3R6,PLD2,PPM1L,PPP2CA,PRKAA2,PRKAB1,PRKAB2,PRKCD,PRKCI,PRKCQ,PRKD3,PROK1,PRR5,RAC1,RAC2,RAC3,RALA,RAP1A,RAP2B,RASD1,RASD2,RHOBTB1,RHOBTB2,RHOC,RHOG,RHOH,RHOJ,RICTOR,RND3,RPS10,RPS14,RPS15,RPS16,RPS18,RPS19,RPS23,RPS25,RPS28,RPS6,RPS6KA2,RPS6KA3,RPS6KA6,RPSA,RRAS,RRA…	NAPEPLD,PDGFC,PPP2R1B,PPP2R2B	5.71429
Tumor Microenvironment Pathway	0	3,97E-01	-2,528	ARAF,BCL2,BRAF,CD274,CD44,CFLAR,COL1A1,COL3A1,CXCR4,FASLG,FGF1,FGF13,FGF21,FGF22,FN1,FOXO3,HGF,HIF1A,HLA-A,IGF1,IGF2,IL1B,IL6R,ITGB3,MAP2K2,MAP3K14,MMP10,MMP12,MMP13,MMP14,MMP16,MMP2,MMP21,MMP23B,MMP8,MYC,NOS2,PDGFA,PDGFB,PIK3CB,PIK3CD,PIK3CG,PIK3R2,PIK3R3,PIK3R5,PIK3R6,PLAU,PROK1,PTGS2,RAC1,RALA,RAP1A,RAP2B,RASD1,RASD2,REL,RRAS,RRAS2,SLC16A1,SLC1A4,SLC2A3,TGFB1,TGFB2,TGFB3,TNF,VEGFC,VEGFD	FAS,FOXO4,LEPR,PDGFC	5.6338
Ceramide Signaling	0.001	0.4	1,671	BCL2,CERK,CNKSR1,CTSD,CYCS,KSR1,MAP2K4,MAP3K1,NGFR,PIK3CB,PIK3CD,PIK3CG,PIK3R2,PIK3R3,PIK3R5,PIK3R6,PPM1L,PPP2CA,RALA,RAP1A,RAP2B,RASD1,RASD2,REL,RRAS,RRAS2,S1PR1,SMPD1,SMPD3,SMPD4,SPHK1,SPHK2,TNF,TNFRSF11B	PPP2R1B,PPP2R2B	5.55556
WNT/?-catenin Signaling	0.027	3,18E-01	1,021	ACVR1C,ACVR2A,APC2,APPL2,BMPR2,BTRC,CD44,CDH2,CDH3,CSNK1G1,CSNK1G2,CTNNB1,DKK2,DKK3,DKK4,DKKL1,DVL1,DVL2,EP300,FRZB,FZD1,FZD2,FZD5,FZD8,FZD9,GJA1,GNAO1,ILK,KREMEN1,LEF1,MARK2,MYC,NR5A2,PPM1L,PPP2CA,SFRP1,SFRP4,SFRP5,SMO,SOX13,SOX17,SOX9,TCF4,Tcf7,TCF7L1,TGFB1,TGFB2,TGFB3,UBC,WNT11,WNT5A,WNT9B	PPP2R1B,PPP2R2B,TLE3	5.45455
Antioxidant Action of Vitamin C	0.035	3,3E-01	1,732	ABHD3,CSF2RB,GLRX,IKBKE,LCAT,MAP2K4,MAPK11,MAPK12,MAPK13,MAPK14,MAPK9,NFKBIA,NOTUM,PDIA3,PLA2G2A,PLA2G2D,PLA2G4A,PLA2G6,PLA2G7,PLA2R1,PLB1,PLCD1,PLCD3,PLCD4,PLCL1,PLD2,REL,SELENOT,SLC23A2,SLC23A3,SLC2A3,TNF,TXN,TXNRD1,TXNRD2	NAPEPLD,PLAAT3	5.40541
PEDF Signaling	0	4,52E-01	-1,915	BCL2,BCL2L1,BDNF,CFLAR,DOCK3,FASLG,GDNF,HNF1B,IKBKE,MAPK11,MAPK12,MAPK13,MAPK14,NFKBIA,PIK3CB,PIK3CD,PIK3CG,PIK3R2,PIK3R3,PIK3R5,PIK3R6,PNPLA2,RAC1,RALA,RAP1A,RAP2B,RASD1,RASD2,REL,RRAS,RRAS2,SERPINF1,SRF,TCF12,TCF4,TCF7L1	FAS,PPARG	5.26316
Wound Healing Signaling Pathway	0.01	3,17E-01	-2,460	ACVR1C,ACVR2A,BMPR2,CEBPB,CERT1,CMA1,CNTF,COL11A2,COL1A1,COL20A1,COL3A1,COL4A1,COL5A1,COL5A2,COL5A3,COL6A1,COL6A2,Col6a4,COL7A1,COL8A1,COL8A2,COL9A3,EGFR,F2,FASLG,FN1,IFNGR1,IFNGR2,IL12A,IL17B,IL18,IL1A,IL1B,IL1R2,IL1RAP,IL1RL1,IL1RN,IL36B,ITGA3,LAMA1,LAMA2,LAMA3,LAMA5,LAMC1,MAP2K2,MAP2K3,MAP2K4,MAP2K7,MAP3K14,MAPK12,MAPK9,MMP10,MMP8,NFKBIA,NGFR,PDGFA,PDGFB,PROK1,RAC1,RALA,RAP1A,RAP2B,RASD1,RASD2…	IL33,ITGA6,MAP2K6,PDGFC	5
Cell Cycle Control of Chromosomal Replication	0.026	3,75E-01	1,091	CDC7,CDK14,CDK18,CDK19,CDK20,CHEK2,DBF4,LIG1,MCM3,MCM5,MCM6,MCM7,MCM8,ORC1,ORC3,ORC6,POLA2,RPA1,RPA2,RPA3	TOP2A	4.7619
IL-8 Signaling	0	0.4	-2,853	ANGPT2,ARAF,BCL2,BCL2L1,BRAF,CCND3,Cdc42,CSTB,EGFR,Flt1,FLT4,GNA11,GNA12,GNAI1,GNAI3,GNAL,GNAO1,GNAT1,GNAT2,GNB1L,GNB2,GNB3,GNB5,GNG10,GNG11,GNG12,GNG4,IKBKE,IL9,IQGAP1,IRAK1,IRAK3,ITGAV,ITGB3,LASP1,MAP2K2,MAP2K4,MAP4K4,MAPK12,MAPK9,MMP2,MYL9,NCF1,NFKBIA,PIK3CB,PIK3CD,PIK3CG,PIK3R2,PIK3R3,PIK3R5,PIK3R6,PLD2,PRKCD,PRKCI,PRKCQ,PRKD3,PROK1,PTGS2,PTK2B,RAB11FIP2,RAC1,RAC2,RAC3,RALA,RAP1A,RAP2B,RASD1,…	LIMK2,NAPEPLD,NOX4,PDGFC	4.7619
Glioma Signaling	0.006	3,55E-01	-1,095	Calm1 (includes others),CAMK1,CAMK2B,CAMK2D,CAMK2G,CCND3,CDKN1A,CDKN2B,E2F2,E2F5,E2F6,E2F8,EGFR,HDAC2,HDAC5,HDAC9,IDH2,IGF1,IGF2,IGF2R,MAP2K2,PDGFA,PDGFB,PDGFRA,PIK3CB,PIK3CD,PIK3CG,PIK3R2,PIK3R3,PIK3R5,PIK3R6,PRKCD,PRKCI,PRKCQ,PRKD3,RALA,RAP1A,RAP2B,RASD1,RASD2,RRAS,RRAS2	PDGFC,RB1	4.54545
IL-15 Production	0.005	3,58E-01	-1,677	AXL,BLK,BMX,CLK1,CLK3,CSK,DDR1,DYRK3,EGFR,EPHA3,EPHA5,EPHB1,EPHB2,EPHB3,ERBB2,FGFR3,FGR,Flt1,FLT4,FRK,FYN,HCK,IRF3,KIT,LMTK2,MAP2K3,MAP2K4,MAP2K7,MATK,MERTK,MET,PDGFRA,PRKCI,PTK2B,REL,RET,ROR1,ROR2,SYK,TNK1,TYK2,YES1	MAP2K6,PTK6	4.54545
p70S6K Signaling	0.013	3,41E-01	-2,082	AGT,CD79A,EEF2,EGFR,F2,F2RL1,GNAI1,GNAI3,IL2RG,IL4R,MAP2K2,NOTUM,PDIA3,PIK3CB,PIK3CD,PIK3CG,PIK3R2,PIK3R3,PIK3R5,PIK3R6,PLCD1,PLCD3,PLCD4,PLCL1,PPM1L,PPP2CA,PRKCD,PRKCI,PRKCQ,PRKD3,RALA,RAP1A,RAP2B,RASD1,RASD2,RPS6,RRAS,RRAS2,SFN,SYK,YWHAB,YWHAG,YWHAH	PPP2R1B,PPP2R2B	4.44444
CLEAR Signaling Pathway	0	3,96E-01	1,134	AKT1S1,ASAH1,ATF2,ATF4,ATP6AP1,Atp6ap1l,ATP6V0B,ATP6V0D2,ATP6V1B1,ATP6V1C2,ATP6V1E1,ATP6V1F,ATP6V1G2,ATP6V1H,BMP6,BMPR2,CASTOR1,CLN3,CREB3,CREB3L1,CREB3L4,CRTC2,CTSA,CTSD,DDIT4,EGFR,EP300,FGF21,FGFR3,FLT4,GALNS,GBA,GLMP,GNB1L,GNS,HEXA,HEXB,HGF,HIF1A,HPS1,IGF1,IGF2R,ITPR1,KCNIP3,LAMP1,LAMTOR1,LAMTOR3,LAMTOR4,M6PR,MAPK11,MAPK12,MAPK13,MAPK14,MAPK4,MAPK6,MAPK7,MAPK9,NEU1,NGFR,NPRL2,PDGFB,PDGFRA,PLBD…	ATP6V0E2,CD63,PPP2R1B,PPP2R2B,TNFRSF11A	4.42478
BER (Base Excision Repair) Pathway	0	5,23E-01	1,043	FEN1,LIG1,LIG3,MAP2K2,MAP2K3,MAP2K4,MAP2K7,MBD4,NEIL1,NEIL2,NF1,PNKP,POLB,POLG,RFC2,RFC5,RPA1,SLC19A1,SMUG1,SP1,TDG,UNG	MAP2K6	4.34783
Calcium Signaling	0.016	3,17E-01	1,180	AKAP5,ASPH,ATF2,ATF4,ATP2B4,CACNA1B,CACNA1D,CACNA1G,CACNA1H,CACNA2D1,CACNA2D2,CACNB2,CACNB4,Calm1 (includes others),CALR,CAMK1,CAMK2B,CAMK2D,CAMK2G,CAMKK1,CASQ1,CATSPER2,CHRNA3,CHRNA4,CHRNB1,CHRNB2,CHRNB4,CHRNE,CREB3,CREB3L1,CREB3L4,EP300,GRIA2,GRIA4,GRIN2D,GRIN3B,HDAC2,HDAC5,HDAC9,ITPR1,MYH10,MYH14,MYH7B,MYH9,MYL4,MYL6,MYL9,MYO10,NFAT5,NFATC2,NFATC4,PNCK,PRKACB,PRKAR2A,PRKAR2B,RAP1A,RAP2B,RYR3,S…	ACTA1,RYR1,TNNT1	4.34783
Fc Epsilon RI Signaling	0	3,98E-01	-1,234	FYN,GAB1,IGHE,INPP5B,INPP5F,INPP5K,INPPL1,LAT,MAP2K2,MAP2K3,MAP2K4,MAP2K7,MAPK11,MAPK12,MAPK13,MAPK14,MAPK9,PIK3CB,PIK3CD,PIK3CG,PIK3R2,PIK3R3,PIK3R5,PIK3R6,PLA2G2A,PLA2G2D,PLA2G4A,PLA2G6,PRKCD,PRKCI,PRKCQ,PRKD3,RAC1,RAC2,RAC3,RALA,RAP1A,RAP2B,RASD1,RASD2,RRAS,RRAS2,SYK,SYNJ1,TNF	MAP2K6,SYNJ2	4.25532
Acute Phase Response Signaling	0	3,84E-01	-2,177	A2M,AGT,C1R,C1S,C3,C4BPA,C9,CEBPB,CFB,CP,CRP,F2,FGG,FN1,FTL,HP,HPX,IKBKE,IL18,IL1A,IL1B,IL1RAP,IL1RN,IL36B,IL6R,IL6ST,IRAK1,ITIH3,ITIH4,MAP2K2,MAP2K3,MAP2K4,MAP2K7,MAP3K1,MAP3K14,MAPK11,MAPK12,MAPK13,MAPK14,MAPK9,NFKBIA,NGFR,NR3C1,ORM1,PIK3CB,PIK3CD,PIK3CG,PIK3R2,PIK3R3,RALA,RAP1A,RAP2B,RASD1,RASD2,RBP1,RBP4,REL,RIPK1,RRAS,RRAS2,SERPINA1,SERPINF1,SOCS2,SOCS6,TCF4,TNF,TNFRSF11B,VWF	IL33,MAP2K6,OSMR	4.22535
CNTF Signaling	0.004	4,21E-01	-1,279	CNTF,CNTFR,IL6ST,MAP2K2,PIK3CB,PIK3CD,PIK3CG,PIK3R2,PIK3R3,PIK3R5,PIK3R6,RALA,RAP1A,RAP2B,RASD1,RASD2,RPS6KA2,RPS6KA3,Rps6ka5,RPS6KA6,RRAS,RRAS2,TYK2	LIFR	4.16667
Induction of Apoptosis by HIV1	0.022	3,69E-01	-1,043	APAF1,BCL2,BCL2L1,CASP3,CXCR4,CYCS,DFFB,FASLG,IKBKE,MAP2K4,MAP2K7,MAP3K14,MAPK12,MAPK9,NFKBIA,NGFR,REL,RIPK1,SLC25A10,SLC25A4,TNF,TNFRSF11B,TRAF1	FAS	4.16667
PCP (Planar Cell Polarity) Pathway	0.008	0.4	1,279	ATF2,CELSR1,DVL1,DVL2,EFNB1,FZD1,FZD2,FZD5,FZD8,FZD9,LGR4,MAP2K4,MAPK12,MAPK9,PFN2,PFN4,RAC1,ROR2,SMO,VANGL1,WNT11,WNT5A,WNT9B	PRICKLE1	4.16667
Cell Cycle: G1/S Checkpoint Regulation	0.021	3,68E-01	1,789	ATM,ATR,BTRC,CCND3,CCNE2,CDC25A,CDKN1A,CDKN1B,CDKN2B,E2F2,E2F5,E2F6,E2F8,HDAC2,HDAC5,HDAC9,MAX,MYC,NRG1,RPL11,SKP2,TGFB1,TGFB2,TGFB3	RB1	4
IL-6 Signaling	0	4,06E-01	-1,732	A2M,CEBPB,COL1A1,CRP,CYP19A1,HSPB1,HSPB2,IKBKE,IL18,IL1A,IL1B,IL1R2,IL1RAP,IL1RL1,IL1RN,IL36B,IL6R,IL6ST,MAP2K2,MAP2K3,MAP2K4,MAP2K7,MAP3K14,MAP4K4,MAPK11,MAPK12,MAPK13,MAPK14,MAPK9,NFKBIA,NGFR,PIK3CB,PIK3CD,PIK3CG,PIK3R2,PIK3R3,PIK3R5,PIK3R6,RALA,RAP1A,RAP2B,RASD1,RASD2,REL,RRAS,RRAS2,SRF,TNF,TNFAIP6,TNFRSF11B	IL33,MAP2K6	3.84615
Leptin Signaling in Obesity	0.027	3,55E-01	-2,111	ADCY1,ADCY10,ADCY3,ADCY4,ADCY5,ADCY6,GUCY1A1,MAP2K2,NOTUM,PDE3B,PDIA3,PIK3CB,PIK3CD,PIK3CG,PIK3R2,PIK3R3,PIK3R5,PIK3R6,PLCD1,PLCD3,PLCD4,PLCL1,POMC,PRKACB,PRKAR2A,PRKAR2B	LEPR	3.7037
Sphingosine-1-phosphate Signaling	0	4,5E-01	-1,982	ACER2,ACER3,ADCY1,ADCY10,ADCY3,ADCY4,ADCY5,ADCY6,ASAH1,ASAH2,CASP2,CASP3,CASP6,CASQ1,Cdc42,GNA12,GNAI1,GNAI3,GUCY1A1,NAAA,NOTUM,PDGFA,PDGFB,PDGFRA,PDIA3,PIK3CB,PIK3CD,PIK3CG,PIK3R2,PIK3R3,PIK3R5,PIK3R6,PLCD1,PLCD3,PLCD4,PLCL1,PTK2B,RAC1,RAC2,RAC3,RHOBTB1,RHOBTB2,RHOC,RHOG,RHOH,RHOJ,RND3,S1PR1,SMPD1,SMPD3,SMPD4,SPHK1	CASP4,PDGFC	3.7037
Macropinocytosis Signaling	0.015	3,68E-01	-1,528	ARF6,HGF,ITGB3,ITGB6,MET,PAK1,PDGFA,PDGFB,PIK3CB,PIK3CD,PIK3CG,PIK3R2,PIK3R3,PIK3R5,PIK3R6,PRKCD,PRKCI,PRKCQ,PRKD3,RAC1,RALA,RAP1A,RAP2B,RASD1,RASD2,RRAS,RRAS2	PDGFC	3.57143
HIF1? Signaling	0	4,09E-01	-1,325	ARAF,ARNT,BMP6,BRAF,CAMK1,CAMK2B,CAMK2D,CAMK2G,CCNG2,CDKN1A,EGLN2,EGLN3,ELOC,EP300,Flt1,FLT4,GCK,GPI,HGF,HIF1A,HIF1AN,HSP90AA1,HSPA1A/HSPA1B,HSPA1L,HSPA5,HSPA9,IGF1,IGF2,IL6R,Ldha/RGD1562690,LDHB,MAP2K2,MAP2K3,MAP2K4,MAP2K7,MET,MMP10,MMP12,MMP13,MMP14,MMP16,MMP2,MMP21,MMP23B,MMP8,NCF1,NOS2,P4HTM,PDGFB,PIK3CB,PIK3CD,PIK3CG,PIK3R2,PIK3R3,PIK3R5,PIK3R6,PKM,PRKCD,PRKCI,PRKCQ,PRKD3,PROK1,RAC1,RAC2,RAC…	MAP2K6,NOX4,PDGFC	3.52941
Estrogen Receptor Signaling	0	3,52E-01	-2,164	ADCY1,ADCY10,ADCY3,ADCY4,ADCY5,ADCY6,AGT,ARG2,ATF2,ATF4,ATP5PB,BCL2,CACNA1B,CACNA1D,CACNA2D1,CACNA2D2,Cacnb1,CACNB2,CACNB4,CARM1,CDKN1A,CFL2,CREB3,CREB3L1,CREB3L4,EGFR,EIF2B1,EIF2B2,EIF2B3,EIF2B5,EP300,ESR1,FOXO3,GNA11,GNA12,GNAI1,GNAI3,GNAL,GNAO1,GNAT1,GNAT2,GNB1L,GNB2,GNB3,GNB5,GNG10,GNG11,GNG12,GNG4,GUCY1A1,HES1,HIF1A,HSP90AA1,HSP90B1,IGF1,IGF2,IGF2R,MAP2K2,MED1,MED15,MED17,MED4,MED6,MMP10,MMP…	FOXO4,LEPR,LIMK2,MYLPF,PDGFC	3.47222
Adrenomedullin signaling pathway	0	4,47E-01	-1,688	ADCY1,ADCY10,ADCY3,ADCY4,ADCY5,ADCY6,ARAF,ARNT,BCL2,BRAF,C3,Calm1 (includes others),CASP3,CEBPB,CSK,CTH,GAD1,GNA11,GPR37,GUCY1A1,Gucy1b2,GUCY2C,GUCY2D,Gucy2g,HIF1A,IL18,IL1A,IL1B,IL1RN,IL36B,ITPR1,KCNN1,KCNN4,MAP2K2,MAP2K3,MAP2K4,MAP2K7,MAPK11,MAPK12,MAPK13,MAPK14,MAPK4,MAPK6,MAPK7,MAPK9,MATK,MAX,MMP2,MYLK,MYLK2,MYLK3,NOS3,NOTUM,NPR1,NPR2,PDIA3,PIK3CB,PIK3CD,PIK3CG,PIK3R2,PIK3R3,PIK3R5,PIK3R6,PLC…	IL33,MAP2K6,PPARG	3.37079
G?q Signaling	0.002	3,53E-01	-1,947	ARHGEF25,AVPR1A,Calm1 (includes others),Cdc42,CSK,EPM2A,GNA11,GNA12,GNAI1,GNAI3,GNAL,GNAO1,GNAT1,GNAT2,GNB1L,GNB2,GNB3,GNB5,GNG10,GNG11,GNG12,GNG4,GYS2,HRH1,HTR2A,IKBKE,ITPR1,MAP2K2,NFATC2,NFATC4,NFKBIA,PIK3CB,PIK3CD,PIK3CG,PIK3R2,PIK3R3,PIK3R5,PIK3R6,PLD2,PRKCD,PRKCI,PRKCQ,PRKD3,PTK2B,RAC1,RAC2,RAC3,REL,RGS18,RGS2,RGS7,RHOBTB1,RHOBTB2,RHOC,RHOG,RHOH,RHOJ,RND3	NAPEPLD,RGS16	3.33333
HMGB1 Signaling	0.001	3,65E-01	-2,359	Cdc42,CNTF,FASLG,HAT1,IFNGR1,IFNGR2,IL12A,IL17B,IL18,IL1A,IL1B,IL36B,KAT2A,KAT6A,MAP2K2,MAP2K3,MAP2K4,MAP2K7,MAPK11,MAPK12,MAPK13,MAPK14,MAPK9,NGFR,PIK3CB,PIK3CD,PIK3CG,PIK3R2,PIK3R3,PIK3R5,PIK3R6,RAC1,RAC2,RAC3,RALA,RAP1A,RAP2B,RASD1,RASD2,REL,RHOBTB1,RHOBTB2,RHOC,RHOG,RHOH,RHOJ,RND3,RRAS,RRAS2,SP1,TGFB1,TGFB2,TGFB3,TLR4,TNF,TNFRSF11B,TNFSF10,TNFSF13B,VCAM1	IL33,MAP2K6	3.27869
Coronavirus Pathogenesis Pathway	0.022	3,15E-01	-1,152	ACE2,ADAM9,AGT,ATF4,ATP6AP1,BCL2,BCL2L11,CASP3,CCNE2,DDIT3,DPP9,E2F2,E2F5,E2F6,E2F8,EEF1A2,EP300,FASLG,FAU,HDAC2,HDAC5,HDAC9,HIF1A,IFNAR2,IL17RA,IL1B,IRF3,MAP2K4,MAPK11,MAPK12,MAPK13,MAPK14,MAPK9,NFKBIA,NPM1,NUP98,OAS1,PTGES2,PTGS2,PYCARD,REL,RIPK1,RPS10,RPS14,RPS15,RPS16,RPS18,RPS19,RPS23,RPS25,RPS28,RPS6,RPSA,SIGMAR1,STAT2,TGFB1,TLR3,TLR7,TOMM70,TRAF3,TYK2,ZC3HAV1	AR,RB1	3.125
NF-?B Activation by Viruses	0.001	4,1E-01	-1,512	CCR5,CD4,EIF2AK2,IKBKE,ITGA2,ITGA3,ITGAV,ITGB3,MAP3K1,MAP3K14,NFKBIA,PIK3CB,PIK3CD,PIK3CG,PIK3R2,PIK3R3,PIK3R5,PIK3R6,PRKCD,PRKCI,PRKCQ,PRKD3,RALA,RAP1A,RAP2B,RASD1,RASD2,REL,RIPK1,RRAS,RRAS2	ITGA6	3.125
Regulation Of The Epithelial Mesenchymal Transition By Growth Factors Pathway	0.006	3,33E-01	-1,953	ARAF,BRAF,CDH2,EGFR,ERBB2,ETS1,FASLG,FGF1,FGF13,FGF21,FGF22,FGFR3,FGFRL1,GAB1,HGF,HSF1,IKBKE,IL6R,LATS2,MAP2K2,MAP2K3,MAP2K4,MAP2K7,MAP3K1,MAPK11,MAPK12,MAPK13,MAPK14,MAPK9,MEST,MET,MMP2,NGFR,OCLN,PDGFA,PDGFB,PDGFRA,PIK3CB,PIK3CD,PIK3CG,PIK3R2,PIK3R3,PIK3R5,PIK3R6,RAC1,RALA,RAP1A,RAP2B,RASD1,RASD2,REL,RRAS,RRAS2,SNAI1,TGFB1,TGFB2,TGFB3,TNF,TNFRSF11B,TNFSF10,TNFSF13B,TYK2	MAP2K6,PDGFC	3.125
Glioblastoma Multiforme Signaling	0	3,8E-01	-1,697	APC2,CCND3,CCNE2,Cdc42,CDKN1A,CDKN1B,CTNNB1,E2F2,E2F5,E2F6,E2F8,EGFR,FZD1,FZD2,FZD5,FZD8,FZD9,IGF1,IGF2,ITPR1,LEF1,MAP2K2,MYC,NF1,NOTUM,PDGFA,PDGFB,PDGFRA,PDIA3,PIK3CB,PIK3CD,PIK3CG,PIK3R2,PIK3R3,PIK3R5,PIK3R6,PLCD1,PLCD3,PLCD4,PLCL1,PRKCD,RAC1,RAC2,RAC3,RALA,RAP1A,RAP2B,RASD1,RASD2,RHOBTB1,RHOBTB2,RHOC,RHOG,RHOH,RHOJ,RND3,RRAS,RRAS2,SMO,TSC1,WNT11,WNT5A,WNT9B	PDGFC,RB1	3.07692
Glioma Invasiveness Signaling	0	4,66E-01	-1,961	CD44,Cdc42,ITGAV,ITGB3,MMP2,PIK3CB,PIK3CD,PIK3CG,PIK3R2,PIK3R3,PIK3R5,PIK3R6,PLAU,RAC1,RAC2,RAC3,RALA,RAP1A,RAP2B,RASD1,RASD2,RHOBTB1,RHOBTB2,RHOC,RHOG,RHOH,RHOJ,RND3,RRAS,RRAS2,TIMP1,TIMP2,VTN	TIMP3	2.94118
Role of BRCA1 in DNA Damage Response	0	4,25E-01	1,091	ABRAXAS1,ATM,ATR,BARD1,BRCA1,BRCA2,BRIP1,CDKN1A,CHEK2,E2F2,E2F5,E2F6,E2F8,FAAP100,FAAP24,FANCA,FANCB,FANCD2,FANCG,GADD45A,MSH6,PBRM1,PHF10,RAD50,RAD51,RFC2,RFC5,RPA1,SLC19A1,SMARCA2,SMARCD2,SMARCD3,UIMC1	RB1	2.94118
Unfolded protein response	0.005	3,78E-01	-2,558	ATF4,BCL2,CALR,CEBPA,CEBPB,CEBPE,CEBPG,DDIT3,DNAJA1,DNAJA4,DNAJB11,DNAJB14,DNAJB2,DNAJB5,DNAJB6,DNAJC17,DNAJC21,DNAJC3,DNAJC5,DNAJC6,EDEM1,ERO1B,HSP90B1,HSPA1A/HSPA1B,HSPA1L,HSPA5,HSPA9,MAP2K7,MBTPS2,PDIA6,SCAP,SEL1L,XBP1	PPARG	2.94118
NER (Nucleotide Excision Repair, Enhanced Pathway)	0.026	3,4E-01	2,043	CCNH,CHAF1A,CHAF1B,Cops2,COPS3,COPS8,EP300,ERCC1,ERCC3,GPS1,GTF2H3,GTF2H5,HMGN1,LIG1,LIG3,LIG4,NEDD8,POLA2,POLE2,POLE4,POLR2C,POLR2F,POLR2H,POLR2K,RFC2,RFC5,RNF111,RPA1,RPA2,RPA3,SLC19A1,UBE2N,UVSSA,XPA	TOP2A	2.85714
EIF2 Signaling	0.014	3,17E-01	2,143	AGO2,ATF3,ATF4,ATF5,BCL2,DDIT3,EIF1AX,EIF2AK1,EIF2AK2,EIF2B1,EIF2B2,EIF2B3,EIF2B5,EIF2S2,EIF2S3,EIF3H,EIF4A3,EIF4G1,FAU,HNRNPA1,HSPA5,MAP2K2,MYC,PIK3CB,PIK3CD,PIK3CG,PIK3R2,PIK3R3,PIK3R5,PIK3R6,RALA,RAP1A,RAP2B,RASD1,RASD2,RPL10A,RPL11,RPL12,RPL13A,RPL17,RPL18A,RPL21,Rpl22l1,RPL23,RPL26,RPL3,RPL30,RPL31,RPL35,RPL35A,RPL36,RPL3L,RPL7,RPL7A,RPL9,RPS10,RPS14,RPS15,RPS16,RPS18,RPS19,RPS23,RPS25,RPS28…	ACTA1,NOX4	2.8169
ERBB Signaling	0.003	3,83E-01	-1,061	BTC,EGFR,ERBB2,MAP2K2,MAP2K3,MAP2K4,MAPK11,MAPK12,MAPK13,MAPK14,MAPK9,NCK1,NCK2,NRG1,NRG4,PAK1,Pak2,PIK3CB,PIK3CD,PIK3CG,PIK3R2,PIK3R3,PIK3R5,PIK3R6,PRKCD,PRKCI,PRKCQ,PRKD3,RALA,RAP1A,RAP2B,RASD1,RASD2,RRAS,RRAS2	MAP2K6	2.77778
LPS-stimulated MAPK Signaling	0	4,24E-01	-1,414	ATF2,IKBKE,MAP2K2,MAP2K3,MAP2K4,MAP3K14,MAPK11,MAPK12,MAPK13,MAPK14,MAPK9,NFKBIA,PAK1,PIK3CB,PIK3CD,PIK3CG,PIK3R2,PIK3R3,PIK3R5,PIK3R6,PRKCD,PRKCI,PRKCQ,PRKD3,RAC1,RALA,RAP1A,RAP2B,RASD1,RASD2,REL,RRAS,RRAS2,SRF,TLR4	MAP2K6	2.77778
Small Cell Lung Cancer Signaling	0.005	3,75E-01	-1,964	APAF1,BCL2,BCL2L1,CCND3,CCNE2,CDKN1B,CDKN2B,CYCS,E2F2,E2F5,E2F6,HDAC2,HDAC5,HDAC9,IKBKE,MAX,MYC,NFKBIA,NOS1,PIAS3,PIK3CB,PIK3CD,PIK3CG,PIK3R2,PIK3R3,PIK3R5,PIK3R6,PTGS2,REL,RXRA,RXRG,SKP2,TRAF1,TRAF3,TRAF4	RB1	2.77778
Acute Myeloid Leukemia Signaling	0.001	4,07E-01	-1,095	ARAF,BRAF,CEBPA,CSF2RB,CSF3R,FLT3,IDH2,KIT,KITLG,LEF1,MAP2K2,MAP2K3,MAP2K4,MAP2K7,MYC,PIK3CB,PIK3CD,PIK3CG,PIK3R2,PIK3R3,PIK3R5,PIK3R6,PIM1,PIM2,RALA,RAP1A,RAP2B,RASD1,RASD2,REL,RRAS,RRAS2,SPI1,TCF4,Tcf7,TCF7L1	MAP2K6	2.7027
Neurovascular Coupling Signaling Pathway	0.003	3,33E-01	-1,270	ABHD3,ADORA1,ADORA2A,ADORA2B,CACNA1B,CACNA1D,CACNA1G,CACNA1H,CACNA2D1,CACNA2D2,CACNB2,CACNB4,Calm1 (includes others),CATSPER2,CTH,Cyp4a14,ENTPD1,ENTPD2,ENTPD4,ENTPD8,GABBR1,GABRA1,GABRA5,GABRP,GAD1,GJA1,GRIA2,GRIA4,GRIN2D,GRIN3B,GUCY1A1,Gucy1b2,GUCY2C,GUCY2D,Gucy2g,ITPR1,KCNJ12,KCNJ14,KCNJ15,KCNJ16,KCNJ8,KCNJ9,KCNMA1,KCNN1,Kcnn2,KCNN4,LCAT,NOS1,NOS3,NPR1,NPR2,ORAI2,PLA2G2A,PLA2G2D,PLA2G4A,PLA2G6,…	PLAAT3,RYR1	2.66667
Production of Nitric Oxide and Reactive Oxygen Species in Macrophages	0	3,98E-01	-2,321	APOA4,APOB,APOC2,APOC4,APOF,APOM,ARG2,CAT,Cdc42,IFNGR1,IFNGR2,IKBKE,IRF8,LYZ,MAP2K4,MAP2K7,MAP3K1,MAP3K12,MAP3K14,MAP3K6,Map3k7,MAP3K9,MAPK11,MAPK12,MAPK13,MAPK14,MAPK9,NCF1,NCF4,NFKBIA,NGFR,NOS2,ORM1,PCYOX1,PIK3CB,PIK3CD,PIK3CG,PIK3R2,PIK3R3,PIK3R5,PIK3R6,PON1,PPARA,PPM1L,PPP1R11,PPP1R14A,PPP1R14D,PPP1R3D,PPP2CA,PRKCD,PRKCI,PRKCQ,PRKD3,RAC1,RAC2,RAC3,RAP1A,RBP4,REL,RHOBTB1,RHOBTB2,RHOC,RHOG,RHOH…	PPP2R1B,PPP2R2B	2.63158
PD-1, PD-L1 cancer immunotherapy pathway	0.005	3,68E-01	1,029	B2M,BCL2L1,CBLB,CD274,CDKN1B,CIP2A,CSK,H2-Eb2,HLA-A,HLA-DOA,HLA-DQA1,HLA-DQB1,HLA-DRB5,IFNGR1,IFNGR2,IL12A,IL2RG,LAT,LATS2,MR1,NGFR,PIK3CB,PIK3CD,PIK3CG,PIK3R2,PIK3R3,PIK3R5,PIK3R6,PRKCQ,RASGRP1,SKP2,TGFB1,TGFB2,TGFB3,TNF,TNFRSF11B,TYK2,ZBTB12	IL2RB	2.5641
Opioid Signaling Pathway	0	4,25E-01	1,523	ADCY1,ADCY10,ADCY3,ADCY4,ADCY5,ADCY6,AP1B1,AP2B1,ARRB1,ATF2,ATF4,BLK,BRAF,CACNA1B,CACNA1D,CACNA1G,CACNA1H,CACNA2D1,CACNA2D2,Cacnb1,CACNB2,CACNB4,Calm1 (includes others),CAMK1,CAMK2B,CAMK2D,CAMK2G,CATSPER2,CDKN1B,CREB3,CREB3L1,CREB3L4,CTNNB1,EP300,FGR,FRK,FYN,GNA11,GNA12,GNAI1,GNAI3,GNAL,GNAO1,GNAT1,GNAT2,GNB1L,GNB2,GNB3,GNB5,GNG10,GNG11,GNG12,GNG4,GRIN2D,GRIN3B,GRK6,GUCY1A1,HCK,ITPR1,KCNJ9,LEF1,M…	MAP2K6,RGS16,RYR1	2.52101
Apelin Cardiomyocyte Signaling Pathway	0	4,24E-01	-1,852	APLNR,ARNT,CAT,GNA11,GNAI1,GNAI3,HIF1A,ITPR1,MAPK11,MAPK12,MAPK13,MAPK14,MAPK4,MAPK6,MAPK7,MAPK9,MYL4,MYL6,MYL9,MYLK,NOS3,NOTUM,PDIA3,PIK3CB,PIK3CD,PIK3CG,PIK3R2,PIK3R3,PIK3R5,PIK3R6,PLCD1,PLCD3,PLCD4,PLCL1,PRKCD,PRKCI,PRKCQ,PRKD3,SLC8A3,SLC9A5,TGFB1	MYLPF	2.38095
Nitric Oxide Signaling in the Cardiovascular System	0.002	3,75E-01	-1,183	ARG2,CACNA1B,CACNA1D,CACNA2D1,CACNA2D2,Cacnb1,CACNB2,CACNB4,Calm1 (includes others),Flt1,FLT4,GUCY1A1,Gucy1b2,GUCY2C,GUCY2D,HSP90AA1,HSP90B1,ITPR1,MAP2K2,NOS3,NPR1,NPR2,PDE1B,PDE2A,PDE3B,PDE5A,PIK3CB,PIK3CD,PIK3CG,PIK3R2,PIK3R3,PIK3R5,PIK3R6,PRKACB,PRKAR2A,PRKAR2B,PRKCD,PRKCI,PRKCQ,PRKD3,PROK1,SLC7A1,VEGFC,VEGFD	PDGFC	2.22222
Thrombin Signaling	0	4,18E-01	-1,511	ADCY1,ADCY10,ADCY3,ADCY4,ADCY5,ADCY6,ARHGEF10,ARHGEF10L,ARHGEF11,ARHGEF16,ARHGEF17,ARHGEF19,ARHGEF2,ARHGEF25,ARHGEF28,ARHGEF33,ARHGEF38,ARHGEF39,ARHGEF40,ARHGEF6,ARHGEF7,CAMK1,CAMK2B,CAMK2D,CAMK2G,Cdc42,EGFR,F2,GNA11,GNA12,GNAI1,GNAI3,GNAL,GNAO1,GNAT1,GNAT2,GNB1L,GNB2,GNB3,GNB5,GNG10,GNG11,GNG12,GNG4,GUCY1A1,ITPR1,MAP2K2,MAPK11,MAPK12,MAPK13,MAPK14,MYL4,MYL6,MYL9,MYLK,NOTUM,PDIA3,PIK3CB,PIK3CD,PI…	ARHGEF3,MYLPF	2.12766
Cardiac Hypertrophy Signaling	0	3,87E-01	-3,022	ADCY1,ADCY10,ADCY3,ADCY4,ADCY5,ADCY6,ADRA2B,ADSS2,ATF2,CACNA1B,CACNA1D,CACNA2D1,CACNA2D2,Cacnb1,CACNB2,CACNB4,Calm1 (includes others),Cdc42,EIF2B1,EIF2B2,EIF2B3,EIF2B5,EP300,GNA11,GNA12,GNAI1,GNAI3,GNAL,GNAO1,GNAT1,GNAT2,GNB1L,GNB2,GNB3,GNB5,GNG10,GNG11,GNG12,GNG4,GUCY1A1,HSPB1,IGF1,IL6R,MAP2K2,MAP2K3,MAP2K4,MAP2K7,MAP3K1,MAP3K12,MAP3K14,MAP3K6,Map3k7,MAP3K9,MAPK11,MAPK12,MAPK13,MAPK14,MAPK9,MYL4…	MAP2K6,MYLPF	1.9802
CCR3 Signaling in Eosinophils	0	0.4	-1,134	Calm1 (includes others),CCL11,CFL2,GNA11,GNA12,GNAI1,GNAI3,GNAL,GNAO1,GNAT1,GNAT2,GNB1L,GNB2,GNB3,GNB5,GNG10,GNG11,GNG12,GNG4,ITPR1,MAP2K2,MAPK11,MAPK12,MAPK13,MAPK14,MYLK,PAK1,Pak2,PIK3CB,PIK3CD,PIK3CG,PIK3R2,PIK3R3,PIK3R5,PIK3R6,PLA2G2A,PLA2G2D,PLA2G4A,PLA2G6,Ppp1r12a,Ppp1r12b,PRKCD,PRKCI,PRKCQ,PRKD3,RAC1,RALA,RAP1A,RAP2B,RASD1,RASD2,RRAS,RRAS2	LIMK2	1.85185
Androgen Signaling	0.017	3,25E-01	2,236	CACNA1B,CACNA1D,CACNA1G,CACNA1H,CACNA2D1,CACNA2D2,CACNB2,CACNB4,Calm1 (includes others),CALR,CATSPER2,CCNH,EP300,ERCC3,GNA11,GNA12,GNAI1,GNAI3,GNAL,GNAO1,GNAT1,GNAT2,GNB1L,GNB2,GNB3,GNB5,GNG10,GNG11,GNG12,GNG4,GTF2A1,GTF2H3,GTF2H5,HSP90AA1,ITPR1,NCOA4,POLR2C,POLR2F,POLR2H,POLR2K,PRKACB,PRKAR2A,PRKAR2B,PRKCD,PRKCI,PRKCQ,PRKD3,REL,TAF10,TAF11,TAF2,TAF4B,TAF6,TAF9B	AR	1.81818
LXR/RXR Activation	0	4,47E-01	-1,206	ABCG1,ABCG5,ABCG8,ACACA,AGT,APOA4,APOA5,APOB,APOC2,APOC4,APOF,APOM,ARG2,C3,C9,CYP51A1,ECHS1,HADH,HMGCR,HPX,IL18,IL1A,IL1B,IL1R2,IL1RAP,IL1RL1,IL1RN,IL36B,IRF3,ITIH4,LCAT,LDLR,LPL,LYZ,MSR1,NGFR,NOS2,ORM1,PCYOX1,PLTP,PON1,PTGS2,RBP4,REL,RXRA,RXRG,SCD,SERPINA1,SERPINF1,TLR3,TLR4,TNF,TNFRSF11B,VTN	IL33	1.81818
eNOS Signaling	0.001	3,65E-01	-2,480	ADCY1,ADCY10,ADCY3,ADCY4,ADCY5,ADCY6,AQP12A/AQP12B,AQP3,AQP5,AQP7,Calm1 (includes others),CASP3,CHRNA3,CHRNA4,CHRNB1,CHRNB2,CHRNB4,CHRNE,ESR1,Flt1,FLT4,GUCY1A1,Gucy1b2,HSP90AA1,HSP90B1,HSPA1A/HSPA1B,HSPA1L,HSPA5,HSPA9,ITPR1,LPAR1,LPAR2,LPAR3,LPAR6,NOS3,PIK3CB,PIK3CD,PIK3CG,PIK3R2,PIK3R3,PIK3R5,PIK3R6,PRKAA2,PRKAB1,PRKAB2,PRKACB,PRKAR2A,PRKAR2B,PRKCD,PRKCI,PRKCQ,PRKD3,PROK1,SLC7A1,STUB1,VEGFC,VEGFD	PDGFC	1.72414
Neuroinflammation Signaling Pathway	0	3,66E-01	-2,041	ACVR1C,ACVR2A,ATF2,ATF4,B2M,BACE2,BCL2,BDNF,BIRC5,BIRC6,BMPR2,CALB1,CASP3,CD200,CD200R1,CD40,CD86,CFLAR,CNTF,CREB3,CREB3L1,CREB3L4,CRP,CTNNB1,CX3CR1,CXCL10,FASLG,FZD1,GABBR1,GABRA1,GABRA5,GABRP,GAD1,GDNF,GLUL,GRIN2D,GRIN3B,H2-Eb2,HLA-A,HLA-DOA,HLA-DQA1,HLA-DQB1,HLA-DRB5,IFNGR1,IFNGR2,IKBKE,IL12A,IL18,IL1B,IL34,IL6R,IRAK1,IRAK3,IRF3,KCNJ9,MAP2K4,MAPK11,MAPK12,MAPK13,MAPK14,MAPK4,MAPK6,MAPK7,MAPK9,…	FAS,NOX4	1.72414
Gustation Pathway	0.032	3,1E-01	1,152	ABCC9,ADCY1,ADCY10,ADCY3,ADCY4,ADCY5,ADCY6,ASIC3,CACNA1B,CACNA1D,CACNA1G,CACNA1H,CACNA2D1,CACNA2D2,CACNB2,CACNB4,CASR,CATSPER2,ENTPD2,GABRA1,GABRA5,GABRP,GNB3,GPR37,GUCY1A1,ITPR1,KCNJ12,KCNJ8,KCNN1,KCNN4,LDAH,LIPC,LIPE,LIPG,LIPM,LPAR6,LPL,LRRC8B,NOTUM,ORAI2,P2RX3,P2RX4,P2RX6,P2RY13,P2RY14,P2RY2,P2RY6,PANX1,PDE3B,PRKACB,PRKAR2A,PRKAR2B,SCN1A,SCN1B,SCN3B,SCN4B,SCN5A,SCN8A,SCNN1A,STIM1,TAS1R1,TRPM4	ABCC8	1.5873
CXCR4 Signaling	0	4,14E-01	-2,021	ADCY1,ADCY10,ADCY3,ADCY4,ADCY5,ADCY6,ARHGEF11,BCAR1,CD4,Cdc42,CRK,CXCR4,ELMO1,ELMO3,GNA11,GNA12,GNAI1,GNAI3,GNAL,GNAO1,GNAT1,GNAT2,GNB1L,GNB2,GNB3,GNB5,GNG10,GNG11,GNG12,GNG4,GUCY1A1,ITPR1,MAP2K2,MAP2K4,MAPK12,MAPK9,MYL4,MYL6,MYL9,PAK1,Pak2,PIK3CB,PIK3CD,PIK3CG,PIK3R2,PIK3R3,PIK3R5,PIK3R6,PRKCD,PRKCI,PRKCQ,PRKD3,RAC1,RAC2,RAC3,RALA,RAP1A,RAP2B,RASD1,RASD2,RHOBTB1,RHOBTB2,RHOC,RHOG,RHOH,RHOJ,RND3,…	MYLPF	1.42857
HER-2 Signaling in Breast Cancer	0.001	3,44E-01	-1,588	AKT1S1,ARAF,ARF4,ARF5,ARF6,BCL2L11,BIRC5,BLK,BRAF,CASP3,CASP6,CCNE2,CDKN1A,CDKN1B,COX11,COX15,COX17,COX4I1,COX4I2,COX5B,COX6A1,COX6B2,EGFR,ELF5,ERBB2,ETS1,FGR,FOXO3,FRK,FYN,GLE1,GNB1L,HCK,IKBKE,IL1A,ITGB3,ITGB6,MAP2K2,MMP2,MYC,NDC1,NFKBIA,NRG1,NUP160,NUP205,NUP50,NUP62,NUP85,NUP93,NUP98,PIK3CB,PIK3CD,PIK3CG,PIK3R2,PIK3R3,PIK3R5,PIK3R6,POM121/POM121C,PRKCD,PRKCI,PRKCQ,PRKD3,PTGS2,RAE1,RALA,RAP1A,R…	RB1	1.28205
Role of NFAT in Cardiac Hypertrophy	0	3,74E-01	-1,083	ADCY1,ADCY10,ADCY3,ADCY4,ADCY5,ADCY6,AKAP5,CACNA1B,CACNA1D,CACNA1G,CACNA1H,CACNA2D1,CACNA2D2,CACNB2,CACNB4,Calm1 (includes others),CAMK1,CAMK2B,CAMK2D,CAMK2G,CATSPER2,CTF1,EP300,GNAI1,GNAI3,GNB1L,GNB2,GNB3,GNB5,GNG10,GNG11,GNG12,GNG4,GUCY1A1,HDAC2,HDAC5,HDAC9,IGF1,IL6ST,ITPR1,MAP2K2,MAP2K3,MAP2K4,MAP2K7,MAP3K1,MAPK11,MAPK12,MAPK13,MAPK14,MAPK9,NFATC4,NOTUM,PDIA3,PIK3CB,PIK3CD,PIK3CG,PIK3R2,PIK3R3…	MAP2K6	1.20482
Oxytocin Signaling Pathway	0	3,83E-01	-1,073	ABCB8,ABCC9,ARRB1,ATF2,ATF4,ATP2B4,CACNA1B,CACNA1D,CACNA2D1,CACNA2D2,Cacnb1,CACNB2,CACNB4,Calm1 (includes others),CAMKK1,CREB3,CREB3L1,CREB3L4,CTH,EEF2,EGFR,GAD1,GJA1,GNA11,GNA12,GNAI1,GNAI3,GNAL,GNAO1,GNB1L,GNB2,GNB3,GNB5,GNG10,GNG11,GNG12,GNG4,GUCY1A1,Gucy1b2,GUCY2C,GUCY2D,Gucy2g,HSPB1,HSPB2,ITPR1,KCNJ8,KCNT2,LIPE,LPL,MAP2K4,MAPK11,MAPK12,MAPK13,MAPK14,MAPK4,MAPK6,MAPK7,MAPK9,MFN2,MYH10,MYH14,M…	PPARG	0.925926
14-3-3-mediated Signaling	0.002	3,7E-01	-1,859	AKT1S1,CDKN1B,GFAP,MAP2K2,MAP2K4,MAPK12,MAPK9,NOTUM,PDCD6IP,PDIA3,PIK3CB,PIK3CD,PIK3CG,PIK3R2,PIK3R3,PIK3R5,PIK3R6,PLCD1,PLCD3,PLCD4,PLCL1,PRKCD,PRKCI,PRKCQ,PRKD3,RALA,RAP1A,RAP2B,RASD1,RASD2,RRAS,RRAS2,SFN,SNCA,STRADA,TNF,TSC1,TUBA1C,TUBA8,TUBB,TUBB1,TUBB2A,TUBB3,TUBB4A,YWHAB,YWHAG,YWHAH		0
Aldosterone Signaling in Epithelial Cells	0.009	3,35E-01	-1,877	ASIC3,CRYAB,DNAJA1,DNAJB11,DNAJB14,DNAJB2,DNAJB5,DNAJB6,DNAJC17,DNAJC21,DNAJC24,DNAJC25,DNAJC27,DNAJC3,DNAJC5,DNAJC6,DUSP1,HSCB,HSP90AA1,HSP90B1,HSPA12A,HSPA13,HSPA1A/HSPA1B,HSPA1L,HSPA4L,HSPA5,HSPA9,HSPB1,HSPB2,HSPB6,ITPR1,KCNMA1,MAP2K2,NOTUM,PDIA3,PIK3CB,PIK3CD,PIK3CG,PIK3R2,PIK3R3,PIK3R5,PIK3R6,PIP4K2B,PLCD1,PLCD3,PLCD4,PLCL1,PRKCD,PRKCI,PRKCQ,PRKD3,SASS6,SCNN1A,SLC12A2,SMO		0
Apelin Pancreas Signaling Pathway	0.005	4,35E-01	-1,147	APLNR,DDIT3,MAP2K4,MAPK12,MAPK9,PDE3B,PIK3CB,PIK3CD,PIK3CG,PIK3R2,PIK3R3,PIK3R5,PIK3R6,PRKAA2,PRKAB1,PRKAB2,PRKACB,PRKAR2A,PRKAR2B,REL		0
Basal Cell Carcinoma Signaling	0.013	3,75E-01	1,147	APC2,BMP1,BMP10,BMP4,BMP5,BMP6,CTNNB1,DVL1,DVL2,FZD1,FZD2,FZD5,FZD8,FZD9,GLI2,GLIS2,HHIP,LEF1,PTCH1,SMO,SUFU,TCF4,Tcf7,TCF7L1,WNT11,WNT5A,WNT9B		0
Endometrial Cancer Signaling	0.03	3,67E-01	-1,213	APC2,CTNNB1,ERBB2,FOXO3,ILK,LEF1,MAP2K2,MYC,PIK3CB,PIK3CD,PIK3CG,PIK3R2,PIK3R3,PIK3R5,PIK3R6,RALA,RAP1A,RAP2B,RASD1,RASD2,RRAS,RRAS2		0
Endoplasmic Reticulum Stress Pathway	0.021	4,76E-01	-1,667	ATF4,CALR,CASP3,DDIT3,DNAJC3,HSP90B1,HSPA5,MBTPS2,TAOK3,XBP1		0
Estrogen-Dependent Breast Cancer Signaling	0.001	4,07E-01	-1,528	AKR1C4,ATF2,ATF4,CREB3,CREB3L1,CREB3L4,CYP19A1,EGFR,ESR1,HSD17B1,HSD17B10,HSD17B13,HSD17B14,HSD17B2,HSD17B7,IGF1,PIK3CB,PIK3CD,PIK3CG,PIK3R2,PIK3R3,PIK3R5,PIK3R6,RALA,RAP1A,RAP2B,RASD1,RASD2,REL,RRAS,RRAS2,SP1,TERT		0
GDNF Family Ligand-Receptor Interactions	0	4,34E-01	-1,300	ARTN,DOK2,DOK7,GAB1,GDNF,GFRA3,GFRA4,IRS2,ITPR1,MAP2K2,MAP2K4,MAPK12,MAPK9,NCK1,NRTN,PDLIM7,PIK3CB,PIK3CD,PIK3CG,PIK3R2,PIK3R3,PIK3R5,PIK3R6,PSPN,RAC1,RALA,RAP1A,RAP2B,RASD1,RASD2,RET,RRAS,RRAS2		0
GM-CSF Signaling	0.017	3,71E-01	-1,043	BCL2A1,BCL2L1,CAMK2B,CAMK2D,CAMK2G,CISH,CSF2RB,ETS1,HCK,MAP2K2,PIK3CB,PIK3CD,PIK3CG,PIK3R2,PIK3R3,PIK3R5,PIK3R6,PIM1,RACK1,RALA,RAP1A,RAP2B,RASD1,RASD2,RRAS,RRAS2		0
GP6 Signaling Pathway	0.001	3,78E-01	-2,654	ADAM10,APBB1IP,Calm1 (includes others),CERT1,COL11A2,COL1A1,COL20A1,COL3A1,COL4A1,COL5A1,COL5A2,COL5A3,COL6A1,COL6A2,Col6a4,COL7A1,COL8A1,COL8A2,COL9A3,FGG,FYB1,FYN,ITGA2B,ITGB3,ITPR1,LAMA1,LAMA2,LAMA3,LAMA5,LAMC1,LAMC3,LAT,NCK1,PIK3CB,PIK3CD,PIK3CG,PIK3R2,PIK3R3,PIK3R5,PIK3R6,PRKCD,PRKCI,PRKCQ,PRKD3,RAC1,RASGRP2,RHOG,SYK		0
Isoleucine Degradation I	0.001	6,11E-01	1,265	ACAD8,ACADSB,ACAT1,ACAT2,AUH,BCAT2,ECHS1,EHHADH,HADHB,HSD17B10,TUBA8		0
Lymphotoxin ? Receptor Signaling	0.042	3,64E-01	-1,414	APAF1,BCL2L1,CASP3,CYCS,EP300,IKBKE,LTBR,MAP3K14,NFKBIA,PIK3CB,PIK3CD,PIK3CG,PIK3R2,PIK3R3,PIK3R5,PIK3R6,TRAF1,TRAF3,TRAF4,VCAM1		0
Mevalonate Pathway I	0.002	6,43E-01	1,667	ACAT1,ACAT2,HADHB,HMGCR,HMGCS1,IDI1,MVD,MVK,PMVK		0
NGF Signaling	0.002	3,75E-01	-1,265	ATF2,ATF4,CREB3,CREB3L1,CREB3L4,CRK,GAB1,IKBKE,MAP2K2,MAP2K4,MAP3K1,MAP3K12,MAP3K14,MAP3K6,Map3k7,MAP3K9,MAPK12,MAPK7,MAPK9,NGFR,PIK3CB,PIK3CD,PIK3CG,PIK3R2,PIK3R3,PIK3R5,PIK3R6,PRKCD,RAC1,RALA,RAP1A,RAP2B,RASD1,RASD2,REL,RHOG,RPS6KA2,RPS6KA3,RPS6KA6,RRAS,RRAS2,SMPD1,SMPD3,SMPD4,TRAF4		0
P2Y Purigenic Receptor Signaling Pathway	0	4,21E-01	-1,982	ADCY1,ADCY10,ADCY3,ADCY4,ADCY5,ADCY6,ATF2,ATF4,CREB3,CREB3L1,CREB3L4,GNAI1,GNAI3,GNB1L,GNB2,GNB3,GNB5,GNG10,GNG11,GNG12,GNG4,GUCY1A1,ITGA2B,ITGB3,MAP2K2,MYC,NOTUM,P2RY2,P2RY6,PDIA3,PIK3CB,PIK3CD,PIK3CG,PIK3R2,PIK3R3,PIK3R5,PIK3R6,PLCD1,PLCD3,PLCD4,PLCL1,PRKACB,PRKAR2A,PRKAR2B,PRKCD,PRKCI,PRKCQ,PRKD3,RALA,RAP1A,RAP2B,RASD1,RASD2,REL,RRAS,RRAS2		0
Phosphatidylethanolamine Biosynthesis II	0.049	5,56E-01	-2,236	CHKA,ETNK1,Etnk2,PCYT2,SELENOI		0
PI3K Signaling in B Lymphocytes	0	3,85E-01	-1,896	ATF2,ATF3,ATF4,ATF5,ATF6B,BLK,BLNK,C3,Calm1 (includes others),CAMK2B,CAMK2D,CAMK2G,CD180,CD40,CD79A,DAPP1,FCGR2B,FOXO3,FYN,IKBKE,IL4R,IRS2,ITPR1,MAP2K2,NFAT5,NFATC2,NFATC4,NFKBIA,NOTUM,PDIA3,PIK3AP1,PIK3CB,PIK3CD,PIK3CG,PIK3R2,PLCD1,PLCD3,PLCD4,PLCL1,PLEKHA2,PLEKHA3,PLEKHA4,PRKCI,PTPRC,RAC1,RALA,RAP1A,RAP2B,RASD1,RASD2,REL,RRAS,RRAS2,SYK,TLR4		0
Proline Biosynthesis I	0.004	1	1,000	ALDH18A1,PYCR1,PYCR2,PYCR3		0
Prostanoid Biosynthesis	0	0.8	-1,134	CYP2S1,HPGDS,PTGDS,PTGES,PTGES2,PTGS1,PTGS2,TBXAS1		0
SNARE Signaling Pathway	0.002	3,68E-01	2,546	ADCY1,ADCY10,ADCY3,ADCY4,ADCY5,ADCY6,CACNA1B,CACNA2D1,CACNA2D2,Cacnb1,CACNB2,CACNB4,Calm1 (includes others),CAMK2B,CAMK2D,CAMK2G,CPLX2,DNAJC5,GUCY1A1,MYH10,MYH14,MYH7B,MYH9,MYL4,MYL6,MYL9,MYO10,NAPB,PRKACB,PRKAR2A,PRKAR2B,RAB1A,RAB22A,RAB39A,RAB3A,RAB9B,RIMS1,SNCA,SNCG,STXBP4,STXBP6,SYN1,SYT13,SYT14,SYT3,SYT4,SYT5,Syt7,UNC13A,VTI1A		0
Superpathway of Geranylgeranyldiphosphate Biosynthesis I (via Mevalonate)	0.001	6,11E-01	1,508	ACAT1,ACAT2,FDPS,FNTB,HADHB,HMGCR,HMGCS1,IDI1,MVD,MVK,PMVK		0
Thyroid Cancer Signaling	0.007	3,8E-01	-1,095	BDNF,BRAF,CRYGA,CTNNB1,CXCR4,GDNF,IGF1,IRS2,LEF1,MAP2K2,MYC,NTF3,PIK3CB,PIK3CD,PIK3CG,PIK3R2,PIK3R3,PIK3R5,PIK3R6,RALA,RAP1A,RAP2B,RASD1,RASD2,RET,RRAS,RRAS2,TCF4,Tcf7,TCF7L1		0
tRNA Charging	0.021	4,1E-01	1,000	AARS2,DARS2,EARS2,EPRS1,FARS2,IARS2,LARS2,MARS1,MARS2,NARS1,NARS2,PARS2,RARS1,RARS2,VARS2,YARS1		0
UVA-Induced MAPK Signaling	0	4,69E-01	-1,706	ATM,BCL2L1,CASP3,CYCS,EGFR,MAP2K4,MAPK11,MAPK12,MAPK13,MAPK14,MAPK9,NOTUM,PARP11,PARP12,PARP14,PARP16,PARP3,PARP8,PDIA3,PIK3CB,PIK3CD,PIK3CG,PIK3R2,PIK3R3,PIK3R5,PIK3R6,PLCD1,PLCD3,PLCD4,PLCL1,RALA,RAP1A,RAP2B,RASD1,RASD2,RPS6KA2,RPS6KA3,RPS6KA6,RRAS,RRAS2,SMPD1,SMPD3,SMPD4,TIPARP,TNKS,TNKS2		0
UVB-Induced MAPK Signaling	0.044	3,65E-01	-1,414	EGFR,MAP2K4,MAPK11,MAPK12,MAPK13,MAPK14,MAPK9,PIK3CB,PIK3CD,PIK3CG,PIK3R2,PIK3R3,PIK3R5,PIK3R6,PRKCD,PRKCI,PRKCQ,PRKD3,RPS6KA3		0
UVC-Induced MAPK Signaling	0	4,9E-01	-1,091	ARAF,ATR,BRAF,EGFR,MAP2K2,MAP2K4,MAPK11,MAPK12,MAPK13,MAPK14,MAPK9,PRKCD,PRKCI,PRKCQ,PRKD3,RALA,RAP1A,RAP2B,RASD1,RASD2,RRAS,RRAS2,SMPD1,SMPD3,SMPD4		0

## Sheet: Spleen
© 2000-2023 QIAGEN. All rights reserved.
Ingenuity Canonical Pathways	p-value	Ratio	z-score	non-biased	biased	percent biased
Sumoylation Pathway	0.002	3,69E-01	1,134	AR,ARHGDIA,ARHGDIB,CBX4,Cdc42,CDH1,CEBPA,EP300,ETS1,ISG20,MAP2K4,MAPK12,NFKB1,NFKBIA,NR3C1,PML,RAC1,RAC2,RAC3,RFC5,RHOA,RHOBTB1,RHOD,RHOF,RHOH,RHOJ,RHOQ,RND1,RND3,RPA1,SENP1,SENP2,SENP5,SMAD4,SP3,STUB1,TDG	SNCA	2.63158
G?s Signaling	0.001	3,68E-01	1,732	ADCY1,ADCY2,ADCY3,ADCY4,ADCY7,ADCY9,ADORA2A,ADORA2B,CHRM3,CNGA1,CNGB1,CREB3L2,GNA11,GNA14,GNAI1,GNAI2,GNAI3,GNAL,GNAQ,GNAT1,GNAT2,GNB1L,GNB2,GNB5,GNG10,GNG11,GNG4,GNG7,GUCY1A1,HCAR2,HRH2,HTR4,LHCGR,MRAS,PRKACB,PRKAR2A,PTGER2,PTGIR,RAPGEF2,RAPGEF4,RGS2,RYR1,SRC,TAAR1,VIPR2	GNAO1	2.17391
Endocannabinoid Cancer Inhibition Pathway	0.002	3,47E-01	-1,155	ADCY1,ADCY2,ADCY3,ADCY4,ADCY7,ADCY9,AKT1S1,CAMKK2,CASP1,CASP2,CASP6,CASQ1,CCND2,CCNE1,CDH1,CDKN1B,CNR2,CREB3L2,DDIT3,GNAI1,GNAI2,GNAI3,GNAL,GNAQ,GNB1L,GUCY1A1,HNF1A,LEF1,MAP2K3,MAP2K4,MAP2K6,NOS2,PDGFC,PIK3C2G,PIK3CB,PIK3CD,PIK3R2,PRKACB,PRKAG3,PRKAR2A,RHOA,SMPD4,SNAI2,SRC,TCF3,TCF7L1,TRIB3,VEGFA,VEGFB,VEGFD	GNAO1	1.96078
G?i Signaling	0	3,93E-01	1,093	ADCY1,ADCY2,ADCY3,ADCY4,ADCY7,ADCY9,ADORA1,ADRA2B,APLNR,CNR2,DRD4,FPR1,FPR2,GABBR1,GNA11,GNA14,GNAI1,GNAI2,GNAI3,GNAL,GNAQ,GNAT1,GNAT2,GNB1L,GNB2,GNB5,GNG10,GNG11,GNG4,GNG7,GRM6,GRM8,GUCY1A1,HCAR2,HRH3,LTB4R,MRAS,NPR3,NPY1R,OPRL1,P2RY12,PRKACB,PRKAR2A,RALA,RAP1GAP,RAP2B,RGS10,RGS12,RRAS2,S1PR1,S1PR3,SHC3,SRC,SSTR3	GNAO1	1.81818
SNARE Signaling Pathway	0	4,12E-01	1,604	ADCY1,ADCY2,ADCY3,ADCY4,ADCY7,ADCY9,Cacnb1,CACNB2,CACNB3,CACNB4,Calm1 (includes others),CAMK2D,CAMK2G,CPLX2,GOSR2,GUCY1A1,MYH14,MYH3,MYH6,MYH7B,MYH9,MYL4,MYL9,MYO10,MYO1A,MYO5C,NAPB,PRKACB,PRKAR2A,RAB11A,RAB1A,RAB27A,RAB2A,RAB39A,RAB3A,RAB8A,RAB9B,RIMS1,SNAP25,STX16,STX1B,STXBP1,STXBP4,SYN1,SYN2,SYT11,SYT12,SYT14,SYT2,SYT3,SYT4,SYT5,Syt7,VTI1A,VTI1B	SNCA	1.78571
Endothelin-1 Signaling	0.002	3,33E-01	1,250	ADCY1,ADCY2,ADCY3,ADCY4,ADCY7,ADCY9,CASP1,CASP2,CASP6,CASQ1,EDN1,GAB1,GNA11,GNA14,GNAI1,GNAI2,GNAI3,GNAL,GNAQ,GNAT1,GNAT2,GUCY1A1,Gucy1b2,ITPR2,LCAT,MAPK12,MAPK13,MAPK15,MAPK7,MRAS,NAPEPLD,NOS2,NOTUM,PIK3C2G,PIK3CB,PIK3CD,PIK3R2,Pla2g12a,PLA2G1B,PLA2G2A,PLA2G2D,PLA2G4A,PLA2G4F,PLA2G7,PLA2R1,PLAAT3,PLB1,PLCB2,PLCB3,PLCD1,PLCD4,PLCE1,PLD3,PLD6,PRKCG,PRKCQ,PTGER2,RALA,RAP2B,RRAS2,SHC3,SHF,SRC	GNAO1	1.5625
CXCR4 Signaling	0	3,85E-01	-1,474	ADCY1,ADCY2,ADCY3,ADCY4,ADCY7,ADCY9,CD4,Cdc42,CXCL12,DOCK1,ELMO3,GNA11,GNA14,GNAI1,GNAI2,GNAI3,GNAL,GNAQ,GNAT1,GNAT2,GNB1L,GNB2,GNB5,GNG10,GNG11,GNG4,GNG7,GUCY1A1,ITPR2,LYN,MAP2K4,MAPK12,MRAS,MYL11,MYL12A,MYL4,MYL9,Pak2,PAK4,PAK6,PIK3C2G,PIK3CB,PIK3CD,PIK3R2,PLCB2,PLCB3,PRKCG,PRKCQ,RAC1,RAC2,RAC3,RALA,RAP2B,RHOA,RHOBTB1,RHOD,RHOF,RHOH,RHOJ,RHOQ,RND1,RND3,RRAS2,SRC	GNAO1	1.53846
cAMP-mediated signaling	0	3,74E-01	2,813	ADCY1,ADCY2,ADCY3,ADCY4,ADCY7,ADCY9,ADORA1,ADORA2A,ADORA2B,ADRA2B,AKAP3,AKAP6,AKAP7,APLNR,Calm1 (includes others),CAMK1,CAMK1D,CAMK1G,CAMK2D,CAMK2G,CHRM3,CNGA1,CNGB1,CNR2,CREB3L2,CREM,DRD4,DUSP4,DUSP6,DUSP9,ENPP1,ENPP6,FPR1,FPR2,GABBR1,GDE1,GDPD1,GDPD3,GNAI1,GNAI2,GNAI3,GNAL,GRK4,GRM6,GRM8,GUCY1A1,HCAR2,HRH2,HRH3,HTR4,LHCGR,LTB4R,MPPED2,NAPEPLD,NPR3,NPY1R,OPRL1,P2RY12,PDE1B,PDE1C,PDE2A,PDE3B,PDE6…	GNAO1	1.13636
AMPK Signaling	0	3,65E-01	1,043	ADIPOQ,ADRA2B,AK5,AKT1S1,CAMKK2,CCNA2,CFTR,CHRM3,CHRNA2,CHRNA3,CHRNA4,CHRNA5,CHRNA7,CHRNA9,CHRNB1,CHRNB2,CHRNB4,CHRNE,CKM,CPT1B,CPT1C,CREB3L2,CRTC2,EEF2,EEF2K,ELAVL1,EP300,EPM2A,FOXO1,FOXO3,FOXO4,GNA11,GNA14,GNAI1,GNAI2,GNAI3,GNAL,GNAQ,GNAT1,GNAT2,GNB1L,GNB2,GNB5,GNG10,GNG11,GNG4,GNG7,GYS1,IRS1,LEP,MAP2K3,MAPK12,MAPK13,MRAS,PFKFB1,PFKFB2,PFKFB4,PHLPP2,PIK3C2G,PIK3CB,PIK3CD,PIK3R2,PPARGC1A,PPM1A,P…	GNAO1	1.1236
Neuroinflammation Signaling Pathway	0.032	2,87E-01	-1,912	ACVR1,ACVR2A,AGER,APH1A,BDNF,CASP1,CCL5,CD200,CD86,CHP1,CNTF,CREB3L2,CRP,CX3CL1,CX3CR1,CXCL10,CXCL12,FZD1,GABBR1,GABRA1,GABRA3,GABRA5,GABRE,GJB1,GRIN3B,HLA-DOA,HLA-DQA1,HLA-DRB5,IL10,IL1R1,IL6,IL6R,IRF3,JAK3,KCNJ5,KCNJ6,KCNJ9,MAP2K4,MAPK12,MAPK13,MAPK15,MAPK7,MFGE8,MMP9,MR1,NCF1,NFAT5,NFATC1,NFATC2,NFKB1,NOS2,NOX1,NOX4,NTF3,PIK3C2G,PIK3CB,PIK3CD,PIK3R2,PLA2G1B,PLA2G2A,PLA2G2D,PLA2G4A,PLA2G4F,PRKC…	SNCA	1.0989
Sperm Motility	0	3,76E-01	1,029	AATK,ALK,AXL,BLK,CACNA1H,Calm1 (includes others),CATSPER2,CLK1,CNGA1,CNGB1,CSK,DYRK3,EPHA1,EPHA8,EPHB2,EPHB3,ERBB2,ERBB3,ERBB4,FER,FES,FGFR2,FGFR4,FRK,GNA11,GNA14,GNAI1,GNAI2,GNAI3,GNAL,GNAQ,GNAT1,GNAT2,GNB1L,GNB2,GNB5,GNG10,GNG11,GNG4,GNG7,GUCY1A1,Gucy1b2,ITK,ITPR2,JAK3,LCAT,LCK,LTK,LYN,MAP2K3,MAP2K4,MAP2K6,MRAS,MST1R,MUSK,NOTUM,NTRK1,NTRK2,PDE1B,PDE1C,PDE2A,Pla2g12a,PLA2G1B,PLA2G2A,PLA2G2D,PLA2…	GNAO1	1.04167
Synaptogenesis Signaling Pathway	0	3,44E-01	1,675	ADCY1,ADCY2,ADCY3,ADCY4,ADCY7,ADCY9,AFDN,AP1B1,AP1G2,AP2B1,ARPC2,BDNF,Cacnb1,CACNB2,CACNB3,CACNB4,Calm1 (includes others),CAMK2D,CAMK2G,CDH1,CDH10,CDH13,CDH16,CDH17,CDH2,CDH20,CDH23,CDH3,CDH4,CDH5,CDH6,CDH7,CFL1,CNTNAP1,CPLX2,CREB3L2,CTNND1,EFNA1,EFNA5,EFNB1,EFNB2,EFNB3,EPHA1,EPHA7,EPHA8,EPHB2,EPHB3,FARP1,GOSR2,GRIA2,GRIA3,GRIN3B,GRM6,GRM8,GUCY1A1,ITSN1,ITSN2,LCK,LRP1,LRP8,LYN,MRAS,NAPB,NECTIN1,N…	SNCA	0.917431
Estrogen Receptor Signaling	0.002	3,03E-01	1,633	ADCY1,ADCY2,ADCY3,ADCY4,ADCY7,ADCY9,AGT,ATP5PB,CACNA1C,CACNA1D,CACNA2D3,Cacnb1,CACNB2,CACNB3,CACNB4,CACNG6,CACNG7,CFL1,CREB3L2,EIF2B1,EIF2B2,EP300,ESR1,FOXO1,FOXO3,FOXO4,GNA11,GNA14,GNAI1,GNAI2,GNAI3,GNAL,GNAQ,GNAT1,GNAT2,GNB1L,GNB2,GNB5,GNG10,GNG11,GNG4,GNG7,GPS2,GUCY1A1,HSP90AA1,IGF1,IGF2,IGF2R,JAK3,LEP,LEPR,MED27,MMP13,MMP14,MMP16,MMP21,MMP27,MMP28,MMP7,MMP9,MPRIP,MRAS,MYL11,MYL12A,MYL4,MYL9,N…	GNAO1	0.806452
Hepatic Fibrosis Signaling Pathway	0	3,34E-01	-1,787	ACVR1,ACVR2A,AGT,BAMBI,CACNA1C,CACNA1D,CACNA2D3,Cacnb1,CACNB2,CACNB3,CACNB4,CACNG6,CACNG7,Calm1 (includes others),CCL5,CCN2,Cdc42,CDKN1B,COL11A2,CREB3L2,CSNK1G1,CSNK1G2,CSNK1G3,DVL1,DVL2,DVL3,EDN1,FOXO1,FOXO4,FTH1,FTL,FZD1,FZD2,FZD3,FZD4,FZD5,FZD6,FZD7,FZD8,GLI1,GLIS1,GNAI1,GNAI2,GNAI3,HNF1A,IL17RA,IL1A,IL1R1,IL1R2,IL1RAP,IL1RL2,IL33,IL36B,ITGA1,ITGA10,ITGA11,ITGA3,ITGA5,ITGA9,ITGB2,ITGB4,LEF1,LE…	TFRC	0.70922
CREB Signaling in Neurons	0	3,23E-01	1,061	ACKR4,ADCY1,ADCY2,ADCY3,ADCY4,ADCY7,ADCY9,ADCYAP1R1,ADGRA2,ADGRA3,ADGRB2,ADGRB3,ADGRD1,ADGRE1,ADGRF2,ADGRF3,ADGRG1,ADGRG5,ADGRL3,ADGRV1,ADORA1,ADORA2A,ADORA2B,Adora3,ADRA2B,APLNR,AVPR1A,C3AR1,C5AR1,C5AR2,CACNA1C,CACNA1D,CACNA1H,CACNA2D3,CACNB2,CACNB3,CACNB4,CACNG6,CACNG7,CALCRL,Calm1 (includes others),CAMK2D,CAMK2G,CASR,CATSPER2,CCR10,CCR3,CCR7,CELSR1,CELSR2,CHRM3,CNR2,CREB3L2,CRHR2,CX3CR1,DRD4,E…	GNAO1	0.510204
G-Protein Coupled Receptor Signaling	0	3,56E-01	1,016	ACKR4,ADCY1,ADCY2,ADCY3,ADCY4,ADCY7,ADCY9,ADCYAP1R1,ADGRA2,ADGRA3,ADGRB2,ADGRB3,ADGRD1,ADGRE1,ADGRF2,ADGRF3,ADGRG1,ADGRG5,ADGRL3,ADGRV1,ADORA1,ADORA2A,ADORA2B,Adora3,ADRA2B,APLNR,ARRB1,AVPR1A,C3AR1,C5AR1,C5AR2,CALCRL,Calm1 (includes others),CAMK2D,CAMK2G,CASR,CCR10,CCR3,CCR7,CELSR1,CELSR2,CHP1,CHRM3,CNGA1,CNGB1,CNR2,CREB3L2,CRHR2,CX3CR1,DRD4,DUSP4,DUSP6,DUSP9,ENPP1,ENPP6,EYA2,F2R,F2RL1,F2RL2,FFAR…	GNAO1	0.4
3-phosphoinositide Biosynthesis	0.005	3,22E-01	-1,941	ACP5,ATP1A2,CA3,CDC25C,DUSP11,DUSP15,DUSP16,DUSP23,DUSP4,DUSP6,DUSP9,ENPP1,EPHX2,G6PC1,HACD2,INPP5B,INPP5F,MDP1,MINPP1,MTMR2,MTMR4,MTMR6,NT5C,NUDT1,NUDT14,NUDT16,NUDT5,NUDT9,PHOSPHO1,PIK3C2G,PIK3CB,PIK3CD,PIK3R2,PLPP6,PLPPR4,PP2D1,PPFIA2,PPFIA3,PPM1H,PPM1J,PPM1K,PPP1R11,PPP1R12C,PPP1R14A,PPP1R14C,PPP1R14D,PPP1R16B,PPP1R1A,PPP1R1B,PPP1R3A,PPP1R3D,PPP2CA,PPP2R2B,PPP2R3A,PPP4R1,PPTC7,PTEN,PTPN12,PTP…		0
3-phosphoinositide Degradation	0	3,56E-01	-1,905	ACP5,ATP1A2,CA3,CDC25C,DUSP11,DUSP15,DUSP16,DUSP23,DUSP4,DUSP6,DUSP9,ENPP1,EPHX2,G6PC1,HACD2,INPP4A,INPP4B,INPP5B,INPP5E,INPP5F,MDP1,MINPP1,MTMR1,MTMR2,MTMR4,MTMR6,NT5C,NUDT1,NUDT14,NUDT16,NUDT5,NUDT9,PHOSPHO1,PIP4P1,PLPP6,PLPPR4,PP2D1,PPFIA2,PPFIA3,PPM1H,PPM1J,PPM1K,PPP1R11,PPP1R12C,PPP1R14A,PPP1R14C,PPP1R14D,PPP1R16B,PPP1R1A,PPP1R1B,PPP1R3A,PPP1R3D,PPP2CA,PPP2R2B,PPP2R3A,PPP4R1,PPTC7,PTEN,PTPN1…		0
Antioxidant Action of Vitamin C	0.002	3,66E-01	-1,300	GLRX,LCAT,MAP2K4,MAPK12,MAPK13,NAPEPLD,NFKB1,NFKBIA,NFKBID,NFKBIE,NOTUM,NXN,Pla2g12a,PLA2G1B,PLA2G2A,PLA2G2D,PLA2G4A,PLA2G4F,PLA2G7,PLA2R1,PLAAT3,PLB1,PLCB2,PLCB3,PLCD1,PLCD4,PLCE1,PLD3,PLD6,REL,RELA,RELB,SLC23A1,SLC23A2,SLC23A3,SLC2A1,SLC2A3,SLC2A5,TNF,TXN,TXNRD2		0
Apelin Adipocyte Signaling Pathway	0	4,07E-01	1,461	ADCY1,ADCY2,ADCY3,ADCY4,ADCY7,ADCY9,APLNR,CAT,GNA11,GNAI1,GNAI2,GNAI3,GPX1,GPX3,GPX4,GSTA5,GSTK1,GSTP1,Gstt1,GSTZ1,GUCY1A1,MAPK12,MAPK13,MAPK15,MAPK7,MGST1,MGST3,NCF1,NOX1,NOX4,PPARGC1A,PRKACB,PRKAG3,PRKAR2A,RAC1,RAC2,RAC3		0
Apelin Cardiomyocyte Signaling Pathway	0.008	3,54E-01	1,521	APLNR,ARNT,CAT,GNA11,GNAI1,GNAI2,GNAI3,MAPK12,MAPK13,MAPK15,MAPK7,MYL11,MYL12A,MYL4,MYL9,MYLK,NOTUM,PIK3C2G,PIK3CB,PIK3CD,PIK3R2,PLCB2,PLCB3,PLCD1,PLCD4,PLCE1,PRKCG,PRKCQ,SLC8A1,SLC8A2,SLC8A3,SLC9A3,SLC9A5,SLC9A8,TGFB1		0
Basal Cell Carcinoma Signaling	0.004	3,89E-01	-1,043	BMP1,BMP3,BMP5,DVL1,DVL2,DVL3,FZD1,FZD2,FZD3,FZD4,FZD5,FZD6,FZD7,FZD8,GLI1,GLIS1,HHIP,HNF1A,LEF1,STK36,TCF3,TCF7L1,WNT10A,WNT10B,WNT11,WNT16,WNT2,WNT7A		0
Breast Cancer Regulation by Stathmin1	0	3,25E-01	1,397	ACKR4,ADCYAP1R1,ADGRA2,ADGRA3,ADGRB2,ADGRB3,ADGRD1,ADGRE1,ADGRF2,ADGRF3,ADGRG1,ADGRG5,ADGRL3,ADGRV1,ADORA1,ADORA2A,ADORA2B,Adora3,ADRA2B,APLNR,ARHGEF1,ARHGEF12,ARHGEF16,ARHGEF17,ARHGEF19,ARHGEF2,ARHGEF4,AURKB,AVPR1A,C3AR1,C5AR1,C5AR2,CALCRL,CAMK1,CAMK1D,CAMK1G,CAMK2D,CAMK2G,CASR,CCND2,CCR10,CCR3,CCR7,CDK1,CDKN1B,CELSR1,CELSR2,CHRM3,CNR2,CREB3L2,CRHR2,CX3CR1,DRD4,E2F3,E2F5,E2F7,E2F8,F2R,F2RL1,F2RL…		0
Cholecystokinin/Gastrin-mediated Signaling	0.031	3,19E-01	-1,768	CCK,Cdc42,CREM,GNAQ,IL1A,IL33,IL36B,ITPR2,MAP2K3,MAP2K4,MAP2K6,MAPK12,MAPK7,MEF2C,MRAS,PLCB2,PLCB3,PRKCG,PRKCQ,PTK2B,RAC1,RAC2,RAC3,RALA,RAP2B,RHOA,RHOBTB1,RHOD,RHOF,RHOH,RHOJ,RHOQ,RND1,RND3,RRAS2,SRC,SRF,TNF		0
CLEAR Signaling Pathway	0	3,37E-01	1,334	AKT1S1,ATP6V0A4,ATP6V0B,ATP6V0D1,ATP6V0D2,ATP6V1C1,ATP6V1G2,ATP6V1G3,BNIP3,CHP1,CREB3L2,CRTC2,CTNS,CTSA,CTSB,CTSD,CTSF,DEPDC5,EP300,FGF21,FGFR2,FGFR4,GAA,GHR,GLMP,GNB1L,GNPTG,GNS,HEXB,HPS1,IFI30,IGF1,IGF2R,ITPR2,KCNIP3,LAMP1,LAMTOR1,LAMTOR4,LAMTOR5,M6PR,MAPK12,MAPK13,MAPK15,MAPK7,MID1,MITF,MRAS,NPRL2,NR1H4,NRBF2,NTRK1,NTRK2,PIP4P1,PML,PPARA,PPARGC1A,PPM1J,PPP2CA,PPP2R2B,PPP2R3A,PRKAG3,PRKCG,PRKCQ…		0
D-myo-inositol (1,4,5,6)-Tetrakisphosphate Biosynthesis	0.001	3,46E-01	-1,732	ACP5,ATP1A2,CA3,CDC25C,DUSP11,DUSP15,DUSP16,DUSP23,DUSP4,DUSP6,DUSP9,ENPP1,EPHX2,G6PC1,HACD2,INPP5B,INPP5F,MDP1,MINPP1,MTMR2,MTMR4,MTMR6,NT5C,NUDT1,NUDT14,NUDT16,NUDT5,NUDT9,PHOSPHO1,PLPP6,PLPPR4,PP2D1,PPFIA2,PPFIA3,PPM1H,PPM1J,PPM1K,PPP1R11,PPP1R12C,PPP1R14A,PPP1R14C,PPP1R14D,PPP1R16B,PPP1R1A,PPP1R1B,PPP1R3A,PPP1R3D,PPP2CA,PPP2R2B,PPP2R3A,PPP4R1,PPTC7,PTEN,PTPN12,PTPN7,PTPRC,PTPRF,PTPRJ,PTPRO,RA…		0
D-myo-inositol (3,4,5,6)-tetrakisphosphate Biosynthesis	0.001	3,46E-01	-1,732	ACP5,ATP1A2,CA3,CDC25C,DUSP11,DUSP15,DUSP16,DUSP23,DUSP4,DUSP6,DUSP9,ENPP1,EPHX2,G6PC1,HACD2,INPP5B,INPP5F,MDP1,MINPP1,MTMR2,MTMR4,MTMR6,NT5C,NUDT1,NUDT14,NUDT16,NUDT5,NUDT9,PHOSPHO1,PLPP6,PLPPR4,PP2D1,PPFIA2,PPFIA3,PPM1H,PPM1J,PPM1K,PPP1R11,PPP1R12C,PPP1R14A,PPP1R14C,PPP1R14D,PPP1R16B,PPP1R1A,PPP1R1B,PPP1R3A,PPP1R3D,PPP2CA,PPP2R2B,PPP2R3A,PPP4R1,PPTC7,PTEN,PTPN12,PTPN7,PTPRC,PTPRF,PTPRJ,PTPRO,RA…		0
D-myo-inositol-5-phosphate Metabolism	0	3,48E-01	-1,089	ACP5,ATP1A2,CA3,CDC25C,DUSP11,DUSP15,DUSP16,DUSP23,DUSP4,DUSP6,DUSP9,ENPP1,EPHX2,G6PC1,HACD2,INPP5B,INPP5F,MDP1,MINPP1,MTMR2,MTMR4,MTMR6,NT5C,NUDT1,NUDT14,NUDT16,NUDT5,NUDT9,PHOSPHO1,PIP4P1,PLCB2,PLCB3,PLCD1,PLCD4,PLCE1,PLPP6,PLPPR4,PP2D1,PPFIA2,PPFIA3,PPM1H,PPM1J,PPM1K,PPP1R11,PPP1R12C,PPP1R14A,PPP1R14C,PPP1R14D,PPP1R16B,PPP1R1A,PPP1R1B,PPP1R3A,PPP1R3D,PPP2CA,PPP2R2B,PPP2R3A,PPP4R1,PPTC7,PTEN,PT…		0
Eicosanoid Signaling	0.001	4,12E-01	1,291	ALOX12,ALOX12B,ALOX5,ALOX5AP,DPEP1,DPEP2,DPEP3,FPR2,GGT1,HPGDS,LCAT,LTB4R,Pla2g12a,PLA2G1B,PLA2G2A,PLA2G2D,PLA2G4A,PLA2G4F,PLA2G7,PLA2R1,PLAAT3,PLB1,PTGDS,PTGER1,PTGER2,PTGES2,PTGFR,PTGIR		0
G?12/13 Signaling	0	3,83E-01	-1,769	ARHGEF1,CDH1,CDH10,CDH13,CDH16,CDH17,CDH2,CDH20,CDH23,CDH3,CDH4,CDH5,CDH6,CDH7,F2,F2R,F2RL1,F2RL2,LPAR2,LPAR3,LPAR6,MAP2K4,MAP3K1,MAPK12,MAPK7,MEF2C,MRAS,MYL11,MYL12A,MYL4,MYL9,NFKB1,NFKBIA,NFKBID,NFKBIE,PIK3C2G,PIK3CB,PIK3CD,PIK3R2,PTK2B,RALA,RAP2B,RASA1,REL,RELA,RELB,RHOA,RRAS2,SRC,TEC,VAV2		0
Glioma Invasiveness Signaling	0.017	3,56E-01	-1,342	Cdc42,F2R,MMP9,MRAS,PIK3C2G,PIK3CB,PIK3CD,PIK3R2,PLAUR,PLG,RAC1,RAC2,RAC3,RALA,RAP2B,RHOA,RHOBTB1,RHOD,RHOF,RHOH,RHOJ,RHOQ,RND1,RND3,RRAS2,VTN		0
Glycine Betaine Degradation	0.003	0.7	-1,134	BHMT,BHMT2,SARDH,SDS,SHMT1,SHMT2,SRR		0
GNRH Signaling	0	3,49E-01	1,313	ADCY1,ADCY2,ADCY3,ADCY4,ADCY7,ADCY9,CACNA1C,CACNA1D,CACNA1H,CACNA2D3,CACNB2,CACNB3,CACNB4,CACNG6,CACNG7,Calm1 (includes others),CAMK2D,CAMK2G,CATSPER2,CREB3L2,GNA11,GNA14,GNAI1,GNAI2,GNAI3,GNAQ,GNB1L,GNB2,GNB5,GNG10,GNG11,GNG4,GNG7,GUCY1A1,ITPR2,LHB,MAP2K3,MAP2K4,MAP2K6,MAP3K1,MAP3K4,MAP3K6,Map3k7,MAP3K9,MAPK12,MAPK13,MAPK7,MRAS,NFKB1,Pak2,PAK4,PAK6,PLCB2,PLCB3,PRKACB,PRKAR2A,PRKCG,PRKCQ,PTK2B,RA…		0
GPCR-Mediated Integration of Enteroendocrine Signaling Exemplified by an L Cell	0.025	3,47E-01	-1,633	ADCY1,ADCY2,ADCY3,ADCY4,ADCY7,ADCY9,CCK,GAL,GNA11,GNA14,GNAI1,GNAI2,GNAI3,GNAQ,GRP,GUCY1A1,ITPR2,NMB,NOTUM,PLCB2,PLCB3,PLCD1,PLCD4,PLCE1,PRKACB,PRKAR2A		0
GPCR-Mediated Nutrient Sensing in Enteroendocrine Cells	0.001	3,73E-01	1,543	ADCY1,ADCY2,ADCY3,ADCY4,ADCY7,ADCY9,CACNA1C,CACNA1D,CACNA1H,CACNA2D3,CACNB2,CACNB3,CACNB4,CACNG6,CACNG7,CASR,CATSPER2,CCK,FFAR4,GNA11,GNA14,GNAI1,GNAI2,GNAI3,GNAQ,GNG10,GNG11,GNG4,GNG7,GPBAR1,GUCY1A1,ITPR2,NOTUM,PLCB2,PLCB3,PLCD1,PLCD4,PLCE1,PRKACB,PRKAR2A,PRKCG,PRKCQ,RAPGEF4,TRPM5		0
HMGB1 Signaling	0.009	3,23E-01	-2,402	AGER,Cdc42,CNTF,Eda,IL17B,Il17d,IL1A,IL1R1,IL33,IL36B,IL6,KAT2A,KAT6A,LEP,MAP2K3,MAP2K4,MAP2K6,MAPK12,MAPK13,MRAS,NFKB1,PIK3C2G,PIK3CB,PIK3CD,PIK3R2,PLAT,RAC1,RAC2,RAC3,RALA,RAP2B,REL,RELA,RELB,RHOA,RHOBTB1,RHOD,RHOF,RHOH,RHOJ,RHOQ,RND1,RND3,RRAS2,SERPINE1,TGFB1,TGFB3,TLR4,TNF,TNFRSF11B,TNFRSF1B,TNFSF11,TNFSF13B,VCAM1		0
IL-15 Production	0	4,07E-01	-2,309	AATK,ALK,AXL,BLK,CLK1,CSK,DYRK3,EPHA1,EPHA8,EPHB2,EPHB3,ERBB2,ERBB3,ERBB4,FER,FES,FGFR2,FGFR4,FRK,IL6,IRF3,ITK,JAK3,LCK,LTK,LYN,MAP2K3,MAP2K4,MAP2K6,MST1R,MUSK,NFKB1,NTRK1,NTRK2,PTK2B,REL,RELA,RELB,RET,ROR2,RYK,SRC,SRMS,STYK1,SYK,TEC,TEK,TIE1,TNK1,TWF1		0
IL-6 Signaling	0.025	3,2E-01	-1,298	A2M,CD14,CRP,HSPB1,HSPB2,HSPB7,IL1A,IL1R1,IL1R2,IL1RAP,IL1RL2,IL33,IL36B,IL6,IL6R,MAP2K3,MAP2K4,MAP2K6,MAPK12,MAPK13,MRAS,NFKB1,NFKBIA,NFKBID,NFKBIE,PIK3C2G,PIK3CB,PIK3CD,PIK3R2,RALA,RAP2B,REL,RELA,RELB,RRAS2,SOCS1,SRF,TNF,TNFRSF11B,TNFRSF1B,VEGFA		0
IL-9 Signaling	0.026	0.4	-1,508	BCL3,IL9R,IRS1,JAK3,NFKB1,PIK3C2G,PIK3CB,PIK3CD,PIK3R2,REL,RELA,RELB,SOCS2,TNF		0
ILK Signaling	0.004	3,25E-01	-1,857	ACTA1,Actn3,Cdc42,CDH1,CFL1,CREB3L2,DOCK1,DSP,FLNC,ILK,IRS1,ITGB2,ITGB4,KRT18,LEF1,LIMS2,MAP2K4,MAP2K6,MAPK12,MMP9,MYH14,MYH3,MYH6,MYH7B,MYH9,MYL4,MYL9,MYO10,MYO1A,MYO5C,NACA,NFKB1,NOS2,PDGFC,PIK3C2G,PIK3CB,PIK3CD,PIK3R2,PPM1J,PPP2CA,PPP2R2B,PPP2R3A,PTEN,RAC1,RAC2,RAC3,REL,RELA,RELB,RHOA,RHOBTB1,RHOD,RHOF,RHOH,RHOJ,RHOQ,RND1,RND3,RSU1,SNAI1,SNAI2,TNF,VEGFA,VEGFB,VEGFD		0
Insulin Secretion Signaling Pathway	0.001	3,3E-01	1,238	ABCC8,ABCC9,ADCY1,ADCY2,ADCY3,ADCY4,ADCY7,ADCY9,ASIC2,CACNA1C,CACNA1D,CACNA1H,CACNA2D3,Cacnb1,CACNB2,CACNB3,CACNB4,CACNG6,CACNG7,CAMK2D,CAMK2G,CCK,CHRM3,CLCN3,CPE,CREB3L2,CRTC2,EIF2B1,EIF2B2,EIF4A3,EIF4G1,GCGR,GHR,GNA11,GNA14,GNAQ,GOSR2,GUCY1A1,HNF1A,ITPR2,JAK3,KCNB1,KCNJ11,LCK,LYN,MAFA,MAPK12,MAPK13,NALCN,NAPB,NOTUM,PCSK2,PIK3C2G,PIK3CB,PIK3CD,PIK3R2,PLCB2,PLCB3,PLCD1,PLCD4,PLCE1,PRKACB,PRKAR2A,…		0
Kinetochore Metaphase Signaling Pathway	0.01	3,42E-01	1,512	ANAPC11,ANAPC7,AURKB,BUB1B,CCNB1,CDC16,CDK1,CENPA,CENPH,CENPK,CENPN,CENPO,CENPT,CENPU,DNAH1,DNALI1,H2AC18/H2AC19,H2AZ1,H2AZ2,KAT5,KIF2C,KNL1,KNTC1,MIS12,NDC80,NSL1,NUF2,PPP1R11,PPP1R14A,PPP1R14C,PPP1R14D,PPP1R3A,PPP1R3D,SMC1B,SPC24,STAG3,TTK,ZWILCH		0
Leukotriene Biosynthesis	0.013	5,33E-01	1,890	ALOX5,ALOX5AP,DPEP1,DPEP2,DPEP3,GGT1,GGT6,MGST3		0
LXR/RXR Activation	0	4,72E-01	-1,286	ABCG1,ABCG4,AGT,AHSG,ALB,AMBP,APOA4,APOB,APOD,APOH,APOM,C3,C9,CD14,CYP7A1,ECHS1,FDFT1,FGA,GC,HADH,HPX,IL1A,IL1R1,IL1R2,IL1RAP,IL1RL2,IL33,IL36B,IL6,IRF3,LCAT,LDLR,LPL,LYZ,MMP9,MSR1,NFKB1,NOS2,NR1H2,NR1H4,ORM1,PCYOX1,PON1,PON3,RBP4,REL,RELA,RELB,RXRA,SCD,SERPINF1,TLR3,TLR4,TNF,TNFRSF11B,TNFRSF1B,TTR,VTN		0
mTOR Signaling	0.024	3,02E-01	-1,183	AKT1S1,ARHGAP8/PRR5-ARHGAP8,Cdc42,DGKZ,EIF3A,EIF3G,EIF3H,EIF3K,EIF3M,EIF4A3,EIF4G1,FAU,GNB1L,IRS1,MRAS,NAPEPLD,PDGFC,PIK3C2G,PIK3CB,PIK3CD,PIK3R2,PLD3,PLD6,PPM1J,PPP2CA,PPP2R2B,PPP2R3A,PRKAG3,PRKCG,PRKCQ,PRR5,RAC1,RAC2,RAC3,RALA,RAP2B,RHOA,RHOBTB1,RHOD,RHOF,RHOH,RHOJ,RHOQ,RND1,RND3,RPS10,RPS14,RPS15,RPS16,RPS18,RPS19,RPS23,RPS25,RPS28,RPS6,RPS6KA2,RPS6KA6,RPSA,RRAS2,TSC1,ULK1,VEGFA,VEGFB,VEGFD		0
Notch Signaling	0	0.5	-2,309	APH1A,CNTN1,DLL4,DTX1,DTX2,HES5,HEY1,HEY2,JAG1,LFNG,MAG,MAML2,MFNG,NOTCH1,NOTCH2,NOTCH3,NOTCH4,NUMBL,PSENEN		0
Ovarian Cancer Signaling	0.028	3,1E-01	1,279	ARRB1,BRCA2,DVL1,E2F3,E2F5,EDN1,FZD1,FZD2,FZD3,FZD4,FZD5,FZD6,FZD7,FZD8,GJA1,HDAC11,HDAC9,HNF1A,LEF1,LHB,LHCGR,MMP7,MMP9,MRAS,MSH6,PDGFC,PIK3C2G,PIK3CB,PIK3CD,PIK3R2,PRKACB,PRKAR2A,PTEN,RAD51,RALA,RAP2B,RRAS2,SRC,TCF3,TCF7L1,VEGFA,VEGFB,VEGFD,WNT10A,WNT10B,WNT11,WNT16,WNT2,WNT7A		0
Phospholipases	0.037	3,43E-01	1,964	LCAT,LIPC,LPL,NAPEPLD,NOTUM,Pla2g12a,PLA2G15,PLA2G1B,PLA2G2A,PLA2G2D,PLA2G4A,PLA2G4F,PLA2G7,PLA2R1,PLAAT3,PLB1,PLCB2,PLCB3,PLCD1,PLCD4,PLCE1,PLD3,PLD6		0
PI3K Signaling in B Lymphocytes	0	3,78E-01	-1,809	ATF6B,ATF7,BLK,BLNK,C3,Calm1 (includes others),CAMK2D,CAMK2G,CD180,CD19,CD79B,CHP1,CR2,DAPP1,FCGR2B,FOXO3,IL4R,IRS1,ITPR2,LYN,MALT1,MRAS,NFAT5,NFATC1,NFATC2,NFKB1,NFKBIA,NFKBID,NFKBIE,NOTUM,PIK3CB,PIK3CD,PIK3R2,PLCB2,PLCB3,PLCD1,PLCD4,PLCE1,PLEKHA1,PLEKHA2,PLEKHA3,PLEKHA4,PTEN,PTPRC,RAC1,RALA,RAP2B,REL,RELA,RELB,RRAS2,SYK,TLR4,VAV2		0
PI3K/AKT Signaling	0.001	3,37E-01	-1,061	BCL2L1,CDKN1B,EPM2A,FOXO1,FOXO3,GAB1,GAB2,GHR,GYS1,HSP90AA1,IL10RA,IL12RB2,IL13RA1,IL13RA2,IL17RA,IL17RB,IL17RC,IL17RD,IL17RE,IL18R1,IL1R1,IL1R2,IL1RL2,IL21R,IL22RA1,IL22RA2,IL27RA,IL4R,IL6R,IL7R,IL9R,ILK,INPP5B,INPP5F,ITGA1,ITGA10,ITGA11,ITGA3,ITGA5,ITGA9,ITGB2,ITGB4,JAK3,MAPK8IP1,MRAS,NFKB1,NFKBIA,NFKBID,NFKBIE,PIK3CB,PIK3CD,PIK3R2,PPM1J,PPP2CA,PPP2R2B,PPP2R3A,PTEN,RALA,RAP2B,REL,RELA,RELB,RRAS…		0
Production of Nitric Oxide and Reactive Oxygen Species in Macrophages	0.002	3,35E-01	-2,782	ALB,APOA4,APOB,APOD,APOM,CAT,Cdc42,IRF8,JAK3,LYZ,MAP2K4,MAP3K1,MAP3K4,MAP3K6,Map3k7,MAP3K9,MAPK12,MAPK13,NCF1,NFKB1,NFKBIA,NFKBID,NFKBIE,NOS2,ORM1,PCYOX1,PIK3C2G,PIK3CB,PIK3CD,PIK3R2,PON1,PPARA,PPM1J,PPP1R11,PPP1R14A,PPP1R14C,PPP1R14D,PPP1R3A,PPP1R3D,PPP2CA,PPP2R2B,PPP2R3A,PRKCG,PRKCQ,RAC1,RAC2,RAC3,RBP4,REL,RELA,RELB,RHOA,RHOBTB1,RHOD,RHOF,RHOH,RHOJ,RHOQ,RND1,RND3,TLR4,TNF,TNFRSF11B,TNFRSF1B		0
Protein Kinase A Signaling	0	3,4E-01	1,084	ACP4,ADCY1,ADCY2,ADCY3,ADCY4,ADCY7,ADCY9,AKAP3,AKAP6,AKAP7,ANAPC11,ANAPC7,Calm1 (includes others),CAMK2D,CAMK2G,CDC14B,CDC16,CDC25C,CHP1,CNGA1,CNGB1,CREB3L2,CREM,DHH,DUSP11,DUSP15,DUSP16,DUSP18,DUSP22,DUSP3,DUSP4,DUSP6,DUSP9,ENPP1,ENPP6,EPM2A,EYA1,EYA2,FLNC,GDE1,GDPD1,GDPD3,GNAI1,GNAI2,GNAI3,GNAQ,GNB1L,GNB2,GNB5,GNG10,GNG11,GNG4,GNG7,GUCY1A1,GYS1,HNF1A,ITPR2,LEF1,MAP3K1,MPPED2,MYL11,MYL12A,MYL4,M…		0
RAC Signaling	0.014	3,26E-01	-1,219	ARFIP2,ARPC2,BAIAP2,CFL1,ELK4,IQGAP2,ITGA1,ITGA10,ITGA11,ITGA3,ITGA5,ITGA9,ITGB2,ITGB4,MAP2K4,MAP3K1,MCF2L,MRAS,NCF1,NFKB1,NOX1,NOX4,Pak2,PAK4,PAK6,PARD3,PARD6A,PIK3C2G,PIK3CB,PIK3CD,PIK3R2,PTK2B,RAC1,RAC2,RAC3,RALA,RAP2B,REL,RELA,RELB,RHOA,RRAS2,SH3RF1,TIAM1,WASF1		0
Reelin Signaling in Neurons	0	3,74E-01	-1,441	AFDN,APBB1,ARHGEF1,ARHGEF10L,ARHGEF12,ARHGEF16,ARHGEF17,ARHGEF19,ARHGEF2,ARHGEF25,ARHGEF26,ARHGEF28,ARHGEF33,ARHGEF37,ARHGEF38,ARHGEF4,ARPC2,BLK,CAMK2D,CAMK2G,CDH2,CFL1,CNR2,DNAH1,DNALI1,FRK,GRIN3B,ITGA3,ITGA5,LCK,LRP8,LYN,MAP2K3,MAP2K4,MAP2K6,MAP3K9,MAP4K1,MAPK12,MAPK8IP1,MAPK8IP2,PAFAH1B3,PDK3,PDK4,PIK3C2G,PIK3CB,PIK3CD,PIK3R2,RAC1,RHOA,SRC,VLDLR,WASF1		0
Regulation Of The Epithelial Mesenchymal Transition By Growth Factors Pathway	0.004	3,28E-01	-1,236	CDH1,CDH2,CLDN3,ERBB2,ESRP2,ETS1,FGF11,FGF12,FGF13,FGF21,FGF22,FGF23,FGF7,FGFR2,FGFR4,FGFRL1,FOXO1,GAB1,HSF1,IL6,IL6R,JAK3,LATS2,MAP2K3,MAP2K4,MAP2K6,MAP3K1,MAPK12,MAPK13,MEST,MMP9,MRAS,NFKB1,OCLN,PARD6A,PARD6G,PDGFC,PDGFD,PIK3C2G,PIK3CB,PIK3CD,PIK3R2,RAC1,RALA,RAP2B,REL,RELA,RELB,RHOA,RRAS2,SHC3,SMAD4,SNAI1,SNAI2,TCF3,TGFB1,TGFB3,TNF,TNFRSF11B,TNFRSF1B,TNFSF11,TNFSF13B,WWTR1		0
Regulation Of The Epithelial Mesenchymal Transition In Development Pathway	0.001	4,02E-01	-1,300	APH1A,CDH1,DVL1,DVL2,DVL3,FZD1,FZD2,FZD3,FZD4,FZD5,FZD6,FZD7,FZD8,GLI1,GLIS1,HNF1A,JAG1,LEF1,LOX,NFKB1,NOTCH1,PSENEN,REL,RELA,RELB,SNAI1,SNAI2,TCF3,TCF7L1,WNT10A,WNT10B,WNT11,WNT16,WNT2,WNT7A		0
RHOA Signaling	0.001	3,71E-01	1,067	ACTA1,ANLN,ARHGAP35,ARHGAP4,ARHGAP5,ARHGAP8/PRR5-ARHGAP8,ARHGEF1,ARHGEF12,ARPC2,BAIAP2,CDC42EP2,CDC42EP4,CFL1,CIT,EPHA1,IGF1,LPAR2,LPAR3,LPAR6,MPRIP,MYL11,MYL12A,MYL4,MYL9,MYLK,MYLK2,MYLK3,PFN1,PFN2,PFN3,PFN4,Ppp1r12a,Ppp1r12b,PTK2B,RAPGEF2,RDX,RHOA,RHPN2,RND3,RTKN,SEPTIN10,SEPTIN12,SEPTIN3,SEPTIN6,SEPTIN9,WASF1		0
Role of Pattern Recognition Receptors in Recognition of Bacteria and Viruses	0.022	3,14E-01	-1,512	C1QB,C1QC,C3,C3AR1,C5AR1,CASP1,CCL5,CLEC7A,CNTF,Eda,EIF2AK2,IL10,IL17B,Il17d,IL1A,IL33,IL36B,IL6,IRF3,LEP,MAP2K4,MAPK12,NFKB1,NOD1,OAS1,PIK3C2G,PIK3CB,PIK3CD,PIK3R2,PRKCG,PRKCQ,PTX3,REL,RELA,RELB,RNASEL,SYK,TGFB1,TGFB3,TLR1,Tlr11,TLR3,TLR4,TLR5,TLR7,TLR8,TNF,TNFSF11,TNFSF13B		0
Semaphorin Neuronal Repulsive Signaling Pathway	0.019	3,18E-01	1,180	ARHGEF12,CFL1,CRMP1,DPYSL4,ERBB2,FARP1,FES,GUCY1A1,Gucy1b2,ITGA1,ITGA10,ITGA11,ITGA3,ITGA5,ITGA9,ITGB2,ITGB4,MAP2K3,MAP2K4,MAP2K6,MPRIP,MYL11,MYL12A,MYL4,MYL9,NRP1,Pak2,PAK4,PAK6,PIK3C2G,PIK3CB,PIK3CD,PIK3R2,PLXNA3,PLXNB1,Ppp1r12a,Ppp1r12b,PRKACB,PRKAR2A,RAC1,RHOA,RND1,SEMA3A,SEMA3E,SEMA6A,SEMA6C,SEMA6D,VCAN		0
Senescence Pathway	0.009	3,02E-01	-1,359	ACVR1,ACVR2A,ANAPC11,ANAPC7,ATM,ATR,CACNA1C,CACNA1D,CACNA2D3,Cacnb1,CACNB2,CACNB3,CACNB4,CACNG6,CACNG7,Calm1 (includes others),CAPN3,CAPN5,CAPN6,CAPN8,CAPNS1,CAT,CBX2,CBX8,CCNB1,CCND2,CCNE1,CDC16,CDC25C,CDK1,CDKN1B,CDKN2B,CHP1,E2F3,E2F5,E2F7,E2F8,EP300,ETS1,ETS2,FOXO3,FOXO4,GADD45B,GATA4,IL1A,IL6,ING1,IRF3,ITPR2,ITSN2,MAP2K3,MAP2K4,MAP2K6,MAPK12,MAPK15,MAPK7,MRAS,NF1,NFAT5,NFATC1,NFATC2,NFKB1,PDK…		0
Superpathway of Inositol Phosphate Compounds	0.002	3,25E-01	-1,524	ACP5,ATP1A2,CA3,CDC25C,DUSP11,DUSP15,DUSP16,DUSP23,DUSP4,DUSP6,DUSP9,ENPP1,EPHX2,G6PC1,HACD2,INPP5B,INPP5E,INPP5F,ITPKB,ITPKC,MDP1,MINPP1,MTMR2,MTMR4,MTMR6,NT5C,NUDT1,NUDT14,NUDT16,NUDT5,NUDT9,PHOSPHO1,PIK3C2G,PIK3CB,PIK3CD,PIK3R2,PIP4P1,PLCB2,PLCB3,PLCD1,PLCD4,PLCE1,PLPP6,PLPPR4,PP2D1,PPFIA2,PPFIA3,PPM1H,PPM1J,PPM1K,PPP1R11,PPP1R12C,PPP1R14A,PPP1R14C,PPP1R14D,PPP1R16B,PPP1R1A,PPP1R1B,PPP1R3A,PPP…		0
Th1 Pathway	0.045	3,11E-01	-3,087	APH1A,CD28,CD3D,CD3G,CD4,CD86,DLL4,HLA-DOA,HLA-DQA1,HLA-DRB5,ICOS,ICOSLG/LOC102723996,IL10,IL10RA,IL12RB2,IL18R1,IL27,IL27RA,IL6,IL6R,ITGB2,JAK3,MAP2K6,NFATC1,NFATC2,NFKB1,NOTCH1,NOTCH2,NOTCH3,NOTCH4,PIK3C2G,PIK3CB,PIK3CD,PIK3R2,PRKCQ,PSENEN,SOCS1,TNFSF11		0
tRNA Splicing	0.001	4,57E-01	1,414	ENPP1,ENPP6,GDE1,GDPD1,GDPD3,MPPED2,NAPEPLD,PDE1B,PDE1C,PDE2A,PDE3B,PDE6B,PDE6C,PDE6G,PDE6H,PDE8B,PDE9A,PLD6,SMPDL3B,TRPT1,TULP2		0
Tumor Microenvironment Pathway	0.007	3,24E-01	1,604	CSF1,CXCL12,FGF11,FGF12,FGF13,FGF21,FGF22,FGF23,FGF7,FOXO1,FOXO3,FOXO4,IDO1,IGF1,IGF2,IL10,IL6,IL6R,ITGA5,LEP,LEPR,MMP13,MMP14,MMP16,MMP21,MMP27,MMP28,MMP7,MMP9,MRAS,NFKB1,NOS2,PDCD1LG2,PDGFC,PDGFD,PIK3C2G,PIK3CB,PIK3CD,PIK3R2,RAC1,RALA,RAP2B,REL,RELA,RELB,RRAS2,SLC16A1,SLC1A4,SLC2A1,SLC2A3,TGFB1,TGFB3,TIAM1,TNC,TNF,VEGFA,VEGFB,VEGFD		0
Type II Diabetes Mellitus Signaling	0.035	3,07E-01	-1,091	ABCC8,ACSF2,ACSL5,ADIPOQ,CACNA1C,CACNA1D,CACNA1H,CACNA2D3,CACNB2,CACNB3,CACNB4,CACNG6,CACNG7,CATSPER2,IRS1,ITPR2,KCNJ11,MAFA,MAP2K4,MAP3K1,MAPK12,NFKB1,NFKBIA,NFKBID,NFKBIE,PIK3C2G,PIK3CB,PIK3CD,PIK3R2,PKLR,PPARG,PRKAG3,PRKCG,PRKCQ,REL,RELA,RELB,SLC27A2,SLC27A6,SMPD4,SOCS1,SOCS2,SOCS4,SOCS6,TNF,TNFRSF11B,TNFRSF1B		0
White Adipose Tissue Browning Pathway	0.009	3,33E-01	1,852	ADCY1,ADCY2,ADCY3,ADCY4,ADCY7,ADCY9,BDNF,CACNA1C,CACNA1D,CACNA1H,CACNA2D3,CACNB2,CACNB3,CACNB4,CACNG6,CACNG7,CAMKK2,CATSPER2,CREB3L2,FCER1A,FCER1G,FGF21,FGFR2,FGFR4,FGFRL1,FNDC5,GPBAR1,GUCY1A1,Gucy1b2,ITPR2,LDHB,LEP,MAPK12,MAPK13,PPARA,PPARG,PPARGC1A,PRDM16,PRKACB,PRKAG3,PRKAR2A,RARB,RXRA,SLC16A1,THRB,VEGFA		0
Xenobiotic Metabolism AHR Signaling Pathway	0.001	4,02E-01	1,219	ABCG2,AHRR,ALDH18A1,ALDH1A1,ALDH1A3,ALDH1B1,ALDH1L2,ALDH3A1,ALDH3A2,ALDH5A1,ALDH6A1,ALDH8A1,ARNT,CYP1B1,EP300,GSTA5,GSTK1,GSTM3,GSTP1,GSTZ1,HSP90AA1,IL1A,IL6,MGST1,MGST3,NFKB1,NQO1,NQO2,NRIP1,PON1,REL,RELA,RELB,SENP1,TNF		0
Xenobiotic Metabolism CAR Signaling Pathway	0.035	0.3	1,987	ABCC1,ABCC3,ALDH18A1,ALDH1A1,ALDH1A3,ALDH1B1,ALDH1L2,ALDH3A1,ALDH3A2,ALDH5A1,ALDH6A1,ALDH8A1,CHST1,CHST10,CHST11,CHST12,CHST13,CHST15,CHST2,CHST3,DNAJC7,EP300,FMO1,FMO2,GSTA5,GSTK1,GSTM3,GSTP1,GSTZ1,HS3ST1,HS6ST2,HSP90AA1,MAP2K3,MAP2K4,MAP2K6,MGST1,MGST3,NDST2,NOS2,NR1I3,NRIP1,PPARGC1A,PPM1J,PPP2CA,PPP2R2B,PPP2R3A,PRKCG,PRKCQ,RACK1,RXRA,SCAND1,SOD3,SRA1,SRC,SULT1B1,SULT2B1,UGT2B7		0
Xenobiotic Metabolism PXR Signaling Pathway	0.033	3,01E-01	2,364	ABCC3,ALDH18A1,ALDH1A1,ALDH1A3,ALDH1B1,ALDH1L2,ALDH3A1,ALDH3A2,ALDH5A1,ALDH6A1,ALDH8A1,CAMK2D,CAMK2G,CAT,CHST1,CHST10,CHST11,CHST12,CHST13,CHST15,CHST2,CHST3,DNAJC7,EP300,ESD,GSTA5,GSTK1,GSTM3,GSTP1,GSTZ1,HS3ST1,HS6ST2,HSP90AA1,IL4I1,MAOA,MGST1,MGST3,NDST2,NOS2,NRIP1,PPARGC1A,PPM1A,PPP1R11,PPP1R14A,PPP1R14C,PPP1R14D,PPP1R3A,PPP1R3D,PRKACB,PRKAR2A,PRKCG,PRKCQ,RXRA,SCAND1,SRA1,SULT1B1,SULT2B1,UGT2B7		0
